# Supplementary material for: Integrated liver-secreted and plasma proteomics identify a predictive model that stratifies MASH
Source: Cell Rep Med. 2025 Apr 17;6(5):102085. doi: 10.1016/j.xcrm.2025.102085 (PMC12147855; doi:10.1016/j.xcrm.2025.102085)
Supplement: Table S1. Full description of the discovery cohort and comparison between histologically defined groups, related to Figure 1 — ALT, alanine aminotransferase; AST, aspartate aminotransferase; BMI, body mass index; HOMAIR, homeostatic model assessment for insulin resistance; NAS, NAFLD activity score; T2D, type 2 diabetes mellitus. Significance was determined by one-way ANOVA with Bonferroni’s multiple comparisons, chi-squared test, or pairwise Fisher’s exact test with Bonferroni’s multiple comparisons. MASLD endotypes were determined by Raverdy et al. (PMID: 39653777). Significance set at p < 0.05. ∗MASH vs. no pathology, †MASH vs. MASL. Data were expressed as mean ± standard deviation, and categorical variables were depicted as numbers with percentages within groupings. [file mmc2.xlsx]

## Sheet: Supp Table 1
	Supplementary Table 1: Full description of the discovery cohort and comparison between histologically defined groups, related to Figure 1
	Parameter	Total	No pathology (n=42)	MASL	MASH	P-value
		(n)		(n=85)	(n=33)
	Age (years)	160	45.88 ± 13.95	43.59 ± 9.99	40.94 ± 10.35	0.17
	Gender (male, %)	160	7 (16.6%)	22 (25.88%)	14 (42.42%)	0.04
	Height (m)	159	1.66 ± 0.09	1.68 ± 0.09	1.71 ± 0.11	0.05
	T2D (n,%)	160	6 (14.29%)	26 (30.59%)	8 (24.24%)	0.14
	Hypertension (n,%)	160	15 (35.71%)	28 (32.94%)	12 (36.36%)	0.91
	Weight (kg)	160	119.48 ± 21.92	128.44 ± 25.29	137.18 ± 33.21*	0.01
	MASLD endotype[1] (n)	144	36	78	30
	Liver specific (n,%)		2 (5.56%)	6 (7.69%)	9 (30.00%)†	0.002
	Cardiometabolic (n,%)		0 (0.00%)	1 (1.28%)	7 (23.33%)	1
	Control (n,%)		21 (58.33%)	47 (60.26%)	8 (26.67%)*†	0.005
	Could not be determined (n,%)		13 (36.11%)	24 (30.77%)	6 (20.00%)
	Pre-op weight loss (kg)	129	-4.8 ± 8.4	-5.9 ± 5.24	-5.3 ± 6.2	0.21
	Pre-op weight loss (%/BW)	129	-3.7 ± 6.5	-4.2 ± 3.6	-3.5 ± 4.4	0.28
	BMI (kg/m2)	159	43.43 ± 6.49	45.53 ± 7.64	46.69 ± 9.28	0.17
	Urea (mmol/l)	159	5 ± 2.28	4.62 ± 1.91	4.3 ± 1.24	0.29
	Creatine (µmol/L)	159	68.05 ± 11.26	71.07 ± 17.58	71.7 ± 14.92	0.49
	Glucose (mmol/L)	153	5.18 ± 0.99	5.73 ± 2	5.79 ± 2.19	0.22
	Albumin (g/L)	158	37.73 ± 5.16	37.4 ± 5.49	36.48 ± 4.4	0.57
	Bilirubin (µmol/L)	158	8.39 ± 4.25	9.3 ± 5.02	12.27 ± 9.37*†	0.01
	ALT (U/L)	158	42.73 ± 60.36	39.39 ± 23.94	60.52 ± 37.93†	0.03
	AST (U/L)	157	30.75 ± 25.78	30.38 ± 16.1	42.39 ± 28.01†	0.02
	AST/ALT	157	0.92 ± 0.37	0.87 ± 0.48	0.75 ± 0.21	0.11
	GGT (U/L)	158	31 ± 22.86	39.38 ± 25.49	38.79 ± 23.33	0.17
	ALP (U/L)	158	73.54 ± 18.96	75.18 ± 21.28	73.64 ± 25.84	0.86
	Cholesterol (mmol/l)	157	4.11 ± 1.04	4.1 ± 1.02	4.08 ± 0.81	0.99
	HDL (mmol/l)	154	1.12 ± 0.3	0.97 ± 0.23*	0.91 ± 0.27*	0.0017
	LDL (mmol/l)	153	2.39 ± 0.84	2.43 ± 0.91	2.42 ± 0.77	0.96
	Triglycerides (mmol/l)	156	1.39 ± 0.59	1.56 ± 0.66	1.63 ± 0.76	0.25
	Vitamin B12	153	367.1 ± 138.38	352.21 ± 153.51	376.69 ± 186.65	0.71
	(pmol/L)
	Iron (µmol/L)	156	11.15 ± 3.71	12.2 ± 4.31	12.76 ± 4.89	0.26
	Ferritin (ng/mL)	154	114.97 ± 103.09	140.27 ± 112.61	151.51 ± 149.68	0.45
	Vitamin D (nmol/L)	149	67.46 ± 25.7	60.75 ± 25.71	54.72 ± 24.3	0.13
	HbA1c (%)	147	5.51 ± 0.42	5.85 ± 0.93	6.52 ± 1.75*†	0.0007
	C-peptide (nmol/L)	153	0.9 ± 0.49	1.02 ± 0.47	0.95 ± 0.53	0.42
	Insulin (mU/L)	152	9.97 ± 7.55	14.47 ± 20.94	12.23 ± 10.63	0.36
	HOMA2B	139	107.87 ± 65.8	104.94 ± 66.41	112.97 ± 110.5	0.89
	HOMA2S	139	126.88 ± 99.16	105.67 ± 80.81	125.7 ± 130.94	0.47
	HOMA2IR	139	1.32 ± 0.98	1.65 ± 1.47	1.61 ± 1.4	0.44
	Haemoglobin (g/L)	157	131.17 ± 14	133.99 ± 13.37	135.52 ± 14.91	0.38
	White cell count	157	7.2 ± 2.3	7.41 ± 2.17	7.64 ± 2.19	0.69
	(x 109)
	Platelet (109/L)	157	246.9 ± 67.39	261.28 ± 56.44	248.81 ± 55.63	0.36
	MCV (fl)	157	88.05 ± 4.87	87.87 ± 5.39	87.18 ± 6.43	0.78
	MCH (pg)	157	28.95 ± 2.21	28.96 ± 2.22	28.88 ± 2.61	0.98
	MCHC (g/L)	157	328.07 ± 13.03	329.6 ± 10.89	331.58 ± 10.88	0.43
	ALT, alanine aminotransferase; AST, aspartate aminotransferase; BMI, Body mass index, HOMAIR, Homeostatic model assessment for insulin resistance; NAS, NAFLD activity score; T2D, Type 2 diabetes mellitius. Significance was determined by one-way ANOVA with Bonferroni’s multiple comparisons, chi-square test, or pairwise Fisher's exact test with Bonferroni's multiple comparisons. MASLD endotypes wer…
	References:
	1. Raverdy, V., et al. (2024). "Data-driven cluster analysis identifies distinct types of metabolic dysfunction-associated steatotic liver disease." Nature medicine 30(12): 3624-3633.
