# Supplementary material for: Integrated liver-secreted and plasma proteomics identify a predictive model that stratifies MASH
Source: Cell Rep Med. 2025 Apr 17;6(5):102085. doi: 10.1016/j.xcrm.2025.102085 (PMC12147855; doi:10.1016/j.xcrm.2025.102085)
Supplement: Table S2. Non-depleted human plasma proteome, related to Figure 1 [file mmc3.xlsx]

## Sheet: Supp Table 2
Supplementary Table 2: Non-depleted human plasma proteome, related to Figure 1
Histopathology	A1BG	A2M	A2M;PZP	ACTA2	ACTA2;ACTB;ACTG1	ACTB;ACTG1	ACTBL2	AFM	AGT	AHSG	ALB	AMBP	APCS	APOA1	APOA2	APOA4	APOB	APOC1	APOC2	APOC3	APOC4	APOD	APOE	APOF	APOH	APOL1	APOM	ATRN	AZGP1	B2M	BAIAP3	BCHE	BTD	C1QB	C1QC	C1R	C1RL	C1S	C2	C3	C4A	C4A;C4B	C4B	C4BPA	C4BPB	C5	C6	C7	C8A
No Path	3.08346	5.36065	3.91466	-4.59634	-4.63922	-6.49187	-4.78809	0.56679	1.06053	3.62867	7.49426	1.37184	1.50435	6.03086	4.20929	-0.0853844	1.86726	1.90559	1.0938	2.24287	-2.84457	0.959267	0.702143	-2.70457	2.20387	0.0858574	1.17721	-2.30544	1.41884	-4.66201	-3.09773	-2.90816	-2.54791	-0.553719	0.811429	-0.940818	-3.46361	0.567214	-1.06274	4.69329	-0.503555	2.62508	1.6887	2.89658	0.307956	0.672618	-0.642231	-0.717654	0.259194
No Path	2.99742	4.57325	3.07968	-5.99981	-5.77241	-6.39099	-4.45589	1.20246	0.846298	4.10489	7.55971	1.51943	1.60948	5.88886	4.18033	1.16748	2.47724	2.21089	2.03764	3.10526	-1.48132	1.52818	1.01835	-2.43212	2.47145	-0.175798	1.14387	-2.23072	1.91035	-5.10333	-2.50726	-2.37475	-2.54487	-0.476099	0.972155	-0.85049	-3.96645	0.654849	-1.48071	4.41816	0.994413	2.4665	1.12547	2.65966	-0.00269533	0.450463	-0.910898	-0.523345	0.0695035
No Path	3.2239	5.18337	3.75292	-6.8387	-4.51451	-5.75937	-5.10348	0.939794	0.984059	3.43557	7.34471	1.56056	1.12534	5.89192	3.85112	0.117397	2.25838	2.00297	1.47904	2.26454	-2.8424	1.43001	0.860587	-2.787	2.2462	-0.834148	0.911589	-2.6074	1.4695	-3.84946	-2.65379	-3.18589	-2.88954	-1.10901	0.355199	-1.4796	-3.73216	-0.0651223	-1.21867	4.34552	0.754299	2.39338	1.00597	2.32346	-0.396533	0.519778	-1.06514	-0.177878	0.351973
No Path	3.17301	5.34939	3.89582	-6.84204	-5.03156	-5.86399	-5.45972	1.4352	0.733038	3.63356	7.43134	1.91144	1.51376	6.12488	4.1682	1.86639	2.36422	2.27334	0.815908	3.1613	-2.97372	1.0989	0.717067	-3.61231	2.51942	0.351606	0.960941	-2.18069	1.47624	-4.47066	-2.7674	-3.02682	-2.31979	-0.490112	0.913057	-0.712869	-3.71487	0.671838	-1.22154	4.26353	0.0242839	2.13267	0.830229	2.36332	-0.251068	0.25001	-1.24679	-1.27266	0.0504021
No Path	3.07575	4.72691	3.33658	-5.73985	-6.43908	-5.65629	-4.86445	1.46811	1.36685	3.59369	7.47692	1.82678	1.9274	6.1802	4.07225	1.49414	2.61527	2.28843	1.74935	3.02124	-2.62769	1.58287	1.07827	-3.12221	2.52082	0.0850979	1.37466	-1.96097	1.64779	-4.99027	-2.20937	-3.13827	-2.85228	-0.523821	0.877824	-0.996524	-4.18273	0.50196	-1.33505	4.58294	0.364527	2.70063	1.74267	2.90132	-0.0761512	0.258783	-0.685928	-1.09701	0.600334
No Path	2.89916	4.43476	3.09352	-5.9865	-5.22243	-4.86541	-6.52576	1.01101	0.781015	3.63943	7.90242	1.74368	1.93107	6.11148	4.57083	-0.0588324	2.78198	2.48387	2.17046	3.26965	-0.956376	1.73844	0.929777	-3.22111	2.78313	0.179499	1.21199	-2.73171	1.79824	-6.94136	-1.94584	-2.47368	-3.21439	-0.332898	0.930975	-0.815424	-3.13309	0.764954	-1.39196	4.86793	0.700915	2.9988	1.92067	3.17543	-0.165091	0.373249	-0.992023	-1.06717	0.159919
No Path	2.72862	4.25367	2.90921	-6.93296	-6.41231	-7.87053	-7.68857	0.727299	2.64231	3.44254	6.91559	1.41137	1.66364	5.7994	3.63303	-0.235247	2.3412	1.86074	1.84729	3.39926	-1.73565	0.0846324	0.984639	-3.01149	2.19906	0.435845	0.785971	-2.65793	1.333	-4.89415	-2.62538	-2.98547	-2.82097	-0.608144	0.49134	-1.17858	-3.61609	0.363544	-1.46308	4.2409	1.09259	2.44552	1.38882	2.2519	-0.899639	0.423099	-1.55232	-1.76102	-0.0457692
No Path	3.0546	4.33724	2.8882	-6.1146	-5.31498	-5.86257	-5.18997	1.1041	0.948292	3.60046	7.20254	1.97036	1.72904	5.71125	3.90566	0.456464	1.79469	1.5362	1.11612	2.69293	-3.55232	1.00304	0.0858269	-2.68527	2.49905	0.0529842	0.689353	-1.98818	1.64584	-3.90998	-3.37984	-2.45982	-2.83664	-0.475204	0.960818	-0.927071	-3.24557	0.493954	-0.910935	4.76796	1.28975	2.65792	1.57986	3.20836	0.157944	0.489334	-0.500778	-1.24042	0.5772
No Path	3.17142	4.75849	3.2566	-6.17683	-5.76902	-4.94129	-5.20448	1.74199	1.79174	4.11613	7.55765	2.10754	1.31014	6.68183	4.45654	2.71874	2.41483	2.94155	1.83575	3.79537	-1.97742	1.9446	1.2999	-2.70399	2.61275	0.360562	1.28246	-2.35003	2.15067	-3.55505	-2.73205	-2.87252	-2.37178	-0.311648	1.06847	-0.793883	-2.97614	0.810186	-0.994044	4.23801	-0.159658	2.53304	1.7567	2.88375	-0.122014	0.467836	-1.04006	-0.363862	0.0978438
No Path	3.00184	5.09794	3.54809	-4.42134	-6.12995	-8.81838	-4.75059	1.26987	0.781185	3.87043	7.49552	1.48662	1.55951	6.01771	4.46003	1.18753	2.25073	1.87967	1.19732	2.48619	-2.41286	1.39984	1.08164	-2.09529	2.20829	-0.0139591	1.30176	-2.32631	1.27989	-3.54261	-2.70549	-3.02029	-2.23494	-0.309468	1.21491	-0.80215	-3.12649	0.579017	-0.880357	4.52951	-0.0111029	2.26488	1.50285	2.84537	-0.00314447	0.34008	-0.706424	-0.404467	0.072047
No Path	3.18358	4.33863	3.02795	-5.5275	-6.10773	-6.64725	-3.48695	1.21306	0.935254	3.62582	7.7789	2.21284	1.17142	6.06179	4.48593	1.57036	1.61823	1.94998	1.55176	3.23611	-1.92676	1.59106	1.08337	-2.80684	2.68135	-0.155281	1.15064	-2.5593	1.56075	-4.87434	-3.0464	-2.90685	-2.39489	-0.301815	1.18823	-0.945466	-3.83649	0.58642	-1.09664	4.58314	1.4261	3.17669	2.17904	2.89788	-0.167459	0.590032	-0.548784	-1.24797	0.521344
No Path	3.06951	4.40734	2.98345	-4.85121	-6.72779	-6.32959	-5.91168	1.09649	1.15723	3.56283	7.46031	2.05634	1.44323	6.11442	4.61986	2.25539	1.90881	2.22457	1.51878	3.50704	-1.83791	1.38969	0.891886	-3.18959	2.42185	-0.106108	0.840705	-2.2679	1.46797	-4.15218	-3.56092	-3.19938	-3.30171	-0.263816	1.12552	-0.880658	-4.18065	0.632622	-0.776066	4.16418	0.849341	1.96412	1.19233	3.25005	0.0381943	0.278182	-1.1179	-0.694169	0.080896
No Path	2.98912	3.78752	2.41529	-4.93866	-6.71667	-6.33133	-5.95692	1.1419	1.02532	3.95553	7.53057	1.36054	1.4294	5.95381	4.13835	1.96613	2.32366	1.94261	1.78668	2.85254	-2.25766	1.63439	0.638949	-2.99853	2.53821	0.0368702	1.24505	-2.27013	2.12149	-4.62695	-2.80525	-2.80373	-2.43367	-0.664583	0.940663	-1.24155	-3.72923	0.240928	-1.89333	4.15753	0.814614	2.65558	1.59352	2.74843	-0.377012	0.0315668	-1.32687	-1.22806	-0.0291069
No Path	3.11513	4.89174	3.72642	-6.63368	-5.71823	-6.41904	-5.67078	1.09906	2.82591	3.83968	7.05361	1.25484	1.2047	6.25873	3.73832	-0.200753	1.68123	1.81302	1.46228	2.82071	-2.55575	1.02943	0.669427	-2.54037	2.0714	0.680003	0.641499	-2.50095	1.29416	-4.38494	-3.65771	-4.2364	-2.39271	-0.478815	0.802628	-0.973847	-3.2432	0.516429	-1.07017	4.32586	0.99973	2.66879	1.61372	1.88475	-1.12153	0.209671	-1.43526	-1.79826	0.033996
No Path	2.78885	4.81788	3.41997	-5.17266	-5.63115	-5.76522	-5.3498	1.09714	1.19568	3.6762	8.0843	1.55152	1.32555	6.14146	4.3536	-0.355134	1.81657	2.52954	2.08678	3.04684	-1.82511	1.79604	1.38339	-2.76758	2.01011	-0.14715	1.31521	-2.00701	1.06259	-5.26849	-3.21189	-2.61828	-2.49772	-0.478949	1.0989	-1.06251	-3.65134	0.39268	-1.44158	4.08104	1.36805	3.01094	2.01396	2.91411	-0.0415934	0.341264	-1.19389	-0.6725	0.0959541
No Path	3.21247	5.01666	3.68527	-5.01162	-6.06742	-6.68664	-7.33143	0.958924	1.42154	3.92671	8.01179	1.89527	0.830449	6.73091	4.59416	2.46353	1.66258	2.2004	1.35481	3.4761	-3.72461	1.78035	0.472831	-2.59441	2.74437	-0.174761	1.04406	-2.51516	2.12796	-6.8989	-3.2632	-3.01856	-3.09178	-0.752035	1.19834	-1.20496	-4.22846	0.46243	-1.25704	4.37776	1.13721	2.81999	1.79674	2.64554	-0.444093	0.205459	-1.11773	-1.34419	-0.34405
No Path	2.93754	5.14668	3.97738	-3.80318	-2.35078	-3.69998	-2.76511	0.736085	0.653694	2.7546	7.23444	1.6595	-0.631372	6.15201	3.9991	2.34057	1.74943	1.63822	1.83978	3.67518	-2.83718	0.60302	1.45747	-4.18808	2.08494	-0.334233	0.401238	-2.04771	0.997046	-5.20899	-2.40709	-3.37966	-3.01207	-1.01855	0.998732	-1.20238	-3.8154	0.370005	-1.77098	4.91714	1.29377	2.86557	1.58294	2.35644	-0.719225	0.272626	-1.41657	-0.665141	-0.0529339
No Path	3.16095	4.56097	3.34901	-4.90136	-2.07967	-2.87314	-2.79233	1.26237	1.28226	3.48312	7.2059	1.27205	-0.274487	6.41345	4.2441	2.31771	2.98447	2.57476	2.54682	3.64007	-1.06572	1.12593	0.988434	-3.79318	1.91271	0.266417	1.20923	-1.82896	1.32136	-5.53891	-1.90453	-2.04343	-2.07475	-0.550418	1.22153	-1.01849	-3.23599	0.794034	-1.34061	4.5627	-0.214032	2.46047	1.68773	2.02015	-0.710976	0.447256	-0.960577	-0.972644	-0.247331
No Path	2.81342	5.39325	4.14692	-4.74295	-1.98271	-2.5716	-2.07403	0.893889	1.09527	3.51191	6.91141	1.49951	-1.0237	5.91039	3.58369	1.17071	2.50227	1.78493	1.35525	2.4775	-3.35014	1.28848	0.865623	-3.92152	1.73789	0.00845065	0.903107	-2.29267	0.962363	-5.08587	-2.42472	-2.69231	-2.66553	-0.656444	1.0309	-1.23219	-4.09058	0.469977	-1.36071	4.30335	0.558448	2.63466	1.69796	1.64467	-0.760313	0.402581	-1.22058	-0.571792	-0.20828
No Path	1.23398	4.27118	3.59268	-5.84618	-6.31206	-2.00773	-5.62785	-0.567174	0.730091	1.89536	7.94761	0.911927	-1.75699	6.47294	3.29492	-0.443596	0.703454	2.72329	1.84926	3.92831	-3.34847	-0.795171	1.27456	-2.66883	1.81706	-0.804791	0.0181464	-2.97097	0.05945	-6.92081	-4.43917	-2.94259	-6.20451	-2.69528	-1.80182	-2.6584	-5.44086	-1.08731	-2.42809	4.13253	-0.856227	1.53471	0.455792	1.13506	-4.24801	-1.00667	-2.88681	-1.35702	-3.29111
No Path	3.23835	5.53316	4.30818	-3.4908	-2.16489	-2.94278	-3.01609	-0.123808	1.12489	3.16089	7.18203	1.77724	1.85185	6.30827	4.13368	1.10973	2.24884	2.65249	2.02242	3.6151	-2.45865	1.25764	1.54392	-2.89375	2.18618	-0.0222112	1.32036	-1.99877	1.65328	-4.51673	-2.43076	-2.01346	-1.89531	-0.52902	1.15631	-0.712302	-2.79303	0.921419	-0.872825	4.55999	1.44713	2.91703	1.91688	2.29798	-0.119816	0.577814	-0.691987	-1.03016	0.164328
No Path	3.22519	4.29698	3.20871	-2.26142	-0.0583299	-0.909043	-0.524948	0.95476	1.15502	3.62401	7.53905	1.29985	0.132263	6.54915	4.43678	0.90858	1.45886	2.69307	2.3341	3.97556	-1.79525	0.782576	1.5707	-3.19528	2.05998	0.342138	0.700889	-2.55998	1.30684	-5.53418	-3.04695	-2.57351	-2.75798	-0.920221	0.371356	-1.84537	-3.75278	-0.0321267	-1.61234	4.47878	2.13979	3.92877	2.97197	1.99844	-1.13848	0.356759	-0.847941	-0.939549	-0.0412315
No Path	3.00981	4.71427	3.54254	-7.963	-3.71164	-3.72266	-3.88767	0.970168	1.23914	3.46664	7.42414	1.69342	0.223907	6.31976	4.03663	0.930183	2.15288	2.31434	2.11536	3.03693	-3.19457	1.36868	1.15687	-2.7207	0.683287	-0.194227	1.00129	-1.91152	1.39993	-6.63716	-2.14133	-3.96196	-2.19254	-0.111143	1.31473	-1.04609	-4.18602	0.799876	-1.05573	4.41508	1.95238	3.78774	2.92273	2.51647	-0.195485	0.67506	-0.796918	-0.557517	0.288405
No Path	2.93247	5.00235	3.94894	-3.99229	-1.76198	-2.57827	-2.06389	0.924403	1.16734	3.3732	7.42779	0.91809	0.913016	6.57296	4.14373	0.872906	1.57397	2.50191	0.942113	3.03988	-4.24196	1.055	1.5154	-4.06795	1.84494	-0.0874803	0.700465	-2.31334	1.04923	-4.40409	-3.09676	-3.47339	-3.20789	-0.812794	1.20401	-1.00872	-3.70411	0.824352	-1.25837	4.7406	-0.219284	2.20111	1.5732	1.99197	-1.08003	0.260564	-0.978917	-1.47453	0.00632974
No Path	2.57512	4.15279	2.94751	-7.99801	-4.11633	-5.12651	-4.70192	0.612021	0.747147	3.37748	7.07448	1.44911	-1.55123	6.01495	4.22235	0.903485	2.18777	1.63021	0.984615	2.44579	-3.31343	0.874103	0.45384	-3.78996	1.86609	0.330843	0.845265	-2.76475	0.807341	-6.16723	-2.09166	-2.93678	-3.04901	-1.05371	0.633895	-1.70436	-6.69323	-0.105141	-2.01681	4.41486	1.48477	2.92576	1.93363	1.83592	-1.02549	0.303365	-1.25057	-1.03376	-0.410797
No Path	3.29567	5.45537	4.4356	-3.88847	-1.18205	-2.49299	-1.8752	1.05057	2.45642	3.42578	7.71782	2.26776	-0.248186	7.51108	5.10843	3.60503	2.40382	3.33221	2.33593	4.76122	-2.10196	2.2557	1.78873	-2.97446	2.6097	-0.250636	1.8356	-2.59361	1.91603	-4.82802	-1.64018	-2.64811	-2.81874	-0.913514	1.20063	-0.99955	-4.29815	0.641701	-1.24451	5.06372	1.4336	3.58437	2.5755	2.59893	-1.87974	0.921697	-0.430984	-0.279378	-0.000380645
No Path	2.92325	4.7614	3.60117	-2.55557	-0.382487	-0.937004	-0.759849	0.921311	0.78857	2.87684	7.33627	1.3964	0.370618	6.25366	4.11827	0.788769	2.19389	2.20462	1.42352	2.979	-2.77289	0.969988	0.138541	-3.36552	1.77281	0.0258895	1.28061	-2.55433	0.803445	-5.27414	-2.23896	-3.29535	-2.70254	-0.685253	0.819579	-1.47438	-3.5067	0.276886	-1.61348	4.29824	0.507913	2.53139	1.35167	1.84873	-1.14349	0.311166	-0.943146	-1.09694	-0.0363273
No Path	2.9767	5.28414	4.03283	-5.70493	-4.246	-5.20191	-5.04845	0.889178	1.48731	3.34268	7.20891	1.53974	-0.838742	7.00775	4.54943	1.17522	2.91373	2.78927	1.46097	2.50344	-3.72174	1.4372	1.08959	-2.11984	2.46875	0.17221	1.83362	-1.86727	1.15818	-4.5463	-1.63934	-2.11328	-1.96368	-0.986448	0.568725	-1.4381	-5.31716	0.291222	-1.06886	4.20253	1.00172	2.97601	1.94201	2.57785	-0.341028	0.610414	-0.851138	-0.376685	0.188754
No Path	2.36321	4.35423	3.14848	-1.00538	0.737296	0.109731	0.196782	0.673524	0.915007	3.31602	6.97639	1.67276	-1.72884	5.68651	3.57875	1.30851	2.20144	1.57006	1.3176	2.9209	-2.08941	0.971482	1.02563	-3.24236	1.96152	-0.328613	0.493509	-2.87991	1.59305	-4.82389	-2.62256	-3.02995	-2.72268	-0.682427	0.688621	-1.29518	-3.75239	0.518063	-1.60866	4.14353	0.815249	2.60068	1.69688	1.85864	-0.494283	0.256675	-1.19801	-0.887247	-0.659865
No Path	2.96015	4.37914	3.10786	0.0742752	1.84918	1.21668	1.51421	0.702119	0.72464	3.3234	6.95501	1.37204	-0.0702055	5.90807	3.74592	1.23852	2.87503	2.09882	1.63741	3.26162	-2.2633	0.427222	0.91571	-3.22282	1.73502	0.219801	0.922327	-2.25889	0.867619	-5.7187	-1.7713	-2.75331	-2.66468	-0.403996	1.04542	-1.13486	-4.45589	0.513215	-1.10341	4.55367	1.85806	3.47184	2.37556	2.37627	-0.262568	0.598558	-1.11759	-1.47239	0.0269653
No Path	2.87196	4.30214	3.12519	-1.31734	0.767793	-0.119521	0.218071	1.11997	1.0521	3.64875	7.22577	1.54933	1.15571	5.8378	3.849	0.900759	2.37426	1.89672	1.70575	2.88838	-2.19597	0.620195	0.901268	-3.80861	2.12176	-0.721341	0.947945	-2.3026	1.4184	-4.80579	-2.15849	-3.22588	-2.25385	-0.551644	0.793443	-1.25991	-3.54335	0.270642	-1.4768	4.38488	-0.328731	2.57472	1.78927	2.26085	-0.83418	0.477249	-0.861705	-0.989033	0.0635129
No Path	3.38204	5.14545	3.99054	-0.270571	1.38671	0.786148	1.15928	1.06793	1.70553	3.83005	7.27527	1.63298	-0.131566	6.34102	4.2503	0.762106	2.16521	2.32302	1.9085	3.65411	-1.49655	0.553851	0.627571	-3.11089	2.21926	0.0164466	1.59137	-1.74407	0.922269	-4.39973	-2.89575	-2.14525	-2.03412	-0.665976	0.891919	-0.913782	-3.61094	0.706249	-1.07232	4.812	0.899419	3.09282	2.08932	2.50536	-0.206195	0.873195	-0.625406	-0.432382	0.171884
No Path	2.84406	5.0102	3.89251	-1.08419	0.751603	0.0454354	0.525402	0.152757	0.895051	2.83511	7.31114	1.71697	0.593294	6.23769	3.65961	1.79521	1.89496	2.58758	2.00336	2.9629	-2.1694	1.76583	0.701441	-2.13561	2.65964	-1.23682	1.35556	-2.36592	2.08122	-4.07977	-2.62749	-3.6155	-3.87292	-0.890213	0.768172	-1.41684	-3.89675	0.274256	-1.72825	3.7419	0.362767	2.26519	1.45039	1.77373	-0.711144	0.321368	-1.14122	-0.342619	-0.428989
No Path	2.87453	4.07956	2.84062	-0.334177	1.50432	0.995301	1.23774	0.8456	1.24115	3.52679	6.85359	1.41017	-1.54427	6.26296	4.2241	2.0063	2.65189	2.44351	1.70069	3.59894	-2.07902	0.687907	0.943721	-3.40554	0.529696	-0.312808	1.13263	-2.06045	0.760647	-5.7335	-2.05607	-2.7672	-1.98536	-0.447602	1.15379	-1.26238	-3.8407	0.407973	-1.43483	4.30627	0.21754	2.52893	1.52305	1.86637	-0.757932	0.213689	-1.77628	-1.62733	0.0434239
No Path	2.92136	4.69983	3.39565	0.172541	1.91031	1.36869	1.70479	0.65257	1.21155	3.36389	7.05053	1.66666	-0.0692529	5.98475	3.7303	0.797524	2.12335	1.79261	1.6081	3.2603	-2.21966	0.0147877	0.823922	-3.11099	2.03666	-0.138999	0.55812	-2.50723	1.46641	-4.61402	-2.36334	-3.10816	-2.70547	-0.696782	0.721994	-1.29577	-2.9018	0.32362	-1.19883	4.24719	0.970494	3.0848	2.08498	2.29499	-0.325781	0.661166	-0.962372	-1.09338	-0.140832
No Path	3.14134	4.72597	3.57128	-4.65788	-2.46	-3.61462	-2.97596	1.26417	1.42096	3.60057	7.32077	1.60638	-0.886333	6.50123	3.81928	0.889396	1.67682	2.48404	1.47345	3.14526	-2.44126	0.819253	1.18122	-3.06157	2.10374	0.00791105	1.14856	-1.87143	1.16387	-4.52635	-3.20441	-2.88605	-2.93708	-0.299598	1.2601	-1.02806	-3.38768	0.768669	-1.04546	4.48639	0.114412	2.5564	1.68532	1.89674	-0.648458	0.390485	-0.924105	-1.42662	-0.0357482
No Path	2.91971	4.95195	3.68743	-0.846678	0.901335	0.203458	0.433679	1.50275	0.892706	3.74445	7.31767	1.87945	0.978398	6.42511	4.10196	1.39757	1.95601	2.10195	2.06091	3.55923	-3.02626	0.648583	0.765837	-4.00865	2.4272	-0.25804	0.878297	-2.24925	1.26656	-3.90823	-2.50035	-2.7474	-1.82071	-0.336312	1.01892	-1.33932	-4.18897	0.370974	-1.24464	4.73751	1.14864	2.67997	1.52983	2.34156	-0.596735	0.682193	-0.926781	-0.317266	0.043428
No Path	3.0137	3.66326	2.38624	0.549648	2.09937	1.63389	1.95711	1.06007	1.03567	3.19564	6.92353	1.76855	1.37067	5.92921	3.647	1.6147	1.55609	1.64858	1.63523	3.52415	-1.61082	0.616891	0.430818	-3.26208	2.15349	0.292327	0.44119	-2.13399	1.46097	-3.64297	-3.16384	-2.65944	-2.78137	-0.598148	1.00595	-1.10525	-4.40079	0.459914	-0.963463	4.72216	1.89522	3.87084	2.78459	2.13177	-0.647118	0.691138	-0.982873	-0.80451	0.22587
No Path	2.51446	4.94507	3.73643	-0.379233	1.41293	0.652494	0.973186	0.433812	1.37306	3.30919	7.50477	1.59145	1.71742	6.02226	3.92649	0.990447	1.51008	1.52859	1.82778	2.94473	-2.28787	1.29868	0.546208	-2.49968	2.1047	-0.13646	1.31901	-2.64417	1.73542	-4.52044	-2.97264	-2.36631	-2.95473	-1.02491	0.420069	-1.63624	-3.935	0.101784	-1.30081	4.25073	0.286643	2.1773	1.61227	2.19419	-0.933636	0.217423	-1.29712	-0.886882	-0.248173
No Path	2.94873	4.43457	3.06918	-5.60853	-7.0242	-6.1669	-6.74678	0.87718	0.84111	3.22654	7.68591	1.64896	1.11903	5.98334	4.48142	0.00835939	2.34869	2.18522	1.24347	2.72175	-2.60538	1.3592	1.29612	-2.64294	2.42793	-0.173258	1.07832	-2.82307	1.41789	-5.50552	-2.4017	-2.8378	-3.37272	-0.466543	1.12149	-1.09305	-3.54018	0.477851	-1.31581	4.33279	0.836014	2.40385	1.31839	2.97387	0.149646	0.385507	-0.982587	-1.22143	0.256911
No Path	3.09848	3.86649	2.42176	-5.85919	-5.982	-5.22046	-5.91246	1.16519	0.521189	3.63127	7.1562	1.11652	1.00642	5.87484	4.05407	0.673023	1.5457	1.99329	1.02868	2.3489	-3.57318	1.02145	0.710641	-3.58651	1.83926	-0.373399	0.66031	-2.58583	0.895069	-4.19373	-3.84008	-3.35939	-3.02634	-0.526071	0.795577	-0.942491	-3.3574	0.368615	-1.48816	4.31876	-0.570374	2.02323	1.2731	2.37103	-0.541321	-0.0695563	-1.04591	-1.73902	0.389752
No Path	3.04753	5.30475	4.02641	-0.244232	1.53245	0.942971	1.32692	1.40995	1.49874	3.64255	7.11336	1.52365	-1.11807	6.31303	4.13737	1.39907	3.49378	2.3745	2.32471	4.03111	-1.64676	1.39792	2.00541	-3.94946	2.30526	-0.310609	1.15213	-1.75737	1.29479	-3.81726	-1.49815	-2.55135	-1.71567	-0.376407	1.23487	-1.15941	-5.07792	0.574716	-1.2074	4.32602	0.650757	2.48017	1.36872	2.21523	-0.489603	0.579183	-1.15726	-1.07706	-0.348023
MASL	2.71029	3.41593	2.37126	-0.521655	1.33364	0.564477	0.870787	0.017216	1.33707	2.63139	6.72503	1.44918	0.295541	5.34935	2.68648	2.15046	0.845862	0.476138	0.612704	3.1152	-2.15104	-0.572414	-0.251962	-4.98601	1.74313	0.0415671	-0.283937	-3.12285	1.37633	-4.51743	-3.43432	-2.65583	-3.02308	-0.697037	0.715912	-1.05477	-3.79513	0.399424	-1.4257	4.3501	1.48962	3.09913	2.0336	2.21066	-0.980966	0.418657	-0.919802	-1.07785	0.231208
MASL	3.03054	4.21291	2.98081	-4.79635	-3.44574	-3.9362	-4.41422	0.848752	1.42795	3.28347	7.09867	1.76192	-1.05581	5.9883	4.03845	1.52358	2.92559	1.70154	1.44612	3.61615	-1.60018	0.742686	1.29295	-3.72473	1.4901	0.25924	1.22405	-2.21305	1.03299	-4.30067	-1.63685	-2.73222	-2.19902	-0.443321	0.918724	-1.43429	-3.93751	0.282169	-0.493213	4.2239	1.32981	2.8559	1.40361	2.19784	-0.457601	0.610348	-0.944589	-1.27875	-0.0428742
MASL	3.23742	4.80743	3.62538	-1.09222	0.803372	0.145266	0.308802	1.41701	1.38858	3.25067	7.47831	1.35211	0.264156	6.64476	4.38383	1.75698	1.64024	2.3869	1.59174	3.07771	-2.78788	1.46778	0.381168	-2.98562	2.28548	0.162646	1.165	-2.24748	1.15536	-4.3517	-3.19449	-2.23857	-2.55387	-0.337659	1.13956	-1.07117	-3.74441	0.677488	-1.35226	4.50569	0.882668	3.0721	2.02787	2.11435	-0.840157	0.432125	-0.990379	-0.865065	-0.0950009
MASL	2.72404	4.83967	3.61921	-0.546412	1.28694	0.651018	0.978682	0.850483	0.974493	3.66036	7.30309	1.31047	-0.576039	6.44132	4.08346	1.74076	2.17932	2.63024	1.54761	3.50854	-1.40592	0.844512	0.66205	-5.19926	1.95714	0.0471188	1.12908	-2.20086	0.899871	-5.23936	-2.35676	-2.70941	-2.57201	-0.405437	1.18397	-1.24293	-3.62386	0.429644	-1.36887	4.403	0.338343	2.30305	1.20043	1.92373	-1.20798	0.145362	-1.15982	-1.02083	-0.471395
MASL	3.09475	3.9433	2.91118	-0.173826	1.57151	1.00684	1.43818	1.13494	1.2401	3.09857	7.19416	1.38843	0.55336	6.20238	3.92383	0.842906	2.28872	1.92777	1.58572	2.97373	-2.20574	0.0295266	0.395202	-3.53508	1.87957	-1.15768	0.917108	-2.08358	0.793183	-4.49352	-2.3951	-2.13185	-2.2576	-0.771033	0.813348	-1.0453	-3.41001	0.645931	-1.2507	4.51564	1.31422	2.94261	1.89457	2.35291	-0.420877	0.643623	-0.821028	-1.81491	0.180387
MASL	2.90983	4.51722	3.31347	-0.330753	1.35402	0.839074	0.976597	0.921338	0.890382	3.35428	6.96839	1.44964	-1.57334	5.99099	3.77734	1.64935	2.09261	2.26806	1.38114	3.13363	-2.24446	0.820161	0.668907	-3.89293	1.9665	-0.0853601	1.06938	-2.29172	0.810652	-5.06314	-2.75019	-2.89397	-2.4842	-0.528143	0.941976	-1.31852	-3.90923	0.401485	-1.18829	4.55354	-0.513245	2.03722	1.26466	2.14879	-0.941558	0.567016	-2.27332	-0.853346	-0.244642
MASL	2.78085	4.75838	3.63139	0.543256	2.11293	1.54633	1.95506	1.03517	2.2307	3.52874	7.13085	1.25633	-0.443878	6.14952	3.90555	0.514321	2.82345	2.23735	1.55935	3.20155	-2.40979	0.689624	0.331777	-3.66018	1.87079	0.576296	1.50022	-1.88665	0.764063	-5.00465	-2.12003	-2.67007	-2.64	-0.658774	0.61049	-1.56867	-4.33955	0.223264	-1.42068	4.40005	1.39488	2.99835	1.96658	1.76008	-0.884011	0.56994	-1.24064	-1.28708	-0.244664
MASL	3.13469	4.08568	2.87958	-0.110795	1.48743	0.827447	1.14707	1.10403	1.29561	3.68642	6.89869	1.69957	0.878131	6.10143	3.90879	1.71096	2.95092	2.33399	2.1406	4.01904	-0.850704	0.424006	1.20329	-4.75011	2.21866	0.229374	1.30104	-1.87363	1.11188	-6.21856	-1.82406	-2.35423	-2.23657	-1.01429	0.486351	-1.13446	-3.72799	0.673829	-1.04075	4.86487	1.18752	2.94943	1.81723	2.35203	-0.443988	0.679784	-0.801303	-1.23393	0.074018
MASL	2.90084	4.08635	2.90349	-1.32349	0.417795	-0.215396	0.0122112	0.91621	1.0039	2.99498	6.93508	1.22402	0.311268	6.07691	3.6564	1.30208	2.07651	1.71951	1.03331	3.05799	-2.63701	0.444638	0.479284	-3.60853	1.59615	0.127132	0.838423	-2.62417	0.791521	-5.63124	-2.61807	-3.46169	-2.31471	-0.701617	0.738491	-1.74605	-3.98644	0.0368065	-1.54194	4.34103	0.452228	2.0381	0.615001	1.95247	-0.903468	0.44892	-0.959872	-1.17763	-0.352772
MASL	2.92777	4.22759	3.06322	-4.23354	-3.01617	-4.04458	-2.84765	1.01454	1.34695	3.34688	6.79683	1.39938	0.755212	6.21907	3.60848	1.01514	2.80595	2.27672	2.37253	3.79103	-1.81831	1.00295	1.04534	-3.63492	2.30644	0.391063	1.07161	-2.02981	1.37652	-4.82973	-2.07383	-2.14712	-2.43156	-0.385592	1.35917	-0.971553	-4.02167	0.786215	-1.27677	4.62008	1.16084	2.70621	1.51393	2.11073	-0.576705	0.576168	-0.821163	-0.736815	0.526554
MASL	3.16164	5.5486	4.27416	-5.04879	-4.04851	-4.34724	-3.91868	0.86222	1.50662	3.39004	7.10566	1.61726	1.56819	6.29171	3.73686	1.91297	2.29287	2.67313	1.77666	2.96496	-1.94416	1.39059	1.02638	-3.34821	2.14223	-0.284346	1.10804	-2.18352	1.55545	-4.48235	-2.47739	-2.24436	-2.29844	-0.431906	0.867913	-0.962496	-3.41532	0.633476	-0.94664	4.60144	1.22376	2.88581	1.68748	2.1236	-0.427139	0.539448	-0.7638	-0.782052	-0.0775945
MASL	1.80516	5.13666	3.97702	-0.890579	0.893469	0.128144	0.510099	0.944879	1.30673	3.06001	7.17792	1.37299	-1.40226	6.18377	3.6962	0.297363	3.15985	2.29893	2.16099	3.02657	-1.98622	0.886057	1.12851	-4.17833	1.95805	-0.321504	0.954698	-2.51473	0.998583	-4.44373	-1.4416	-3.11493	-2.83017	-0.896595	0.619298	-0.916006	-4.50584	0.833021	-1.16265	4.4174	1.35268	2.69822	1.63274	1.88125	-0.933333	0.731586	-0.754962	-1.30206	-0.309142
MASL	2.64225	4.81443	3.51778	-1.23287	0.347743	-0.361727	-0.309256	1.45294	1.1661	3.48696	7.37421	1.55081	-0.308184	5.78023	3.86008	0.910011	1.94468	1.11721	1.25615	2.4023	-2.7575	1.44873	0.479309	-3.91683	2.11238	-0.641949	1.29124	-2.20418	1.59026	-4.93406	-2.73449	-2.74683	-2.56456	-1.07893	1.00372	-1.2526	-3.9055	0.593598	-1.45477	4.49327	0.834109	2.85005	1.718	2.02765	-0.496817	0.231438	-0.854055	-1.95536	0.112222
MASL	2.94615	4.27357	3.13934	-7.28069	-5.08552	-5.79525	-5.67676	0.681034	0.748441	3.21872	7.42519	1.21477	-0.238057	5.97515	4.16533	0.194993	2.01026	2.19588	1.3909	2.65874	-3.36495	0.870757	0.857336	-3.20191	1.75325	-0.109765	1.2526	-2.34178	0.897281	-5.07679	-2.46454	-2.35918	-2.12391	-0.884443	0.835065	-1.19548	-4.4827	0.360161	-1.31588	4.65153	1.53234	3.17757	2.19143	2.15228	-0.761354	0.534181	-1.13521	-1.40405	0.26631
MASL	2.71409	4.53487	3.34475	-4.71583	-2.23551	-2.93932	-2.52767	0.79785	1.052	3.31196	7.02159	1.26572	-0.927063	6.03239	3.91043	0.376804	1.94207	1.66238	0.406139	2.13444	-4.54252	1.10445	0.413682	-2.98875	1.83754	-0.475479	1.11897	-2.08492	1.15442	-5.17015	-2.99454	-2.6715	-2.55259	-0.775906	0.877625	-1.22903	-4.10508	0.582211	-1.52365	4.417	0.753219	2.39449	1.38383	1.67539	-0.842323	0.676368	-0.588971	-0.869972	-0.0766193
MASL	3.04825	4.64003	3.48061	-5.22904	-3.53836	-4.61553	-3.98094	0.762861	1.30506	3.66949	7.16673	1.59924	-0.21391	6.16875	4.17484	0.749705	2.16115	2.33851	1.85617	3.2986	-2.38269	0.824486	1.03183	-3.71612	1.9182	-0.177928	0.524357	-2.70639	1.2199	-5.49779	-2.33143	-3.2342	-2.72041	-0.667135	0.77264	-1.17081	-4.01934	0.52304	-1.60228	4.41919	-0.578589	2.62301	1.96726	2.2525	-0.519126	0.538679	-1.27087	-1.62177	-0.177599
MASL	2.77101	4.82907	3.76505	-4.41582	-3.69577	-4.21261	-3.27249	0.963046	1.02375	2.93248	7.40441	1.17604	1.21823	6.15896	3.98413	1.37236	2.15057	1.99337	1.80343	3.34443	-2.37014	1.19424	0.996567	-3.16969	1.93549	-0.0194878	1.01365	-2.90692	0.859156	-5.15708	-2.12611	-3.51743	-3.60294	-1.26091	0.93851	-1.78664	-3.82553	0.0570274	-1.97871	4.31998	0.756397	2.34592	0.901044	2.13251	-1.40453	0.265389	-0.706206	-1.36391	-0.583562
MASL	2.79872	4.29604	3.03829	-3.00994	-1.34625	-1.86678	-1.66207	0.783402	1.21782	3.27512	6.89867	1.05844	-0.757183	6.46209	4.02106	1.05094	2.49973	2.46868	1.79993	3.40178	-2.87053	1.45058	1.27603	-4.07235	1.93119	0.286779	1.51759	-2.21099	0.792206	-5.84421	-2.12452	-3.27789	-2.98179	-0.279815	0.713382	-1.35326	-3.97215	0.374669	-1.30955	4.28874	0.731282	2.67445	1.61497	2.03134	-0.627249	0.437819	-1.05095	-0.762768	0.190485
MASL	3.38048	4.68027	3.28302	-5.66914	-5.40898	-5.36637	-4.29364	1.07957	0.921228	3.865	7.42058	1.51633	1.40971	5.75064	4.02703	0.00276443	2.31691	2.06626	2.05139	3.1653	-1.51668	0.68104	0.993138	-2.73182	2.27646	0.0768277	1.03891	-1.81513	1.2632	-3.58753	-2.85369	-2.56823	-2.53561	-0.195911	1.23287	-0.857783	-3.38428	0.590648	-0.695827	4.35958	0.896806	2.73123	1.74141	2.74571	-0.131908	0.378039	-0.880105	-0.955918	0.532618
MASL	2.95131	4.43206	3.03932	-3.63147	-5.6281	-5.57478	-5.51321	1.04296	0.833646	3.79771	7.59085	1.75478	1.5023	5.8137	4.00473	0.174298	2.70195	1.47073	1.04456	2.38225	-2.77807	1.60484	0.709382	-2.38807	2.49594	-0.477308	1.21594	-2.34904	1.81924	-3.7047	-2.3634	-3.68235	-2.36805	-0.280879	1.2358	-0.810927	-3.56405	0.627598	-1.05162	4.329	1.01491	3.04937	1.93898	3.0072	0.127821	0.399757	-0.799963	-1.22275	0.512847
MASL	3.24879	4.04167	2.55064	-6.45353	-5.98286	-6.92372	-6.73918	1.36395	0.998184	3.83205	7.33007	1.76735	1.17677	6.1727	4.05545	1.50982	2.51047	1.89582	1.62319	3.1839	-1.92252	0.898835	0.917108	-3.16699	2.31436	-0.319537	0.604752	-2.23641	1.5128	-4.42381	-2.6246	-2.88768	-3.33795	-0.443372	1.02275	-0.89553	-3.64178	0.393812	-1.17794	4.45526	1.46711	2.95475	1.92698	2.80174	-0.10554	0.325548	-0.966278	-0.707728	0.544379
MASL	3.23592	4.52274	3.07238	-6.5429	-6.73293	-8.32696	-6.30652	1.28809	0.612882	3.62555	7.32054	1.67991	1.31662	5.84553	4.20108	0.0510639	3.06716	2.18522	2.06104	3.29201	-1.90216	1.53968	1.16118	-2.61181	2.18622	-0.454351	1.49217	-2.14685	1.36785	-4.01825	-1.90601	-2.64373	-2.42362	-0.107224	1.11846	-0.74562	-3.62637	0.599066	-1.38491	4.49387	0.87689	2.61745	1.64722	2.81788	-0.199358	0.412999	-0.834664	-0.801033	0.115187
MASL	2.23253	4.26742	3.4313	-5.55696	-5.15001	-6.84289	-4.49872	0.136385	0.0900425	2.41388	8.27316	0.417498	-0.538946	6.5108	3.69773	-0.40135	0.706368	2.08256	0.310895	2.42271	-3.57889	-0.981203	-0.574514	-4.74551	1.04199	-0.771521	0.987206	-2.98183	-0.0842538	-7.40182	-7.31881	-3.16155	-3.21552	-2.62657	-1.44669	-1.96573	-3.77077	-1.14672	-3.66101	4.2191	-0.409961	2.15029	1.11223	1.47813	-2.98328	-0.71661	-4.30166	-3.02665	-1.92453
MASL	2.58698	5.53657	4.29242	-3.77942	-1.53214	-2.29149	-2.0292	1.31502	0.860287	3.17082	6.82594	1.55037	1.01327	5.958	3.7587	1.56081	2.40585	2.71176	2.93581	4.57305	-1.13623	0.822609	1.60705	-3.72422	2.24868	-0.825786	0.612972	-2.1809	1.42459	-4.50652	-2.49044	-2.81111	-2.19122	-0.428447	1.24402	-1.08338	-3.2627	0.54799	-1.12767	4.56858	-0.296807	2.19063	1.40186	2.14842	-0.259948	0.399689	-1.05602	-1.21411	-0.0382168
MASL	2.98092	4.58599	3.44441	-0.837492	0.988881	0.406646	0.565684	1.13692	0.921968	3.4886	7.41681	1.08909	-1.03741	5.84642	3.43139	0.228693	1.83264	1.12472	0.195763	1.69633	-4.43248	0.603165	0.0997288	-3.41916	1.78912	-0.423275	1.02694	-2.06603	1.02026	-4.17054	-2.94059	-3.51585	-2.44183	-0.717755	0.951678	-1.29178	-3.66452	0.369459	-1.34334	4.54097	0.26428	2.54752	1.71037	2.0837	-0.77814	0.230627	-0.920327	-0.706944	0.0971882
MASL	2.99869	4.33887	3.14313	-1.08328	0.85533	0.0823097	0.583266	1.03891	1.32947	3.65502	6.79242	1.39812	-1.69022	5.87327	3.6994	0.578726	2.694	1.82465	1.45461	2.11867	-2.13345	-0.652003	0.85351	-4.32881	1.91068	0.119557	0.669165	-2.66312	0.993314	-5.14585	-2.01684	-3.38116	-3.3466	-0.59368	1.08273	-0.878821	-4.18607	0.725831	-1.35844	4.53014	1.0576	2.71684	1.57279	1.66371	-1.23527	0.10551	-1.03641	-1.57206	-0.237102
MASL	3.10598	4.09938	2.85164	-0.41811	1.28083	0.748499	1.16483	0.768852	1.35112	3.13773	6.73793	1.28744	-1.25335	5.95825	3.67249	1.06268	2.62073	2.27219	1.85781	3.9907	-0.364927	0.44085	0.479338	-4.00412	1.85021	0.320521	0.952394	-2.41408	0.969168	-4.71048	-2.20199	-2.38623	-1.97556	-0.558908	1.08396	-1.24308	-4.45455	0.303798	-1.25483	4.49151	0.904963	2.75554	1.50063	1.96452	-0.642492	0.4737	-1.15272	-1.74487	-0.170628
MASL	2.13584	4.65466	3.39289	-0.261354	1.22343	0.681749	0.916191	0.905773	1.7466	3.55986	7.00141	1.36645	0.0141121	6.26259	4.1255	0.0782591	2.37865	2.03199	1.13365	2.63938	-4.40525	0.393045	0.595819	-4.09724	2.07274	-0.183174	0.933325	-2.53193	1.34138	-5.76587	-2.08601	-2.63007	-3.42533	-0.617194	0.732814	-1.36956	-4.17797	0.674916	-1.09999	4.33592	1.39173	2.90966	1.71888	2.60418	-0.338738	0.773541	-1.29014	-1.02741	-0.312214
MASL	2.72897	3.80372	2.61703	-0.730336	0.814824	0.315545	0.701074	0.950276	0.875141	3.17751	6.90112	1.08436	-0.69737	6.04992	3.58056	-0.196813	1.7633	1.94162	1.77987	2.67101	-2.15553	0.565764	1.27003	-3.419	1.34308	-0.280047	0.7575	-3.08494	-0.221437	-8.41807	-2.98991	-2.85859	-3.18008	-1.24082	0.53845	-1.40485	-3.95209	0.216112	-1.38718	4.32208	0.757936	2.54146	1.71262	2.0615	-0.998312	0.428097	-1.00123	-1.56484	0.168646
MASL	2.9015	4.67692	3.54408	-5.26649	-3.18465	-3.47627	-3.6321	1.16034	2.16714	3.17161	7.88388	1.51966	-0.340331	6.65856	4.61278	1.27102	2.02823	2.4891	2.66951	4.39965	-1.27885	1.19646	1.66836	-3.80798	2.21534	-0.128906	0.812707	-2.66323	1.14388	-5.17275	-1.99057	-3.09934	-3.04872	-0.865554	0.943701	-1.38577	-3.29374	0.306872	-1.40754	5.08639	1.88283	3.1811	2.13457	2.63677	-1.66912	0.522159	-0.989678	-1.31733	-0.323462
MASL	2.79453	5.2218	3.94599	-5.87191	-3.7432	-4.60947	-5.33318	0.998453	1.18142	3.17361	7.4702	2.03584	1.60527	5.84554	3.73544	1.46897	2.46495	2.078	1.70046	3.51923	-3.31039	1.57769	0.979359	-4.12876	2.37141	-0.191346	0.707493	-2.52663	1.75435	-3.70219	-2.28675	-2.83985	-2.95998	-0.627501	0.666	-1.39954	-3.58064	0.493059	-1.51406	4.42597	-0.687383	2.62097	1.85998	1.87821	-1.2433	0.341481	-1.33014	-1.02585	-0.137639
MASL	3.24038	4.71513	3.55095	-5.43411	-6.64423	-7.1858	-6.36189	1.30007	1.74422	3.48816	7.4515	1.71692	1.18312	6.50981	4.3268	2.50684	2.8302	2.47321	2.00799	3.8152	-2.88874	1.31283	1.42586	-3.49107	2.47016	0.0364183	1.28412	-2.0974	1.60578	-5.6228	-1.83743	-2.82555	-1.58704	-0.271811	1.06862	-1.05478	-3.22681	0.904721	-1.02596	4.88165	1.74816	3.10873	2.06757	2.14479	-0.952215	0.897274	-0.857282	-0.275189	-0.110492
MASL	2.94635	5.11615	3.87987	-4.4459	-2.52704	-3.7822	-3.12767	1.31295	1.20176	3.10267	6.93418	1.14484	0.487125	6.22961	3.85944	0.0913922	2.25323	2.26331	2.2195	3.29938	-2.1115	1.30148	1.46234	-4.65773	1.67502	-0.0763363	1.03418	-1.79958	0.525443	-4.61143	-2.66499	-2.89536	-2.45405	-0.365275	1.37709	-0.967571	-2.82736	0.785495	-0.925513	4.59686	0.931452	2.71728	1.73036	1.86177	-0.807143	0.312248	-1.26484	-0.0482649	-0.424153
MASL	2.81893	3.99922	2.77953	0.42178	2.04708	1.4996	1.91422	0.956523	0.870867	3.65496	7.08785	1.37926	0.115041	6.01874	3.74399	2.00383	2.28861	2.45547	1.80582	3.23293	-1.76256	1.23386	1.00084	-3.56375	1.92013	-0.897362	1.12338	-2.25997	1.06987	-5.41197	-2.31136	-3.3321	-2.86992	-0.662409	1.0043	-1.29127	-4.6346	0.452358	-1.65341	3.81901	1.27504	3.00198	1.90535	1.64005	-0.973374	-0.058755	-1.47786	-1.20101	-0.388824
MASL	2.32828	4.88766	3.69863	0.693686	2.45498	1.89452	2.1782	1.12343	1.27708	3.60701	6.83806	1.30204	-0.932204	5.89505	3.59279	1.2279	1.76575	1.76156	1.00935	2.79243	-3.93797	0.554015	0.767168	-3.66556	1.76064	0.402059	0.560544	-1.73404	0.815172	-5.16861	-3.22361	-2.3721	-2.96089	-0.619461	0.673813	-1.17472	-4.53683	0.329861	-1.04666	4.75868	1.03426	2.98753	2.05096	2.5089	-0.189694	0.546427	-0.841915	-0.646336	0.144541
MASL	2.86252	4.31193	3.15082	-1.2274	0.61032	-0.00433032	0.187036	0.879166	1.52991	3.16028	7.31917	1.38337	1.27786	6.19749	4.1219	1.13083	2.30211	2.00329	1.36216	3.32809	-1.89931	1.38717	0.619342	-4.06242	1.92978	-0.125335	1.02567	-2.91299	1.40859	-4.92986	-2.29401	-2.35634	-2.02189	-0.514627	0.911748	-1.20337	-3.611	0.426403	-1.51455	4.25496	0.710448	2.78935	1.71077	2.2066	-0.484852	0.360918	-1.14966	-1.40498	0.0124439
MASL	3.08698	4.48379	3.32958	-0.914479	0.881429	0.278949	0.324512	1.07248	1.38553	3.82702	7.57484	1.57573	-0.936697	6.07667	3.92399	1.42146	1.78741	1.70467	1.7377	3.08554	-2.74233	0.582592	0.525183	-3.31995	2.33864	-0.207896	0.913169	-2.55583	1.22903	-4.80517	-3.17302	-2.03452	-2.51036	-0.589607	1.18472	-1.09524	-3.1302	0.552934	-0.904069	4.70301	-0.105011	2.37016	1.52808	1.7908	-0.904983	0.628359	-0.886205	-1.02832	0.00193425
MASL	2.63376	4.21056	2.9645	-2.13544	-0.192361	-0.978828	-0.505687	1.18454	0.84209	3.36597	7.01828	1.25591	1.13842	5.88102	3.74813	1.18584	2.12225	1.16929	0.794043	2.35095	-3.79536	0.600102	0.229515	-3.73329	1.79033	-0.294286	0.82695	-2.20451	1.15189	-4.89809	-2.55406	-3.83237	-2.80857	-0.653938	0.723526	-1.35027	-4.39937	0.295199	-1.40586	4.62761	0.990859	2.54664	1.36942	2.04481	-0.777996	0.435987	-1.07555	-1.0169	0.241436
MASL	2.93275	5.13992	3.93439	-4.65683	-2.81491	-3.96014	-3.8439	1.53036	1.95932	3.44318	7.56383	1.40372	-1.83099	6.33928	4.68046	0.730941	2.07117	2.02069	1.70936	3.02628	-2.94694	0.724764	0.981839	-4.60491	2.03056	0.229856	0.902261	-2.50637	1.35153	-5.18433	-2.57042	-2.55087	-2.37661	-1.06413	0.70842	-1.5686	-6.33464	0.418018	-1.4215	4.47124	1.17331	2.89922	1.83667	2.02499	-0.983951	0.266728	-1.1613	-1.71161	-0.0138282
MASL	3.17115	4.5628	3.14495	-5.17497	-5.85535	-7.34077	-5.50656	1.41445	1.2573	4.08894	8.07587	1.88306	1.94646	6.2996	4.5567	1.95416	2.78591	2.28263	2.16145	3.54633	-1.70561	1.80632	1.34164	-2.74346	2.77775	-0.308427	1.33949	-1.97471	1.92834	-5.12989	-2.15308	-2.78558	-2.90907	-0.896273	0.850858	-0.696315	-4.27477	0.592375	-1.25464	4.596	1.54644	3.10959	2.06415	2.86112	-0.115283	0.258759	-0.626048	-1.13227	0.321104
MASL	3.0406	5.09544	3.6939	-7.26464	-5.92767	-6.24029	-7.28016	1.21049	1.03735	4.3789	7.63499	1.59501	1.18334	5.84872	4.12173	0.627442	2.4869	2.00979	1.25189	2.57306	-3.73217	1.3514	1.06951	-3.17682	2.36817	0.192893	1.4703	-2.18935	1.4003	-4.79356	-2.61787	-2.76248	-2.18383	-0.92401	0.728	-1.30876	-3.37758	0.197485	-1.5472	4.42782	1.16368	2.94175	1.99011	2.83341	0.0196703	0.154121	-0.460726	-0.962534	0.173085
MASL	3.01829	4.11078	2.69857	-6.44046	-7.14147	-8.0152	-6.32282	1.05132	0.92841	3.60992	7.55938	1.47073	1.70009	6.08647	4.09729	0.822883	2.33607	1.9353	1.44243	2.58767	-3.16662	1.46884	0.945265	-3.155	2.26028	-0.0382037	0.954162	-2.39911	1.54833	-5.52099	-2.39485	-3.91887	-4.01528	-0.571677	0.901087	-0.977665	-3.38533	0.576275	-1.40028	4.48922	0.534013	2.3863	1.39585	2.99599	-0.295069	0.210671	-0.963769	-1.42445	0.544503
MASL	3.08281	4.17692	2.77548	-6.89228	-5.75633	-7.27638	-4.76226	0.716486	1.12079	3.47226	7.39875	1.89348	2.03695	6.08075	4.23757	0.882316	1.99204	2.49048	1.50838	2.8931	-3.02422	1.51089	1.03292	-2.28069	1.37883	0.0787389	1.4263	-2.50221	1.8386	-4.93838	-3.12897	-2.6613	-2.28848	-0.521827	0.983861	-0.864432	-3.51209	0.559466	-1.11871	4.48322	0.317235	2.96257	2.02065	2.78434	0.0235288	0.626158	-0.858991	-0.944672	0.439957
MASL	3.40662	5.16638	4.0379	-5.52629	-3.81238	-4.65346	-4.38918	0.972692	2.52475	3.51398	7.13026	1.48259	0.303077	6.69545	4.35191	1.26093	2.64357	2.56151	1.537	3.61758	-2.80749	1.21464	0.944166	-3.34829	1.08564	0.161616	1.04211	-2.07473	1.59073	-4.6567	-2.25966	-2.05991	-2.26761	-0.553078	1.01841	-1.06931	-4.38458	0.695383	-1.15356	4.37471	0.399353	2.8057	1.93482	1.89067	-0.843135	0.562547	-0.868311	-1.01451	-0.0424832
MASL	3.04621	4.80442	3.62589	-3.5085	-1.35155	-2.13918	-1.98885	1.13778	1.43029	3.6347	7.06879	1.33844	-2.00525	6.09342	4.00008	0.447654	2.3116	2.27777	1.20813	3.03526	-2.72985	0.873905	1.68757	-3.90549	2.15375	0.203393	0.597344	-2.26587	1.19971	-5.44465	-2.35137	-3.2222	-2.76003	-0.887218	0.956726	-1.20294	-3.47668	0.656988	-0.873806	4.60634	1.15204	3.111	1.9462	2.05224	-0.901237	0.542711	-0.905051	-0.750296	0.210853
MASL	2.81765	4.10264	2.69369	-6.6923	-6.96816	-5.32862	-6.59024	1.04652	0.609405	3.38423	7.37501	1.47785	1.65254	5.92777	4.23765	1.24436	2.8007	2.27223	1.57458	3.13257	-2.29393	1.21299	1.0309	-3.81243	2.04602	-0.118351	0.810812	-1.9873	0.270474	-5.24936	-1.94618	-2.64442	-2.80849	-0.760025	0.783885	-1.1349	-3.96273	0.546812	-1.59382	4.46366	0.456612	2.43937	1.24093	2.71251	-0.441676	0.221488	-1.03592	-1.48719	-0.0657697
MASL	3.13782	5.01091	3.75147	-2.7603	-0.88365	-1.71391	-1.3245	0.893675	1.17799	2.88405	6.80816	1.70005	-0.937765	5.88302	3.73303	1.48954	2.5159	2.19481	2.21151	3.59281	-2.19682	0.24059	0.776553	-3.62654	1.96849	0.412706	1.03874	-1.62035	1.18456	-5.07786	-2.36736	-2.62587	-1.93043	-0.797151	1.25414	-0.825451	-4.33249	0.764783	-0.749038	4.63642	1.48385	3.1329	2.3044	2.37332	-0.413338	0.98552	-0.81479	0.0958612	0.0967862
MASL	2.6298	4.22318	3.02323	-2.21646	-0.369385	-1.17623	-0.717135	1.2006	0.84023	3.34494	6.96468	1.28657	-0.835657	5.94209	3.89852	1.2497	2.14036	1.15547	0.842094	2.36966	-4.08933	0.500771	0.334305	-4.15596	1.78749	-0.187379	0.885054	-2.2123	1.17676	-5.6538	-2.43776	-3.57871	-2.64703	-0.857073	0.670999	-1.57325	-3.73074	0.307127	-1.46073	4.64638	1.10128	2.55924	1.20419	1.98245	-1.25825	0.504156	-1.0504	-1.13513	0.0844676
MASL	2.72749	5.09128	3.90652	-7.09091	-5.56189	-4.93172	-6.33776	0.95055	0.923957	3.39804	7.26976	1.32069	-1.07726	5.94707	3.8598	0.720131	1.90992	2.07102	1.55349	2.75388	-2.9962	0.731121	1.10602	-4.16935	2.0165	-0.28139	0.515073	-2.47983	0.905906	-5.04751	-2.72264	-2.50158	-3.15898	-0.530684	0.942933	-1.34766	-4.9659	0.370629	-1.34351	4.6864	1.09126	3.1419	2.07619	1.89311	-0.89178	0.376939	-1.05082	-0.463817	-0.310844
MASL	2.99918	3.97833	2.61357	-5.40993	-6.63466	-3.44812	-4.77197	1.33631	1.32056	3.71691	7.13492	1.65723	1.44348	6.01713	3.8004	0.523449	2.41082	1.91415	1.70157	3.29783	-2.17642	1.13488	0.629656	-3.47921	2.61607	-0.549082	0.946192	-2.14432	1.62243	-5.05219	-2.80869	-2.8055	-2.12354	-0.41453	1.08529	-1.02727	-3.28495	0.462609	-1.03474	4.6225	0.963992	2.8203	1.69314	2.99114	0.0715744	0.430899	-0.943729	-0.926227	-0.633132
MASL	2.93461	5.00092	3.86495	-0.532542	1.58443	0.821131	0.867673	1.6485	1.38377	3.35096	7.34452	1.78744	-0.762189	6.09705	4.30905	1.87394	2.01917	1.84681	2.59548	4.80228	-0.850634	0.876687	1.78204	-3.73616	2.50162	-0.293815	0.607195	-1.73163	1.29372	-3.67641	-2.66554	-2.55344	-1.62071	-1.16281	0.633151	-1.36883	-3.92126	0.233294	-1.41866	4.90701	0.521953	2.84154	1.76169	2.47056	-0.579553	0.786689	-1.29144	0.462749	-0.574672
MASL	3.32595	4.66717	3.41604	-4.05686	-2.25215	-3.43656	-2.77182	1.30731	1.63524	3.17915	7.17511	1.66482	-1.53383	6.9075	5.06076	1.84338	2.52909	2.66813	2.04691	4.26596	-2.4414	0.747695	0.866763	-3.31622	2.47759	0.661287	1.2372	-1.99273	1.51215	-5.10737	-2.32383	-2.27805	-2.45361	-1.05213	1.00576	-0.861666	-3.75181	0.900018	-1.02721	4.61212	1.20702	3.2394	2.41655	1.97585	-0.52069	0.51572	-1.1213	-1.36582	-0.0751862
MASL	3.10327	4.43099	3.18569	-3.33504	-1.27879	-1.96491	-1.58364	1.62944	1.38847	3.61743	7.24572	1.55476	0.562315	6.27723	4.2825	1.97188	2.96326	2.2382	1.88852	3.53935	-1.72568	1.27688	1.329	-4.61299	2.19678	0.139155	1.12148	-1.73717	1.33339	-4.28159	-2.0167	-1.59156	-2.08366	-0.696965	1.20018	-1.12991	-5.36053	0.679718	-1.00439	4.78043	0.617432	2.24553	1.20138	2.34391	-0.316149	0.512734	-0.727289	-1.03215	0.0538771
MASL	3.28932	4.66694	3.14958	-6.64856	-5.58433	-5.73965	-5.18262	1.17355	1.17421	3.77909	7.82256	1.80252	1.86161	5.89132	4.40638	1.22833	2.15138	1.8124	1.26175	2.70623	-2.6326	1.03144	0.951224	-3.90798	2.43161	-0.262766	0.976346	-2.07109	1.97967	-4.4124	-2.6891	-3.26401	-2.47106	-0.0527113	1.27127	-0.98421	-3.17579	0.732483	-1.32788	4.34286	-0.17919	2.44813	1.59996	2.46177	-0.802411	0.142408	-0.996127	-0.759237	-0.00667933
MASL	3.11427	4.20211	2.30466	-5.35818	-5.05334	-5.80174	-5.43874	1.30936	0.53609	3.99321	8.4359	1.53515	1.33343	6.6039	4.94806	2.14654	2.55102	2.40463	2.17709	3.53364	-2.41232	1.39557	0.942119	-4.42458	2.60246	-0.316196	1.44427	-2.83637	1.21236	-4.82788	-1.29164	-2.74475	-3.25089	-0.845986	-0.53019	-1.63083	-5.86931	0.174028	-1.9067	4.4663	1.06442	2.45491	1.49063	2.39006	-0.892239	-0.197206	-1.45538	-1.06747	-0.0273389
MASL	2.98513	4.81054	3.4062	-7.16482	-4.92192	-7.17809	-6.10606	1.01454	0.994126	3.23608	7.26582	1.64382	1.30015	5.63038	3.41568	0.403568	2.08929	0.995001	0.776084	2.34029	-2.60191	1.03538	0.546106	-3.16367	2.37102	-0.319294	0.924325	-2.68239	1.39825	-3.50825	-3.02168	-3.0525	-3.84117	-0.4951	0.91876	-1.07256	-4.18222	0.404397	-1.16501	4.14612	-0.143069	2.56901	1.70835	2.55894	-0.0932048	0.160693	-0.9844	-0.847227	-0.0409168
MASL	2.7821	4.98125	3.59476	-5.83862	-5.68669	-6.07883	-5.39659	1.42196	0.641301	3.94291	7.66546	1.66633	1.52845	6.00743	4.18991	0.292913	1.90926	2.19262	1.74922	2.94428	-1.64114	1.51392	0.826494	-2.77121	2.48754	0.0551215	1.25575	-2.72819	1.41616	-4.95902	-3.11483	-2.8	-2.74738	-0.442258	0.783281	-1.36547	-4.16265	0.084982	-1.66254	4.33842	-0.468756	2.16947	1.27587	3.08652	-0.23354	0.141987	-1.02616	-0.601444	0.261931
MASL	3.41816	4.95141	3.56228	-5.52981	-6.02118	-5.07664	-5.58317	1.34764	1.47031	3.60281	7.28989	1.62067	1.23593	6.10441	4.14457	0.991702	1.53661	2.06142	1.9338	3.24405	-1.64798	1.18621	1.21304	-2.5354	2.28119	0.215651	1.4627	-1.90099	1.40348	-4.619	-3.3748	-3.025	-2.59201	-0.64868	0.654931	-1.18057	-3.52147	0.547	-0.990242	4.19565	1.43319	3.32	2.09563	2.72613	-0.000877888	0.573712	-1.33354	-0.56111	0.0630583
MASL	3.20957	4.56423	3.26625	-5.1113	-3.93136	-4.14754	-3.75886	1.46337	1.59749	4.06463	7.57299	2.01014	1.6869	5.88309	4.48691	-1.30577	2.75253	2.22423	2.00948	3.52024	-2.0315	0.933519	1.45579	-3.39269	1.65785	-0.446386	1.04339	-1.84324	1.39162	-4.70817	-2.14439	-2.77584	-2.34982	-0.651442	1.00668	-1.27467	-3.43818	0.239527	-0.953315	4.80587	1.24268	3.19307	2.04651	3.31846	0.0856413	0.966196	-0.628156	-0.563508	0.682642
MASL	3.04195	4.92433	3.67661	-6.99456	-5.28819	-6.49145	-6.37102	0.857129	0.850719	3.5201	7.18955	1.44123	-1.16481	5.95897	4.05809	0.448333	2.31338	1.84852	1.12044	2.61844	-2.33628	0.804589	0.791251	-4.26229	1.89328	0.119183	1.11269	-1.90796	0.830924	-4.34581	-2.64855	-2.27936	-2.12337	-0.659025	0.852563	-1.57034	-3.27177	0.245033	-1.34637	4.42004	0.822945	2.65453	1.39434	1.38967	-1.20495	0.340296	-1.27573	-0.684734	-0.207664
MASL	2.84265	3.96735	2.60924	-8.26196	-6.14422	-7.53321	-4.56581	1.40885	0.677535	3.96107	7.49884	1.64693	1.72469	5.71668	3.8894	1.76151	2.02658	1.18391	0.422971	1.72405	-3.27893	1.25485	0.0728324	-3.25183	2.42614	-0.0646073	1.18324	-2.71123	1.86738	-4.25383	-3.34482	-2.97909	-2.45135	-0.846946	0.786061	-1.46176	-3.95999	0.106331	-1.31608	4.103	0.308152	2.08093	0.986678	2.56579	-0.24876	0.508617	-1.14302	-0.328564	-0.0469167
MASL	2.99774	4.52917	3.05804	-5.71201	-5.23216	-6.4443	-5.85348	1.39045	1.25936	3.40766	7.52518	1.49171	1.38407	5.9319	4.15945	0.331103	2.28259	1.93618	2.3278	3.417	-1.4392	1.44659	0.965972	-2.86499	2.3607	0.0487224	1.06726	-2.45137	1.43607	-4.55131	-2.86312	-2.83177	-2.10511	-0.798212	0.985145	-1.18573	-3.69272	0.254409	-1.32458	4.08479	0.793121	2.76281	1.76935	2.2322	-0.305511	0.109565	-1.14475	-0.809645	0.102488
MASL	3.20697	4.51085	3.07268	-7.33717	-6.62038	-6.35695	-5.60987	1.4781	1.02736	3.9599	7.35422	1.63855	1.1118	6.03305	4.14126	1.13158	1.99738	1.88791	1.3933	2.68266	-3.43289	1.59351	0.643141	-3.16099	2.31034	0.213872	1.34654	-2.09062	1.29267	-3.92369	-3.29537	-2.74593	-2.7621	-0.35903	0.901258	-0.856176	-3.82292	0.444316	-1.29207	4.44468	0.895514	2.70245	1.75325	2.58844	-0.297846	0.343053	-0.888484	-0.756472	0.58706
MASL	2.87805	4.69176	3.24614	-5.75432	-3.70819	-4.4615	-3.28224	1.42433	0.564619	3.04153	7.03856	1.34595	1.40032	6.18982	4.45879	0.958942	2.18835	2.30523	1.46879	3.18651	-1.85256	1.22316	1.60795	-2.9738	2.0848	-0.0622052	1.04061	-2.23269	1.26621	-6.20077	-2.92251	-2.68274	-2.13357	-0.0953511	1.13873	-1.00457	-3.64406	0.374499	-1.308	4.34032	0.612347	1.94898	1.06358	2.63896	-0.219185	0.406586	-1.14113	-0.87266	0.0192853
MASL	2.81485	4.35599	2.75283	-6.00435	-6.57512	-10.1057	-6.98225	0.729495	0.754667	3.0353	7.49516	1.58313	1.51786	5.83725	4.05199	-0.557841	2.46394	2.2002	1.6926	2.74106	-3.09293	2.152	0.736118	-2.60317	2.45149	-0.792875	1.09757	-2.42232	1.76191	-3.86849	-2.61304	-2.72694	-4.45818	-0.635676	0.334546	-1.22784	-3.48186	0.323849	-1.04663	4.31204	-0.259983	2.67088	1.69628	2.85673	0.0663667	0.539518	-0.703566	-0.364211	0.231467
MASL	3.08124	4.26462	2.75008	-7.00425	-5.61614	-5.89234	-4.8997	1.20848	0.947986	4.10704	7.40695	1.62356	1.63341	6.12371	3.93637	0.504618	2.33482	2.33794	1.84097	3.15468	-2.18483	1.338	1.17098	-3.07379	2.49165	0.0367297	1.29667	-2.30573	1.6439	-4.47025	-2.86372	-2.53823	-2.4538	-0.597375	0.826956	-0.871696	-3.96795	0.56477	-1.1854	4.34261	-0.21516	2.2832	1.44391	2.73901	-0.09264	0.28601	-0.740164	-1.07635	0.199798
MASL	2.69526	4.38838	3.21773	-1.0227	0.804056	0.171186	0.486507	0.881127	1.00991	3.3513	6.95481	1.52614	-0.823849	6.37839	3.90244	2.42515	2.59244	2.4465	2.04439	3.65526	-2.5005	0.878671	1.16571	-4.35283	2.15904	-0.240249	0.967512	-2.18901	1.37617	-4.70351	-2.27743	-2.23869	-2.28787	-0.68333	1.05631	-1.04635	-5.61459	0.579784	-1.57256	4.49316	0.548728	2.46253	1.49917	1.95386	-0.830672	0.492888	-1.00691	-0.752406	-0.336823
MASL	3.41829	4.40473	3.02818	-4.56006	-2.6135	-3.44282	-3.18511	1.62146	0.982263	3.90425	7.31202	1.78799	1.2423	6.02734	3.83402	0.0449685	2.26288	1.83582	1.10554	2.43531	-3.70004	0.811449	0.82435	-3.33863	2.29257	0.012719	0.911898	-2.22167	1.48456	-3.75949	-2.8051	-2.9602	-2.32819	-0.238446	1.27571	-0.577351	-2.85455	0.788606	-0.97567	4.78963	1.20898	2.71961	1.41119	2.87957	-0.114099	0.595929	-0.642761	-0.389437	0.598391
MASL	3.44665	4.39372	2.95836	-6.84195	-5.90125	-6.8768	-6.81482	1.90632	1.29902	3.77301	7.72269	1.98219	1.90154	6.32976	4.27375	1.49432	3.1696	2.57745	2.17194	3.48991	-1.94241	2.00983	1.72517	-3.25618	2.77826	-0.0797792	1.78811	-1.82266	1.88715	-4.17894	-2.02684	-2.10483	-1.96732	-0.210864	1.17076	-0.74907	-3.59758	0.865752	-0.304099	4.57601	0.485274	2.80779	1.87411	2.9779	0.26862	0.435002	-0.914294	-0.550079	0.414294
MASL	1.52477	3.31632	2.87572	-6.08943	-1.82144	-5.44671	-4.2056	0.468047	0.305993	2.65739	7.51498	1.05351	-1.64283	6.39061	4.18142	-1.72796	1.14482	1.115	-0.62203	-0.212231	-5.79828	-0.435241	-1.13766	-6.11493	0.628878	-1.88488	-1.38611	-2.36856	-1.13863	-4.99242	-3.26473	-4.20306	-4.04273	-2.35327	-1.9635	-2.56024	-5.64421	-1.34849	-1.60337	3.96978	-1.10414	0.236488	1.43428	1.51223	-5.79992	-0.730182	-3.6495	-1.47448	-0.150811
MASL	3.00915	4.74009	3.48294	-1.96796	-0.257068	-0.977239	-0.679699	0.966125	0.87084	3.30146	7.06494	1.34379	0.733815	5.7733	3.45803	0.928126	2.25455	1.54081	1.30411	2.75425	-2.01987	0.538022	0.698039	-4.59045	1.92409	-0.1627	0.528667	-2.77205	1.48197	-4.44722	-2.40351	-2.90272	-2.48575	-0.296341	1.29913	-0.962094	-3.24356	0.733815	-1.36288	4.43602	0.553055	2.97896	2.13773	0.59917	-2.35238	0.358263	-1.04428	-1.00939	-0.146685
MASL	3.237	4.83039	3.45825	-7.36486	-6.7581	-7.49886	-6.86863	1.15631	0.746242	3.38996	8.25259	1.85331	1.81914	6.22908	4.96813	1.0066	2.23641	2.34984	1.6425	3.09693	-2.55852	0.986305	1.41668	-4.5529	2.2739	-0.411842	0.257719	-2.45157	1.1926	-6.13001	-1.66187	-3.45492	-3.20564	-1.29063	0.736698	-1.36455	-7.23856	0.128775	-1.80976	4.59387	1.18793	3.44984	2.7587	2.69414	-0.470866	-0.106963	-0.994665	-1.7699	-0.290424
MASL	2.84601	6.10698	4.49482	-5.40759	-6.76425	-4.3051	-6.51402	1.44519	1.05472	3.69905	7.61835	1.49924	1.59337	5.84542	4.19041	-0.0738758	2.60126	2.16341	1.91479	2.93381	-2.27048	1.65414	0.939571	-3.22633	2.39521	-0.354568	0.971514	-2.14155	1.2596	-4.75453	-2.12012	-2.81347	-3.38219	-0.526002	0.644601	-1.32524	-4.0212	0.252971	-1.25816	4.23431	1.01099	2.8915	1.83429	2.44615	-0.389388	0.244196	-1.04295	-0.502353	0.0588308
MASL	3.31689	4.37362	2.98664	-6.46712	-5.28211	-4.84129	-5.7433	1.26069	0.902133	3.79283	7.30088	1.66888	1.559	6.12618	4.22209	1.04018	2.52714	1.98749	0.856194	1.61407	-3.7606	1.36619	0.860465	-2.82391	2.41814	-0.151038	0.896114	-2.16578	1.66079	-4.91884	-2.45272	-3.47427	-2.78618	-0.452131	1.08348	-0.722184	-3.14551	0.635338	-1.36014	4.421	1.24482	2.88599	1.72465	2.697	-0.150035	0.558733	-0.44719	-1.36461	0.534298
MASL	2.95344	5.21353	3.75898	-5.54483	-5.84168	-5.71239	-6.89063	0.666672	1.32105	3.65857	7.75511	1.80189	1.95497	5.77307	3.81008	0.863542	2.85585	1.93834	1.36893	2.27951	-3.27123	1.62672	0.495269	-2.06503	2.40625	0.315396	1.5943	-2.19124	1.64193	-4.72692	-2.15638	-2.4605	-2.31488	-0.370214	1.10801	-0.923888	-3.26982	0.746711	-1.60627	4.39311	1.35275	3.39061	2.36204	2.94625	0.272899	0.274627	-1.02918	-0.718232	0.810507
MASL	3.29102	4.85201	3.36562	-4.74928	-5.70139	-5.39439	-6.55241	1.69052	1.36558	3.74116	7.16633	1.64121	1.08182	5.90532	3.87205	0.982059	2.41428	2.20891	2.05934	3.4412	-1.06173	1.34373	1.06507	-3.66765	2.27791	0.0493406	1.17133	-1.75509	1.08693	-4.93754	-2.78956	-2.49785	-3.09148	-0.586336	0.970619	-0.976481	-3.36919	0.524438	-0.852727	4.68499	0.128691	2.74938	1.94275	2.75475	-0.0517403	0.500195	-0.730591	-0.705116	0.075457
MASL	3.26696	3.75073	2.41368	-5.82082	-8.58479	-3.51227	-5.62304	1.08653	1.15627	3.54667	7.24815	1.73044	2.0286	5.70249	3.54202	2.16449	2.6392	2.09571	1.87579	3.3855	-1.92799	0.950778	0.807961	-4.29498	2.39622	-0.164976	1.0241	-2.1304	1.47635	-4.2344	-2.37497	-2.7513	-2.28968	-0.334443	1.05831	-0.730457	-3.69712	0.580321	-1.2685	4.63767	1.53991	3.41017	2.40543	3.09426	0.266018	0.404381	-0.823224	-0.653045	0.50686
MASL	3.08805	5.62653	4.14618	-6.14327	-6.38346	-6.15701	-7.12293	1.96514	1.11063	3.60434	8.24689	1.7037	0.997502	6.33656	4.8071	0.751822	2.23273	2.23353	2.05378	3.10769	-3.39429	1.14905	1.25571	-4.06419	2.46475	-0.714941	0.430594	-2.05058	1.38123	-4.72924	-1.88129	-2.49365	-3.81116	-0.445844	1.04166	-1.00854	-4.13248	0.419528	-1.56724	4.50266	-0.427299	2.36551	1.55709	2.15936	-1.12071	-0.0978022	-1.21471	-0.0482283	-0.456751
MASL	2.91314	4.21434	2.81134	-5.88104	-4.83682	-5.72714	-5.1109	1.00933	0.522744	4.00876	7.38105	1.59661	0.971423	5.6536	4.07962	-0.00959602	2.34662	1.98382	1.66442	2.77202	-1.20039	0.818098	1.16265	-2.5661	2.1654	0.386588	1.146	-2.48321	1.22054	-4.66386	-3.02001	-3.00207	-2.68212	-0.574488	0.983281	-0.975227	-3.2217	0.426424	-0.970163	4.41094	1.28641	2.89586	1.87491	2.98036	0.0462683	0.508779	-0.866695	-0.990003	0.471239
MASL	3.04864	4.01811	2.74982	-7.91915	-7.28981	-6.41096	-7.39386	1.35272	1.08419	3.51791	7.38308	1.51831	1.41594	5.93735	3.73799	0.366597	2.48819	2.04641	2.20557	3.24479	-2.21728	1.21436	1.42131	-3.59511	2.22376	0.167788	0.949462	-2.14199	1.44778	-4.36879	-2.49546	-3.02096	-2.55709	-0.547849	1.01764	-0.591146	-3.50856	0.747768	-1.24512	4.46611	1.10636	2.99065	1.80546	2.73168	-0.441617	0.272018	-0.59007	-0.708656	0.061519
MASL	3.07728	5.25541	3.54805	-4.57534	-2.41869	-3.16155	-2.75436	1.61849	0.832089	4.32905	7.80866	1.2328	1.08464	6.12683	4.44442	0.242841	2.49399	1.84271	1.43308	2.56769	-3.03398	2.0661	1.12755	-2.99409	2.52196	0.0664174	1.74675	-1.81111	1.19883	-5.05489	-2.58321	-2.37593	-3.45111	-0.46634	0.58256	-1.0466	-3.52764	0.579327	-1.32255	4.21386	0.597041	2.38005	1.24806	2.47095	-0.246439	0.320817	-1.19532	-0.142928	-0.0386012
MASL	2.60381	5.51124	4.27165	-0.742266	1.07238	0.394995	0.55466	0.246302	1.13443	2.89222	7.09034	2.6306	-1.89347	5.78939	3.72797	1.10972	1.62804	1.85391	1.72397	2.54634	-2.66764	1.24697	-0.117651	-3.16159	1.36685	-0.495713	0.943289	-1.86543	2.14556	-3.26914	-2.96988	-3.14673	-2.46968	-1.93036	-0.12709	-1.28791	-4.13312	0.411494	-1.60874	4.0935	1.28424	2.60209	1.37593	1.61303	-1.34785	0.540844	-1.20077	0.132074	-0.0022911
MASL	3.51029	4.27993	2.8885	-5.55598	-3.39323	-4.42154	-3.5224	1.67739	1.43723	4.3649	7.46458	2.09769	1.43451	6.08074	4.1416	2.04786	1.88605	1.61305	1.75054	3.43922	-1.16011	0.743239	0.350614	-4.26001	2.92207	0.20467	0.929052	-1.79517	2.00435	-6.04698	-3.45233	-2.29749	-1.70767	-0.793466	0.800838	-0.906835	-3.52334	0.466075	-0.535211	4.82526	-0.429087	2.14201	1.18844	2.96259	0.233008	0.660661	-0.720367	0.149395	0.366517
MASL	3.2076	5.82764	4.36156	-4.03907	-1.69614	-2.67041	-2.60938	1.3483	0.887459	3.78717	7.92684	2.1752	1.53525	5.74086	4.17376	1.73981	1.18722	1.78464	2.01303	3.88504	-0.946437	0.822563	0.800605	-3.46972	2.59841	-0.838233	0.536938	-2.7262	1.23208	-3.42518	-3.77408	-3.08786	-3.00609	-0.237924	1.33694	-0.816797	-3.8155	0.653344	-0.881971	4.36852	-0.0494563	2.75672	1.9528	2.85351	-0.291253	0.171235	-1.03831	0.0556472	-0.0638635
MASL	3.41329	5.58471	4.40017	-5.05194	-3.22354	-4.51669	-3.29433	1.76775	0.870882	3.75871	7.15914	1.54211	-0.260245	6.17942	3.87924	2.02621	2.34965	2.16271	2.16669	3.54645	-1.66644	0.568777	0.887457	-4.8734	2.10734	-0.700913	0.859481	-1.76518	0.918736	-4.27341	-2.56405	-2.16806	-1.93474	-1.12476	0.713114	-1.73	-3.56509	0.392422	-1.02159	4.50281	1.39926	2.84962	1.5476	1.7693	-0.89152	0.528938	-1.21955	0.850263	-0.624667
MASH	3.0697	5.46031	4.26214	-2.64869	-0.545547	-1.26362	-1.00727	1.13913	1.51934	3.58665	7.34672	1.4724	0.286449	5.76038	3.61946	1.45448	2.14505	1.66028	1.46478	2.69371	-3.64842	0.797669	0.930892	-3.68927	2.13345	-0.0245084	0.993785	-2.26262	1.24634	-4.48445	-2.55942	-2.70734	-2.12209	-0.319568	1.09712	-1.02141	-3.51341	0.564907	-1.40094	4.5455	0.901277	2.51615	1.56112	1.91789	-0.800598	0.404579	-0.783444	-1.60947	0.20501
MASH	2.81145	4.52978	3.28652	-1.39159	0.27805	-0.447833	0.218272	0.892859	1.20542	2.9662	7.13753	1.18705	-0.156107	6.31747	3.76025	0.37695	1.89313	2.08775	1.382	2.50556	-3.63255	1.46881	0.831921	-2.88253	0.444712	-0.134061	1.12794	-2.42035	1.35985	-5.48724	-2.73216	-2.76385	-2.4203	-0.871115	0.887196	-1.40579	-5.33081	0.322289	-1.53589	4.15184	1.55852	3.55289	2.76596	1.90902	-0.830259	0.248957	-0.997415	-1.1444	0.00734806
MASH	2.82799	4.4552	3.18272	-4.84422	-4.40787	-5.37744	-5.46438	0.959569	1.04164	3.30711	7.05993	1.38813	-0.596289	5.99008	3.87706	0.328448	1.44538	1.84982	1.52875	3.08766	-3.15245	1.23521	1.82492	-3.24359	1.93324	-0.0998569	0.830966	-2.21092	1.18067	-4.41469	-3.43024	-2.32347	-2.12061	-0.562325	1.11948	-0.982255	-3.13992	0.553029	-1.43689	4.38527	1.11304	2.78301	1.27112	1.71456	-1.15842	0.447875	-2.17252	-1.43943	0.00322001
MASH	2.91954	4.16868	2.99842	-0.243424	1.49837	1.05128	1.41355	0.987897	1.16882	3.56844	6.94576	0.896719	0.977892	5.73154	3.50306	-0.149946	2.62786	1.95046	1.80534	2.97471	-2.64567	0.0313857	0.680773	-3.73086	1.65149	0.347236	1.05268	-2.54454	0.758231	-4.79414	-1.9653	-2.45013	-2.52131	-0.797304	0.86856	-1.31381	-3.95694	0.400703	-1.28118	4.34865	1.5569	3.13333	2.13197	1.80102	-0.727183	0.314854	-0.840191	-1.30355	-0.151089
MASH	3.00591	4.39409	3.37876	-2.30214	-0.377943	-0.912089	-0.691746	1.34877	2.93242	3.74363	7.1827	1.1018	0.843131	6.6874	4.34216	1.4531	2.80012	2.07566	1.24235	3.37557	-1.7466	0.960083	0.411895	-3.5848	2.04621	0.44369	0.88913	-1.97133	1.21949	-5.45393	-2.08199	-2.76003	-1.949	-0.891839	0.66834	-1.10547	-3.18822	0.731803	-1.19374	4.38842	0.882269	2.86226	1.94521	1.31243	-1.43329	0.547049	-1.09061	-1.01085	-0.243988
MASH	3.10092	4.25166	3.14547	-3.15026	-1.57507	-2.72816	-2.47421	0.763	1.35643	3.50363	7.40477	1.61242	-0.530392	6.78205	4.51572	2.78416	1.79639	2.46306	1.38011	3.45893	-2.99945	0.816593	0.869302	-3.35491	2.3065	-0.187521	1.09176	-2.09386	1.42658	-5.3852	-3.25581	-2.83288	-2.82656	-0.979348	0.952326	-1.03238	-3.58189	0.838238	-1.48171	4.70721	0.723621	2.78103	1.7087	2.03134	-1.13817	0.380228	-0.788059	-1.2978	-0.484897
MASH	3.31489	4.46787	3.35055	-4.09399	-2.20638	-3.36014	-3.11279	1.17735	1.12692	3.48625	7.40094	1.44338	1.18783	6.31534	4.20921	0.808802	2.60435	1.73587	1.19917	2.95894	-3.78788	0.581063	0.430214	-3.33983	1.93985	0.349301	1.48186	-1.95519	1.02525	-5.1594	-1.98678	-2.82246	-2.30516	-0.529573	1.26211	-0.966527	-4.28831	0.743488	-1.11428	4.7409	1.36304	2.90816	1.64932	1.98648	-1.06271	0.726334	-1.10459	-0.775327	-0.121423
MASH	2.81597	6.16684	4.90896	-4.42057	-2.91967	-3.55403	-3.69267	1.29098	1.11736	3.38381	7.41859	1.18676	0.0871854	6.36953	3.91267	1.21019	2.44988	2.24305	1.40462	2.49383	-3.94444	1.80378	1.11392	-3.91755	2.35534	-0.643869	1.03967	-1.73984	1.44272	-4.80418	-2.25865	-2.87957	-2.18677	-0.627526	1.04103	-1.27121	-3.99443	0.54436	-1.28586	4.30756	1.34839	3.09605	2.19835	1.54487	-1.17385	0.866793	-0.918695	-0.326015	-0.100285
MASH	3.48316	4.79251	3.49909	-4.4639	-2.81981	-3.9909	-3.28084	1.98458	3.37789	4.20385	7.41666	1.60294	0.774219	6.96507	4.43785	1.79702	3.48773	2.93824	2.63788	4.49082	-1.35387	1.01423	1.70677	-4.04143	2.40176	0.813473	1.34498	-1.74559	1.38594	-6.527	-1.234	-2.17352	-1.34838	-0.256098	0.910715	-0.609164	-3.91434	1.06651	-0.689575	5.08417	0.483038	2.62351	1.62923	2.11848	-0.440588	0.767528	-0.489245	-1.17748	-0.21566
MASH	3.24715	5.0451	3.55258	-4.82717	-2.80405	-3.62443	-3.41943	1.82697	0.686068	4.07361	7.41376	1.81326	1.48686	6.08027	4.21786	2.03612	2.91103	1.93473	1.45705	2.80231	-2.39682	1.46382	1.28374	-3.64415	2.60347	-0.678765	1.3052	-1.76622	1.66096	-4.51798	-2.39984	-2.84404	-2.51695	-0.282422	1.14757	-0.752445	-3.40841	0.691365	-1.2069	4.51523	0.749159	2.50894	1.5319	2.71335	0.150454	0.627824	-1.04106	-0.227773	0.339626
MASH	3.3267	5.20142	3.8184	-7.07305	-5.60194	-6.36223	-4.22153	1.61253	1.3417	3.6688	7.50084	1.79723	1.39079	6.41858	4.41942	2.03789	2.33091	2.54389	1.52732	3.46178	-1.67301	1.26954	0.69787	-3.92468	2.62393	0.135094	1.37096	-1.82842	1.58281	-4.4326	-2.95515	-2.07987	-2.00935	-0.440722	0.7767	-0.845388	-3.38407	0.501268	-0.951537	4.67163	-0.247892	2.35813	1.50284	2.73637	-0.154544	0.336448	-0.947924	-1.1472	0.16405
MASH	3.14448	5.89786	4.69115	-6.09553	-5.2806	-5.22771	-6.32328	1.46277	0.861823	3.50575	7.30378	1.67508	-0.602158	6.29231	3.86765	1.84254	2.59961	1.87847	0.968484	3.04823	-2.35532	1.04872	0.798781	-3.32936	2.34144	-0.359763	0.897991	-1.74187	1.2181	-3.94443	-2.477	-2.71752	-2.70028	-0.791991	1.31112	-0.588212	-3.26834	0.949412	-1.15962	4.62164	0.745043	2.85804	1.78247	2.10746	-0.716667	0.712743	-0.743838	-0.42509	0.336244
MASH	3.05211	4.69525	3.4814	-3.75538	-1.98029	-2.59638	-2.6882	1.49086	1.57277	3.35143	7.02779	1.44824	0.663376	6.17876	4.02472	0.352646	2.42107	1.7646	1.33394	2.84332	-2.02938	0.92314	0.846349	-4.27753	2.33483	0.334758	1.55382	-1.87342	1.35547	-5.32638	-2.48542	-1.90927	-2.07251	-1.13472	1.08733	-1.17259	-4.14505	0.777899	-1.18664	4.6651	1.09579	2.76861	1.77495	2.06006	-0.353169	0.673051	-0.771752	-0.513761	0.0218255
MASH	3.15645	4.4359	3.26738	-3.26865	-1.54595	-2.40623	-2.17851	1.5722	1.35555	3.46006	7.16382	1.2943	1.49674	6.12226	3.8553	1.15482	3.23229	2.35966	2.5549	3.70615	-2.09455	0.744549	1.39895	-4.80829	2.14708	0.760459	1.29586	-1.78082	1.17207	-5.37938	-1.40263	-2.35631	-2.00942	-0.382763	1.24618	-0.833349	-4.42224	0.950418	-0.674605	4.78957	1.09838	2.66507	1.53155	2.35388	-0.201784	0.750725	-0.661563	-1.59667	0.438058
MASH	2.6919	4.18187	2.94951	-0.29395	1.39467	0.895111	1.22416	1.21912	0.520599	3.37906	7.06429	0.222768	-1.34106	5.81528	3.68399	-0.400286	2.03006	1.53867	1.40162	2.44973	-3.45448	0.744041	0.675797	-4.00228	1.34559	-0.276848	1.00359	-1.98079	0.330531	-7.03807	-2.51126	-2.20017	-2.19604	-0.844069	0.735116	-1.6524	-4.23358	0.0534997	-1.71464	4.37577	0.834409	2.57774	1.4657	1.95838	-1.33618	0.17086	-1.63856	-0.446615	-0.364848
MASH	2.58375	4.29189	3.14062	0.12822	1.75962	1.27131	1.58149	1.63353	1.21285	3.72306	7.17509	1.59259	0.572552	5.85076	3.76346	1.84266	1.98256	2.12698	2.37956	4.28184	-1.13115	0.604104	1.98425	-4.52317	2.46121	-0.0980398	0.338913	-2.54567	1.45029	-4.47916	-2.95062	-2.26785	-1.84872	-0.805432	0.714936	-1.55973	-3.6854	0.343877	-1.14292	4.30884	0.854772	2.71278	1.65013	1.52523	-1.0939	0.501316	-1.45586	-0.966414	-0.512138
MASH	2.74307	4.55987	3.36647	0.288973	2.13397	1.55875	1.71392	0.878543	1.04567	3.34604	6.98305	1.23837	-0.608022	5.5663	3.05872	0.937461	2.3141	1.3455	0.890427	2.44439	-3.08853	0.585932	0.865796	-4.06045	1.86987	-0.138465	1.06563	-2.0444	0.954128	-4.52057	-2.36426	-2.59445	-2.61719	-0.723239	0.886454	-1.17968	-3.61172	0.443074	-1.43774	4.50676	1.34604	3.08748	1.91305	1.85039	-1.0016	0.00209484	-1.0778	-1.70323	0.357092
MASH	3.02112	4.27253	3.10116	-1.32181	0.617445	-0.248233	0.0617636	1.60297	1.18291	3.261	7.21069	1.60178	-1.39629	5.91797	3.87992	0.82494	2.48557	1.57298	1.89537	3.00897	-2.18326	0.951198	1.19384	-3.8465	2.31707	0.291405	1.10878	-1.47083	1.0819	-4.48521	-2.10212	-2.13515	-3.05635	-0.732809	0.855869	-1.27222	-4.42343	0.473742	-1.41251	4.7029	1.00767	2.96739	1.90921	2.36646	-0.538429	0.690003	-0.7396	-0.0525276	0.0697887
MASH	2.90247	5.57077	4.34236	-0.777223	1.03681	0.512333	0.700506	1.55127	1.08791	3.6857	7.21006	1.23502	-1.25985	6.03607	4.1605	1.02846	2.25838	1.80996	1.66331	2.76179	-3.36621	1.25011	0.672824	-3.72614	1.986	-0.536161	1.08224	-1.89139	0.641261	-4.89826	-2.53	-2.48936	-2.23441	-0.360357	0.944416	-1.19709	-3.61829	0.557703	-1.62672	4.54682	0.537296	2.51847	1.54653	2.03545	-0.658486	0.271591	-1.30094	-0.874087	-0.120728
MASH	2.89256	5.01034	3.79301	-0.530664	1.11383	0.552648	0.915842	1.19854	0.90348	3.38075	6.77938	0.624747	0.701982	5.709	3.49022	0.795327	1.81676	1.62495	1.09037	2.11576	-3.63445	0.861834	0.369103	-4.34669	1.33422	-0.329744	0.794547	-2.10338	0.489358	-3.84567	-2.80902	-3.62029	-2.89544	-1.26719	0.717227	-1.64769	-3.7513	0.176847	-1.37383	4.01895	0.0995809	1.9528	1.04373	1.70731	-1.04615	0.151403	-0.991464	-0.764012	0.0336067
MASH	3.19366	4.94874	3.76399	-3.19688	-1.19355	-1.76022	-1.35999	0.912279	1.01867	3.26888	7.03939	1.45757	0.559297	5.96496	3.793	1.33377	2.20118	1.38786	0.0777205	2.18744	-4.50455	0.078493	0.571502	-4.16494	1.82783	0.0472382	0.53615	-2.67208	0.990687	-4.8965	-2.49827	-2.58763	-2.83391	-0.212307	1.36167	-0.737382	-2.93064	0.985927	-1.07532	4.95351	1.08241	3.2064	1.98747	2.04968	-0.793051	0.570943	-0.941609	-1.05114	0.399882
MASH	2.89258	4.85687	3.62985	-1.94397	-0.1849	-0.802035	-0.524563	1.33366	1.48485	3.57214	7.3023	1.43743	-0.513609	6.38382	4.17905	1.85881	3.03613	2.33792	2.00422	3.40901	-2.36192	0.952807	1.22949	-3.76811	2.10854	0.197673	1.25427	-1.88887	1.02598	-5.49333	-1.43008	-3.69949	-2.6065	-0.336472	1.25398	-1.09111	-3.67558	0.721207	-1.04605	4.65655	1.03944	3.1897	2.39116	2.22179	-1.01197	0.75077	-0.940029	-0.829347	-0.169978
MASH	2.96275	4.09998	2.94383	-2.45921	-0.438983	-1.35726	-0.821189	1.40182	1.19905	3.19513	7.1031	1.32642	-1.01155	5.89937	3.94253	0.708229	2.8747	2.30846	2.32953	3.62491	-2.14038	0.940682	1.39941	-4.6649	1.99423	-0.0387225	1.26403	-1.70648	1.25346	-4.65809	-1.66331	-2.27828	-2.42762	-0.805383	0.789987	-1.53154	-4.67245	0.393716	-1.11056	4.92498	0.0500217	2.7381	2.0447	2.33078	-0.902827	0.87405	-0.926156	-0.64567	-0.191831
MASH	3.24642	4.54723	3.42716	-3.05722	-1.06929	-2.00334	-1.94349	1.53822	1.4144	3.94781	7.60794	1.5186	1.21351	6.7307	4.36382	1.64697	2.54536	2.36364	1.5608	3.42815	-2.70146	1.03427	1.64839	-4.51178	2.19526	-0.0977116	1.32848	-2.45774	1.46646	-4.76141	-1.94856	-3.36056	-3.4909	-0.888983	0.563669	-0.7993	-4.25247	0.833019	-1.20728	4.62042	-0.639492	1.98146	1.14041	1.80192	-0.913684	0.461206	-0.747734	-0.975466	0.0550298
MASH	2.90775	4.75438	3.5473	-0.0151344	1.51779	1.02267	1.29789	0.751675	0.902834	2.82307	6.91077	1.10997	1.05574	6.1334	3.33592	1.56772	1.83417	2.0689	1.57804	3.10441	-1.97289	0.670727	0.51108	-4.0458	2.20335	0.076797	0.581337	-2.10725	0.901308	-4.29817	-2.82234	-2.92712	-3.35654	-0.600811	0.749655	-0.929386	-3.65766	0.489522	-1.19187	4.37663	1.17042	2.74922	1.70038	1.93942	-0.815086	0.370943	-0.9984	-0.771858	-0.546516
MASH	2.93853	4.15213	2.7437	-8.05965	-5.06003	-5.33564	-5.4181	1.57945	1.1004	3.75484	7.83068	1.79758	1.9245	5.87146	4.26225	-0.461294	2.6135	2.07975	1.84054	3.20529	-3.01366	1.26249	1.41255	-2.86695	2.57278	0.0101385	1.29461	-2.67253	1.79313	-5.99162	-2.36621	-2.14415	-3.94282	-0.421775	1.25742	-1.14874	-3.54208	0.484668	-1.33638	4.71468	1.61471	3.29704	2.13405	3.03567	-0.0342731	0.687276	-0.700263	-1.00916	0.300793
MASH	3.00014	5.00141	3.9857	-5.17131	-4.65965	-5.27279	-7.61941	1.07723	1.87458	3.30685	7.69649	0.93285	-1.70617	6.45018	4.34097	1.21038	3.02873	1.61422	1.04044	3.57066	-4.56776	0.796527	0.785371	-5.06039	1.40962	-0.811731	0.45657	-2.77041	0.670439	-6.13653	-0.775457	-2.71663	-2.96588	-1.32464	0.804394	-1.576	-6.14474	0.0483276	-1.5063	4.91926	0.226505	2.40663	1.2393	1.87286	-2.12714	0.136216	-1.63879	-2.1553	-0.401137
MASH	2.85015	4.9749	3.68541	0.309067	1.87632	1.38068	1.81631	1.12529	0.836929	2.89485	7.03429	0.956602	-0.568824	5.80072	3.2865	-0.582136	2.46137	1.49457	0.922751	2.32197	-3.52914	0.923901	0.632382	-4.21325	1.53471	-0.117444	1.04574	-2.33994	0.417672	-4.1914	-2.28128	-3.81212	-2.39997	-0.49281	1.11195	-1.55885	-3.91749	0.290533	-1.15433	4.3395	0.18755	2.3185	1.44026	1.94085	-0.908201	0.378036	-1.1434	-0.300858	0.154667
MASH	2.91001	3.86069	2.67215	-4.11795	-2.05677	-2.5047	-2.6563	0.783302	1.43518	3.72921	7.19104	0.959951	-1.10026	6.00705	3.79349	-0.0736097	2.7814	2.03649	1.71294	3.13415	-3.01277	1.08576	1.32222	-4.92265	1.73043	-0.0144819	0.858168	-1.93237	0.910129	-5.2583	-1.88932	-3.06646	-4.16922	-0.307731	1.39163	-1.10368	-3.79857	0.628071	-1.3052	4.4758	0.932548	2.68105	1.62983	1.93096	-0.852583	0.0507294	-1.22072	-0.850516	-1.01664
MASH	2.94976	4.80651	3.64506	-5.01301	-4.04731	-4.52337	-4.29621	1.15701	1.06036	3.56269	6.83301	1.54052	-0.892757	6.11738	3.74088	1.52841	2.14759	1.58671	1.50675	3.31326	-2.80133	-0.298724	1.14774	-4.38874	2.11884	-0.105963	0.513973	-2.0251	0.955605	-5.56289	-2.57314	-2.85676	-2.52046	-0.364826	1.03397	-1.19155	-3.16757	0.452814	-1.12227	4.56119	1.15019	2.71545	1.62007	2.19037	-0.64743	0.614315	-1.08715	-0.224779	-0.171026
MASH	3.06464	4.08829	2.69315	-7.92461	-7.16819	-5.91247	-4.4503	2.01419	0.912798	3.49462	7.79613	1.86336	1.73109	6.0389	4.44109	0.314636	2.16387	1.86451	1.47464	2.45616	-2.52975	1.7894	0.695256	-3.0778	2.58684	-0.607872	1.26578	-1.78982	1.84399	-4.68503	-2.97833	-2.34479	-2.66361	-0.273557	1.22187	-0.896017	-3.66106	0.626677	-1.46691	4.67075	1.37041	3.06509	1.98181	2.66035	-0.31824	0.240932	-0.861163	-0.668662	0.316393
MASH	3.09671	4.86441	3.65269	-0.543661	1.32127	0.773988	1.16102	1.33209	1.11665	3.35228	6.90842	1.5685	0.410381	5.9253	3.68654	2.36785	2.45378	2.01985	2.0546	3.80793	-2.28479	0.328246	1.44593	-3.90408	2.20193	-0.0160423	0.709647	-2.13184	1.20589	-3.586	-2.376	-2.1169	-2.22415	-0.569764	1.2015	-1.05539	-3.53486	0.635258	-1.11549	4.31632	1.20809	2.93457	1.85018	1.78373	-0.77297	0.589722	-1.09643	-0.24995	0.0791897
MASH	3.37572	4.83912	3.36777	-4.44723	-2.61968	-3.36809	-2.97186	0.838025	0.966042	3.51466	7.01974	2.22934	1.37151	5.91544	3.92437	1.91683	1.40772	1.78052	1.11135	2.91706	-2.61273	1.03998	0.620811	-4.111	2.40836	-0.175577	0.379693	-2.24072	1.6936	-3.87379	-3.63849	-3.3542	-2.60121	-0.386648	1.00516	-0.654567	-3.11543	0.719503	-1.18379	4.47359	0.963532	2.46449	1.32523	2.45155	-0.334943	0.511007	-0.618175	-0.804446	0.181962
[truncated: 185 more columns]
