# Supplementary material for: Integrated liver-secreted and plasma proteomics identify a predictive model that stratifies MASH
Source: Cell Rep Med. 2025 Apr 17;6(5):102085. doi: 10.1016/j.xcrm.2025.102085 (PMC12147855; doi:10.1016/j.xcrm.2025.102085)
Supplement: Table S6. The SPEA plasma proteome, related to Figure 1 [file mmc4.xlsx]

## Sheet: Supp Table 6
Supplementary Table 6: The SPEA plasma proteome, related to Figure 1.
Histopathology	IGKV2-28;IGKV2D-29;IGKV2D-30;IGKV2-40;IGKV2D-26;IGKV2-29;IGKV2D-40;IGKV2D-28;IGKV2-30	IGLL5;IGLC1	PDLIM1	QSOX1	DNM1L	APOL1	MYL12B;MYL12A	KDM6B	ARPC3	CCL16	TPD52L2	H2BC12;H2BC5;H2BC4;H2BC18;H2BC9;H2BC15;H2BC14;H2BC13	TBCA	NDUFB6	APOM	CAVIN2	CP	F2	HP	CFD	PLG	F12	CFB	SERPINC1	SERPINA1	SERPINA3	AGT	A2M	C3	C5	CST3	KNG1	PRL	IGF2	IGKV3-20	IGHV3-33;IGHV3-30-3	IGKC	IGHG1	IGHG2	IGHA1	IGHA2	HLA-B;HLA-C;HLA-C	HBD	MB	COL1A1	KRT6A	APOA1	APOE	APOA2
No Path	-1.47036	-0.538438	-5.54846	-2.44773	-5.06103	5.10119	-6.08867	-1.26715	-4.46299	-2.05739	-7.03651	-5.71472	-5.79557	-6.22744	3.39157	-5.07564	-2.71455	-1.30498	0.617438	-1.60599	-3.91842	-1.36088	-1.08491	0.60516	9.00493	3.08224	-2.78509	-2.51654	3.83108	-1.70619	0.445586	-0.0583818	-2.83847	4.79101	-0.864092	-0.509627	-0.212915	1.65874	-1.27901	-2.03942	-1.47222	-5.88466	4.30797	-3.06536	-6.9241	-2.49835	11.3494	9.05884	11.5594
No Path	-0.935332	1.29538	-5.84102	-1.74515	-6.60272	3.66246	-6.24485	-5.92312	-5.62809	-1.69982	-6.55546	-6.16851	-6.8996	-3.23296	3.22106	-5.95401	-1.54632	-1.13513	0.183678	-2.07746	-2.29112	-2.58271	-1.65855	0.625908	8.78434	2.87189	-3.2385	-1.56421	3.87975	-1.80197	0.723123	-0.525494	-3.06521	4.8342	-0.227251	0.222144	1.20235	3.12467	2.05503	-0.213536	-0.485848	-3.60205	5.84626	-4.28575	-2.68673	-6.49058	11.158	8.83438	11.3171
No Path	-2.32678	-1.38002	-6.2529	0.068131	-5.74158	5.12444	-5.93602	-0.738292	-3.74594	0.507692	-5.98395	-6.0135	-6.47695	-5.14856	2.89815	-4.19157	-2.47221	-1.03631	-2.29179	-2.42074	-5.13856	-3.09201	-0.0242286	-0.760721	8.87568	2.23586	-2.55895	-3.68024	4.16442	-1.15907	0.862841	1.09512	-5.89543	4.36778	-5.34011	-6.60404	-1.04254	1.43264	-1.13045	-0.752689	-1.178	-0.493762	4.75209	-1.81014	-1.79854	-2.43248	11.2833	9.24559	11.5812
No Path	-1.3523	0.352411	5.33051	-0.984892	-6.56677	3.68158	-6.52374	-6.1554	-7.5042	-0.0280805	-6.33827	-6.62443	-5.2274	-1.12642	3.42374	-6.02888	-1.78782	-1.381	1.01669	-3.22749	-2.40332	-1.24217	-1.28806	0.108588	6.98377	1.68905	-2.29765	-1.60159	3.56715	-1.78575	0.854846	-1.03088	-0.981344	5.14027	-8.17006	-0.538877	1.42174	2.69053	-0.149978	0.505374	0.214886	-7.35243	5.55942	-3.45041	-1.68276	-1.94317	11.5453	9.27935	11.6724
No Path	-1.57869	-2.04113	-3.8512	-0.640445	-5.64058	2.23338	-7.92756	-6.27515	-8.07716	-2.72921	-1.32062	1.25847	-6.35351	-6.2686	2.64304	-5.04219	-1.72387	-1.56485	-1.37014	-1.1599	-2.52637	-2.20725	-2.60564	-1.22265	6.1615	0.854287	-3.50369	-2.85334	2.70004	-5.37858	0.0615963	-1.92549	-1.38511	4.38317	-3.82394	-2.71289	-1.15642	1.43718	-1.18119	-1.13015	-0.870569	-4.28819	3.00839	-3.64626	-4.70546	2.74741	10.3128	8.02015	10.3239
No Path	-4.53152	-2.07471	-5.16404	-3.734	-5.9422	4.80854	-5.38033	-2.06349	-5.40769	-1.56682	-6.52215	-5.29846	-7.57811	-7.29363	3.5285	-7.8805	-2.78062	-3.89397	-0.862578	-5.94593	-4.87725	-7.50691	-3.10943	-0.0640806	8.13222	1.62976	-1.99005	-2.75999	3.18009	-1.76399	0.503869	-1.43757	-5.24017	5.28656	-5.13464	-6.54572	-1.72483	0.83122	-1.17745	-2.74253	-1.99414	-1.87822	4.01292	-3.55287	-2.50434	-1.9651	11.5394	9.52982	12.3127
No Path	-1.88578	-2.12064	-5.15397	-1.85552	-5.73696	5.10203	-6.23734	-5.53232	-6.68364	-0.811096	-5.54231	-4.7057	-5.14695	-6.01457	1.73562	-6.09585	-2.36329	-4.19702	-0.188068	-3.81526	-4.4428	-2.41982	-2.23054	-1.72118	6.94009	0.971552	-1.5681	-5.32279	2.68383	-2.1856	-0.38536	0.547702	-6.68518	3.75353	-0.404318	-5.01748	-1.28128	0.821397	-0.202221	-2.26243	-2.11405	-5.4054	3.05281	-3.95838	-4.16941	-7.58564	10.8095	8.2126	10.742
No Path	-2.67634	-2.37258	-4.30825	-1.94935	-4.05681	4.74544	-3.99345	-6.43403	-6.41811	0.808127	-6.25334	-5.33444	-5.97966	-5.60082	2.29154	-6.59719	-2.06958	-3.33994	-0.800944	-2.62124	-7.55347	-4.48345	-1.35466	-1.21513	7.30393	1.77713	-2.79959	-3.41067	3.17842	-1.0309	0.705514	0.31931	-5.67945	5.17219	-1.46718	1.34497	-1.59317	0.703956	-1.73788	-2.48809	-2.49706	-4.72507	3.74946	-3.16853	-5.77474	-6.12556	11.4971	8.78499	11.9156
No Path	-0.624513	0.455454	-6.85919	-2.73188	-5.8814	4.17375	-3.82626	1.35724	-5.54621	-0.0846016	-4.53874	-6.12986	-4.73237	-5.23922	2.92736	-4.66125	-1.38022	-0.756737	1.1766	-2.30849	-2.08992	-1.9141	-1.13414	0.778422	7.24138	1.83656	-0.841706	-1.51192	3.32265	-1.73055	0.801179	0.0857875	-5.91833	5.50363	-0.813239	-0.270406	-0.172131	2.922	-0.00798632	-0.10261	-0.590787	-2.19361	2.5053	-3.53781	-0.509362	-6.27585	11.3613	8.55114	11.1812
No Path	-1.34707	-0.246931	-6.1173	-1.52819	-5.99237	4.96253	-3.84636	-1.50553	-4.66996	-5.72372	-5.00884	-5.68623	-5.41259	-2.80593	3.5581	-5.0115	-1.49915	-1.06087	0.381446	-2.75215	-3.31069	-1.79554	-1.41843	0.779231	7.5924	2.08733	-1.04066	-1.67878	3.75286	-1.05209	0.942609	-0.382676	-6.30651	5.43935	-0.839052	-1.18283	-2.03937	2.19272	0.0741488	-0.0962433	-0.581018	-2.3577	3.50707	-1.895	-2.02597	0.672744	11.4492	9.1162	11.7198
No Path	-3.08871	-1.77859	-5.05745	-2.88235	-5.40408	4.25607	-8.56734	1.25587	-8.09311	-3.09261	-5.95812	-6.49642	-6.18503	-1.31429	2.18699	-7.507	-2.90691	-2.44135	-1.39578	-2.84952	-4.38046	-3.12756	-2.67567	-0.938331	7.5316	1.62073	-3.13074	-3.59703	2.59025	-2.02508	0.30884	-0.517254	-3.55201	4.79366	-4.32602	-7.07475	-1.23122	1.03639	-0.28884	-1.44771	-2.345	-6.47042	4.73932	-3.44306	-5.59903	-5.28863	11.1168	8.68335	11.1774
No Path	-2.12777	-1.3732	-5.40591	-1.13848	-4.35965	5.01071	-5.36071	1.94678	-6.32609	-2.15791	-5.73973	-5.04028	-6.45454	-5.6812	2.62789	-6.24677	-1.82633	-7.04781	-0.0902231	-3.48662	-6.51646	-6.04055	-1.97868	-0.489127	8.06637	1.97828	-1.7067	-2.82208	3.27268	-2.2493	0.38725	0.519258	-5.37793	5.11827	-5.25834	-4.63016	-1.01191	1.60962	-1.10295	-0.905732	-1.12946	-1.70501	3.61651	-3.76242	-6.62265	-4.28074	11.4462	9.05177	11.9379
No Path	-1.17711	0.723481	-6.3595	-2.49652	-5.65767	4.63951	-6.88741	-2.27233	-4.6596	0.259453	-6.80219	-6.75109	-7.42397	-2.35983	3.62504	-6.72898	-1.78717	-1.49662	0.559827	-3.34285	-6.27359	-2.41287	-1.71534	0.78598	7.53884	1.57472	-0.976345	-1.84286	3.71699	-0.991675	0.887578	-0.214835	-3.72181	5.63764	-0.639477	-0.20683	0.0141977	2.91295	0.814341	0.228456	-0.0520559	-1.9903	5.60279	-2.92484	-1.58808	-6.10331	11.4784	9.31524	11.3051
No Path	-1.4258	-0.0479303	-5.68715	-3.07153	-5.13561	3.95452	-6.202	-0.124007	-6.07147	-0.350594	-7.23245	-5.2795	-4.17315	-3.65509	1.5312	-8.89377	-1.08894	-1.32853	1.39523	-4.50485	-1.39417	-1.06182	-0.75768	-1.37199	6.45073	0.672126	-1.50116	-2.82984	2.23564	2.08528	-0.300719	-0.07931	-2.80138	4.14517	-0.167361	-5.41484	0.0504441	2.78354	0.269992	-0.887611	-1.38879	-5.09415	4.33803	-4.16037	-5.09117	-6.43786	10.6314	7.53979	10.0581
No Path	-1.45568	-0.625122	-5.49992	-2.82474	-4.69284	3.88971	-0.997944	1.5779	-6.85725	-0.186517	-6.33521	-5.83062	-5.52088	-5.64533	1.98142	-4.39875	-2.06697	-1.1248	0.0983518	-2.47183	-4.63857	-2.00927	-1.54751	-0.156532	5.94956	1.07226	-1.90688	-2.95901	2.70488	-1.6814	-1.17335	-0.355353	-1.26989	3.83159	-0.182234	-1.28494	-0.505175	2.14094	0.406526	-0.757287	-1.32596	-5.41115	2.95829	-2.23522	-5.85758	-0.775371	10.6831	8.27125	11.1245
No Path	-1.32811	-0.641768	-7.01719	-1.9008	-5.39188	4.59917	-5.01769	1.81529	-7.91316	-0.114222	-4.59003	-6.04814	-5.89629	-6.23093	2.11964	-6.14156	-2.32847	-2.13096	0.468377	-4.8772	-3.82796	-2.47683	-2.1423	0.0280353	6.83457	1.53338	-2.28544	-2.59631	2.67593	-1.64243	0.155732	0.0551892	-3.75053	5.18635	-0.456312	-5.8405	0.121944	2.02653	0.356218	-1.28809	-1.86534	-7.11732	4.49716	-3.04735	-2.95083	-2.67572	11.5566	8.51673	10.9812
No Path	-2.03593	-0.526889	-2.59884	-1.81334	-6.66951	4.34817	-5.88025	2.75296	-5.28636	0.568209	-5.25639	-5.70606	-5.87143	-2.939	3.42241	-6.91825	-2.17299	-7.59485	0.339486	-2.2245	-7.69675	-2.90649	-1.51898	-0.271679	7.12144	1.5209	-1.86035	-2.62274	3.41824	-1.75903	1.87108	0.54841	-4.57695	5.29983	-8.25991	-1.19688	-0.269434	2.93743	0.0578516	0.294447	0.489574	-5.7859	4.25681	-2.81832	-1.76248	-6.81137	11.2206	8.7271	9.83136
No Path	-5.88512	-0.386571	-5.50394	-3.88658	-5.44069	3.40659	-8.23617	0.649359	-6.38211	-0.808925	-6.62309	-2.42648	-8.7871	-2.15519	3.9045	-13.4399	-2.20425	-1.6112	-0.183925	-2.55949	-2.42948	-3.24254	-0.763079	1.11573	7.01621	2.01835	-0.127954	-2.1327	3.44262	-2.56008	0.7814	-0.237505	-1.62106	4.26771	-7.29641	-0.546408	0.627949	2.32067	0.505032	0.0444295	-0.306917	-7.57913	3.96977	-0.445832	-6.63065	-1.5792	11.4529	8.55909	10.4694
No Path	-0.678743	0.192808	-5.28389	-1.98425	-5.47307	3.72912	-6.0267	-0.947799	-4.43276	0.41035	-5.38047	-5.54719	-2.25032	-1.56533	3.67973	-4.46777	-2.28185	-0.962127	0.18768	-1.27776	-2.04575	-1.84565	-0.841623	1.06066	7.03922	1.99423	-1.34037	-1.94368	3.21911	-1.9659	1.4112	-0.0216356	-4.22624	4.31253	-4.28501	-1.02959	1.28744	1.98392	0.670302	1.20545	1.23162	-3.89724	5.43689	-3.20919	-1.438	-5.01421	11.0419	7.87769	10.3637
No Path	-6.98113	-0.176017	-6.52198	-2.9857	-5.75844	3.40105	-5.32508	2.16074	-6.16544	-0.611272	-5.63896	-5.08112	-5.37764	-5.97048	3.61985	-7.08226	-2.19375	-3.26826	-0.275959	-2.53425	-3.95445	-1.99589	-0.912752	0.649845	6.74153	1.49723	-0.819818	-2.4265	3.03995	-2.09254	1.06357	-1.03412	-1.17044	4.48608	-1.04601	-6.60553	0.305563	2.25521	0.405727	0.205326	0.257923	-4.68197	3.85935	-3.57303	-5.87385	-4.4753	11.0829	8.57322	9.31418
No Path	-1.33788	0.624535	-3.55078	-1.70642	-4.4631	3.83784	-5.93268	-2.84074	-5.43831	-1.60084	-5.16914	-5.52367	-1.9423	-1.39948	4.25267	-2.88172	-1.28284	-0.160957	-0.105511	-0.885477	-2.10731	-1.76345	-0.226173	1.70811	7.56573	2.83146	-0.421868	-1.01798	3.8633	-0.251953	1.53489	0.79165	-1.19665	4.82759	-1.36047	-0.621221	1.16039	2.88238	0.15944	0.924788	0.811627	-6.01615	5.29369	-0.261325	-3.02113	-3.41855	11.3878	8.25933	10.6189
No Path	-6.48113	0.661457	-3.66397	-0.973098	-2.1264	4.60678	-1.25532	2.62776	-3.08875	0.81405	-2.47637	-4.77914	-1.07087	-4.23265	2.91417	-2.18586	-1.67064	-1.73674	1.14235	-2.41053	-2.32723	-2.18741	-0.499236	0.936169	6.97642	2.21191	-0.983769	-2.21489	3.49147	-1.81669	0.795137	0.469059	-1.0077	5.06202	-4.75199	-0.444354	0.525929	3.29724	1.1281	-1.0406	-1.59269	-0.485954	4.61772	0.235928	-2.19383	-5.06991	11.4911	8.89712	9.86323
No Path	-1.46467	0.737666	-6.27065	-1.21338	-2.9674	4.48203	-5.70184	-0.907592	-5.46794	1.20795	-6.85616	-3.28347	-1.76124	-2.68963	4.17626	-5.55239	-1.1531	-0.0615963	0.129417	-1.49591	-1.60344	-1.79849	-0.0889868	1.36822	7.10509	2.65887	-0.917734	-1.53297	3.9655	-1.50791	1.99467	0.824617	-1.3515	5.49067	0.694656	0.0580507	2.50166	3.7498	1.62306	1.98873	1.80302	-5.38017	5.26904	-2.29111	-2.2986	-4.42885	11.5062	8.3695	10.5099
No Path	-1.22751	0.177986	-2.55435	-3.31656	-3.32117	3.9133	-3.47943	2.18353	-5.5344	-0.521248	-5.99782	-6.10932	-3.0647	-5.49754	3.46523	-6.02427	-1.45441	-1.42133	1.5231	-1.76287	-2.54903	-2.12144	-0.234286	0.433532	6.3906	1.9155	-0.853202	-1.91548	3.55181	-1.94187	1.00346	0.164663	-3.3498	3.99816	-1.01093	-0.975851	0.237179	2.54149	1.1164	0.790301	0.353186	-6.69974	3.98111	-2.23336	-2.62917	-5.00335	11.0888	8.94907	9.76048
No Path	-0.339282	1.01739	-7.48473	-2.26071	-6.29492	4.68458	-8.20732	1.17348	-4.8139	-0.998968	-3.75262	-6.90072	-4.83124	-6.65708	3.64735	-3.79066	-1.1383	-1.56909	1.12078	-1.8514	-2.34482	-2.26294	-0.399722	0.735346	6.57346	1.73976	-1.03229	-2.31911	3.43704	-2.85488	1.16199	-0.011042	-1.74287	4.50712	-1.16753	-0.890246	1.27595	2.77198	1.41376	1.54303	1.32514	-5.03395	4.89314	-0.405051	-2.82293	-5.76866	11.1884	7.86939	8.90577
No Path	-6.01025	-0.704372	-2.6371	-2.46393	-4.08375	3.12607	-5.71254	3.00508	-3.5222	0.371656	-5.80411	-4.89219	-2.49622	-6.00651	3.99818	-4.02095	-1.04097	-2.10926	0.943511	-0.323182	-2.46094	-2.54875	-0.365433	0.774447	6.68365	1.48648	-0.098616	-2.36648	3.22504	-1.79351	1.86566	-0.345364	-2.68479	4.379	-5.62617	-1.31713	-0.596259	1.9693	-0.0628017	0.175012	-0.240619	-6.23688	3.56437	0.34828	-2.13326	-3.60693	11.5425	8.69708	10.2624
No Path	-5.9619	-0.0711178	0.750831	-3.41409	-0.919132	3.77509	-0.126607	2.86091	-2.81529	-1.18385	-0.966648	-6.17888	-0.848721	-3.26536	3.90094	-0.711725	-2.61045	-5.63478	-0.760118	-1.96315	-3.77044	-4.6521	-2.87404	-0.307875	6.44426	0.816811	-1.53763	-2.82441	3.02538	-0.535057	0.541633	-1.03643	-2.87228	5.49972	-0.0640654	-6.36488	0.295222	2.03687	0.7016	0.237905	-0.0196537	-4.33536	4.65904	-2.24453	-1.8886	-4.81877	11.6653	9.15607	11.1999
No Path	-1.18946	0.543112	-6.75144	-1.20971	-3.90739	4.04967	-6.25965	1.55254	-3.22813	0.535224	-5.01268	-4.33098	-6.35826	-2.02366	4.38692	-5.32164	-2.67981	-1.75869	0.0277271	-1.04622	-1.98655	-1.57662	-1.71301	0.256488	6.59279	1.28134	-0.974367	-1.41031	2.98191	1.36554	0.705624	0.261518	-0.846584	5.49936	-0.456895	-0.49723	0.560894	1.72307	0.524781	0.303889	0.0471363	-1.74422	5.28203	-3.19277	-6.90217	-2.62522	12.0497	9.79463	11.1827
No Path	-0.961828	0.925394	1.13635	-1.46541	-0.0163346	4.13049	0.88661	1.63027	-0.737704	-0.820537	-0.247399	0.220466	0.385455	-2.9758	3.41791	-0.484308	-1.98299	-2.10283	0.364113	-0.867372	-1.9034	-4.59978	-1.37038	0.611289	7.45251	1.93555	-0.999503	-1.92182	3.68119	-0.849486	1.23538	-0.658832	-4.98682	5.61042	-1.24302	0.656874	1.58998	2.6383	1.46478	1.88112	1.21672	-1.29767	4.88705	-3.09709	-0.859523	-0.0766307	11.6364	9.24819	10.7636
No Path	-0.62687	0.321107	-0.892949	-1.94298	-0.76375	5.05892	2.60919	0.66436	0.186712	-0.0848869	-1.01452	-0.390287	0.587679	-4.02341	4.47673	-0.440697	-0.776641	-2.17099	1.00832	-1.01472	-1.48754	-1.56843	-1.18476	0.958952	7.54557	2.72624	-0.743505	-0.932546	3.92119	1.16864	1.98796	0.000882708	-4.24775	6.31662	-0.0567354	-0.250459	1.67751	2.39607	0.6875	0.550131	-0.209429	-2.00677	3.60567	-2.74882	-1.29637	0.539291	12.1278	10.0262	11.5804
No Path	-1.86806	1.63854	1.67606	-0.489245	-0.111463	4.14808	1.04059	-0.95099	-1.02367	0.999186	-0.0341747	-1.61588	0.266484	-4.04396	5.38205	-0.0209892	-0.985259	0.108929	0.946955	-0.0168331	-1.30325	-0.305104	-0.192221	1.66997	7.50555	2.18199	-0.460552	-0.863993	4.19106	1.65857	2.81109	1.19323	0.649578	6.9674	-0.0373676	0.164569	2.36396	3.18073	0.925043	1.64206	1.43064	-0.822942	4.38305	-1.56838	0.272192	-4.34608	12.2682	9.7668	11.682
No Path	-2.16726	-0.338113	0.62399	-1.64137	-0.00693582	5.13417	1.94005	-0.356031	-0.575253	0.94001	-0.825793	-2.41467	0.0629895	-2.54575	4.71761	-1.25611	-1.9928	-1.41794	-0.199278	-1.31075	-1.829	-2.3253	-2.45167	0.379184	7.89161	2.00339	-0.822212	-1.25981	3.71766	-0.490904	1.77475	0.513298	-2.22734	6.05509	-0.58333	-0.455968	0.631994	1.94093	-0.41151	0.25946	-0.221958	-1.56305	5.28609	-2.29652	1.13788	-2.79824	12.3219	10.017	11.7507
No Path	-0.528018	0.544776	-0.186614	-2.24375	-0.600837	3.49074	-0.395347	3.56211	-1.54008	0.678771	-1.23947	-4.79304	-0.842407	-3.24039	4.00346	-1.8308	-1.43274	-2.11871	-0.495151	-0.741213	-1.81824	-1.54554	-1.38788	0.294379	7.53291	1.64034	-1.23298	-1.7959	3.40972	1.83569	2.17492	0.404684	-1.02475	6.01992	-0.0864021	-0.0963728	0.334229	2.06948	1.06226	0.526135	-0.308155	-1.77492	4.49053	-3.14829	-0.261281	-1.3747	11.8095	9.28392	12.0296
No Path	-1.77828	1.1308	0.770691	-0.459123	1.26005	5.30699	0.852626	5.16923	-0.582282	0.4274	1.35046	-1.52753	0.370658	-2.38316	3.97303	0.608784	-2.27394	-0.822349	0.920064	-0.606353	-1.47373	-1.2621	-1.65871	1.07122	7.00103	1.58477	-0.256564	-2.10605	4.84584	1.43325	0.534653	1.75841	-2.42562	6.14488	-0.214189	0.0485106	1.62812	2.35831	1.00191	1.02581	0.317847	-1.18039	4.89331	-3.15266	-5.56448	-1.29567	11.793	9.99172	10.943
No Path	-5.71998	0.621954	0.0587184	-2.33931	-0.0425952	5.12249	2.49801	-0.0160354	0.422313	-0.675083	-0.679496	0.693929	1.04712	-3.08835	4.28457	0.94533	-1.33996	-2.11251	1.36095	-0.328832	-2.12354	-2.05436	-1.60289	0.821816	7.83026	2.83016	-0.766109	-1.03899	4.23359	0.153108	2.20825	0.073899	-2.42353	6.11652	0.189802	-0.209814	2.20397	2.75884	1.16143	1.61977	1.42193	-0.217558	4.50392	-1.5967	-0.852279	-0.573146	11.957	9.67436	11.104
No Path	-1.36772	0.529966	-1.74683	-4.10285	-1.64726	4.13099	-0.799193	2.92374	-3.56829	-0.394799	-4.04313	-5.66273	-6.3356	-2.74165	3.43961	-3.29343	-1.69011	-2.31794	0.461773	-0.981848	-2.11493	-6.01998	-1.43229	0.251697	7.77506	1.56797	-0.766073	-1.93946	3.34631	1.83888	1.26788	-0.509119	-3.66046	5.56796	-0.0427173	-0.337271	0.697585	2.27336	0.509679	0.761512	0.312277	-1.95315	4.41315	-2.99786	-2.2861	-1.50743	11.5826	9.25366	10.0372
No Path	-0.130985	2.33653	-0.509549	0.36081	0.519919	4.80421	0.691305	-0.789555	-1.02499	1.39341	-0.651072	-0.524851	-0.490889	-3.82597	5.03813	-0.0161187	-0.88976	-0.767477	1.24026	0.0146678	-1.10811	-1.4923	-0.7387	1.53118	7.40471	2.08159	-0.125286	0.144798	5.32409	1.63642	2.22851	1.3354	-2.18428	6.35941	0.927599	0.899435	2.93692	3.60976	-0.0254466	2.05434	1.79293	-1.2163	4.74769	-3.60631	-0.580901	0.86027	12.3124	10.2154	11.3897
No Path	-0.444652	1.2273	1.58905	-2.70543	0.781251	4.03801	2.72878	0.935069	0.054639	-0.241502	0.731533	-1.83715	0.682062	-4.58033	3.65446	0.572996	-1.47097	-1.97922	2.02482	-0.89322	-1.45441	-2.94884	-0.972359	0.968122	7.37036	2.39945	-0.847795	-1.18294	4.4738	1.05995	1.93641	-0.278361	-2.47992	6.07765	-0.0413417	0.330724	1.83641	2.46934	1.01793	1.5114	1.29198	-0.908282	3.95252	-2.33715	-0.305056	-2.75349	11.7935	9.93422	11.6521
No Path	0.394397	1.89471	1.14854	-1.4374	0.456025	5.07684	1.57932	-0.484889	-1.08749	0.20999	0.185861	-0.615346	-0.567377	-3.71916	4.7134	0.0278804	-0.868281	-1.46956	1.76073	-0.518259	-1.51683	-1.76222	-1.04131	1.7765	7.71216	2.72566	-0.189883	-0.0124457	4.43499	1.92783	0.607261	0.0172145	-2.55272	6.64914	0.551782	1.00485	2.72925	3.86403	1.29609	1.7555	1.47021	-2.00005	4.44587	-2.56242	-1.33933	-4.78328	12.1192	10.3613	11.7738
No Path	-7.59949	-1.56949	-5.76554	-2.96192	-9.02713	4.15693	-9.1854	0.299258	-4.95352	-1.60928	-7.34904	-7.13454	-8.67583	-7.33784	2.10621	-6.27155	-3.71028	-5.8927	-0.719949	-6.70658	-6.83731	-7.14857	-2.4394	-1.53817	7.38901	1.19658	-2.8952	-3.68279	2.82159	-2.50614	-0.323592	-0.645183	-5.58832	4.79993	-6.10764	-2.24484	-0.906414	1.55764	-0.698125	-2.45249	-2.08274	-5.17607	4.66123	-3.90579	-3.29763	-4.68516	11.1949	8.70283	11.7859
No Path	-4.51318	-2.35829	-5.10744	0.408823	-5.59931	4.98476	-5.21561	3.52615	-3.73547	-1.96544	-9.31888	-5.25398	-4.54736	-1.76616	1.59286	-7.94024	-2.31023	-2.90509	-0.584271	-3.34923	-6.27015	-2.75733	-1.54865	-1.68239	6.44357	0.540314	-2.67693	-4.57732	2.72052	-2.53704	-0.485782	0.191533	-3.57666	4.83819	-0.565375	-5.51281	-1.79162	0.751996	-0.895093	-0.821594	-6.87891	-7.91915	3.5507	-3.80577	-1.67034	-6.06668	11.0127	8.41886	10.4637
No Path	-5.31041	-0.545004	0.542527	-1.60988	0.132537	4.22906	1.45358	1.68317	-0.958966	-0.18223	-0.21898	-4.88263	-0.409836	-3.96861	4.07178	-0.474272	-2.73539	-1.80483	-0.391492	-1.19465	-2.9958	-1.97858	-1.64159	0.186998	7.2259	1.3463	-0.710016	-2.15902	3.2897	-1.77373	1.40552	-0.253388	-2.63452	5.47951	-0.632301	-4.01231	-0.0797903	1.72772	0.0212581	0.567347	0.185524	-4.11272	4.61155	-1.98692	-1.86274	-3.21018	11.4932	10.0491	11.9823
MASL	0.49768	2.23733	0.839525	-1.0679	1.06423	4.61228	1.14462	0.317729	-0.265941	0.572044	0.0732438	-5.74111	0.811739	-4.31669	3.62713	-0.395279	-0.537759	-1.52149	3.14697	-0.405636	-0.9385	-0.794481	0.615476	1.63931	7.35695	2.83599	0.390356	-0.592761	4.87627	1.11124	2.59352	0.94094	-0.402352	6.38187	1.23245	0.931433	3.20223	3.91387	2.55297	2.71184	2.13351	-1.75581	3.35529	-1.82219	-0.632738	-6.95861	11.6828	9.02577	10.1977
MASL	-2.01419	0.136733	-3.18049	-0.481774	-3.09447	5.31503	-6.66457	1.53084	-3.46554	-0.843934	-4.14922	-3.6075	-1.9055	-1.06491	4.38931	-3.14499	-7.55504	-0.130093	0.427687	-2.0322	-1.72619	-1.4397	-1.75908	0.310946	7.43909	1.82336	-0.723264	-1.93892	3.3942	1.59689	1.42636	1.61522	-1.02496	5.76858	0.338477	-0.391343	-0.229486	1.25836	-0.0905539	0.172787	0.0698474	-2.59265	6.32639	-2.4438	-2.1754	-5.82251	11.6529	10.0091	10.8495
MASL	-6.66272	-1.02427	1.54117	-3.3176	0.0726808	4.67365	0.741302	2.80854	-1.46245	0.162461	-0.329802	-5.97238	-0.20161	-3.53855	3.20495	-0.894691	-3.0288	-2.665	-0.550938	-0.76063	-2.95462	-4.39831	-3.30345	0.215252	7.29519	1.00099	-1.46907	-2.34706	3.1252	1.01094	1.47468	-0.819998	-0.551499	5.68549	-2.54123	-5.82974	-0.741102	1.49098	-0.200981	-1.37556	-1.56307	-1.93534	4.21641	-3.12282	-2.59544	-6.34864	12.0549	8.952	11.9986
MASL	-0.733029	0.723415	0.626434	-1.2616	0.105481	4.51454	1.68247	0.150572	-0.476067	-0.00853429	-0.315711	-0.355162	0.236317	-3.318	4.49618	-0.655309	-2.7675	-2.09254	0.233187	-0.994648	-2.33861	-2.36782	-2.10229	0.769107	6.95701	1.99206	-0.925618	-1.00655	3.86066	0.500386	1.76193	0.229385	-1.07622	6.33517	0.118822	-0.284055	1.63893	3.11878	1.06294	1.53286	1.25032	-2.38793	4.69581	-3.36748	-1.73832	-2.19904	12.1601	9.44676	11.2525
MASL	-2.69168	-3.2965	-0.547846	-1.54052	1.09143	4.17993	-3.27735	3.22414	-0.869279	-0.442492	-11.413	-7.51045	-2.72691	-7.23384	2.24247	-2.32055	-3.88662	-5.75598	0.21951	-6.04919	-2.43831	-0.791059	-5.29845	0.265857	6.55073	1.24411	-6.62068	-4.68759	2.98965	-7.79488	0.898738	0.816069	-5.46565	5.15381	-8.05241	-1.50103	0.662161	3.08769	-0.304804	-0.28485	-0.174767	-6.84534	3.29548	-7.02287	-6.72511	-7.89798	10.9124	7.99628	10.4314
MASL	0.0430933	0.38459	1.55679	-2.07489	0.707842	4.12578	1.34044	1.87395	-0.559323	0.711469	0.587397	-0.538497	0.723914	-1.18438	3.99616	0.489058	-1.50048	-1.99837	0.172813	-1.43358	-1.93218	-1.58969	-1.60561	0.0417038	7.18004	1.61489	-1.03787	-1.98452	3.42932	1.54378	1.20332	0.14938	-2.57167	5.80177	0.255156	-0.463768	1.38118	2.01715	0.566959	0.415097	0.334767	-2.4845	5.77721	-1.64107	-1.36162	-1.97668	11.4876	9.40012	10.3746
MASL	-1.00861	1.39645	1.14004	0.897973	2.53401	5.96657	1.76656	2.8125	-0.141404	-1.00111	2.13099	-0.591208	0.763328	-2.49234	4.10429	0.884462	-0.0594179	-1.14381	0.373365	-1.32213	-1.17091	-1.98175	-2.20326	0.446022	6.38295	1.38051	-0.39289	-0.916939	4.85487	1.09909	1.08825	2.00485	-5.02103	5.59958	-0.593528	0.750554	1.86729	2.3012	-0.244885	0.671441	0.40426	-1.99166	5.2459	-2.63369	-1.89211	-3.266	11.4987	9.33344	10.4257
MASL	-0.114832	0.861573	0.785164	-1.86749	0.955682	4.6607	1.28707	1.05126	-0.725059	0.878492	-0.0503569	-3.87026	0.437316	-2.01903	4.30382	-0.284904	-1.15957	-1.82292	1.7262	-1.30956	-1.71685	-1.04226	-1.15404	0.923777	7.10564	1.65117	-0.0127907	-0.89803	4.93574	1.30639	1.40598	-0.516665	-1.66811	6.64443	0.414129	0.411876	1.57059	2.65132	1.11643	1.03197	0.69658	-0.932944	4.7387	0.113533	-0.736902	-1.88236	12.0972	9.99885	11.5589
MASL	-0.259842	1.06399	1.13918	-3.52884	-0.208479	4.33969	-0.0590392	2.17876	-1.64187	-1.30145	-0.915012	-1.75489	-0.500549	-1.76937	3.81648	-0.62601	-1.57928	-2.6335	0.885349	-0.67131	-2.48082	-2.31212	-1.29915	0.813498	6.89677	1.94984	-0.431607	-1.59316	3.70297	2.21764	0.949819	-0.80188	-1.50847	6.2744	0.0175285	0.785059	1.56563	2.72684	0.745804	1.3993	0.65564	-1.90348	5.60192	-2.73096	-1.16998	-2.00072	11.9836	9.38513	11.3965
MASL	0.452787	1.3242	-3.67889	-0.68929	-4.51525	5.16408	-4.86671	-5.7657	-5.73087	1.0009	-5.93629	-3.19547	-1.73243	-3.6273	4.54306	-5.55201	-0.502826	-0.840327	1.64458	-0.358065	-1.13277	-1.21016	-0.204862	1.64497	7.60515	2.42432	-0.16881	-1.2837	4.47204	-0.650262	1.9604	1.2476	-2.07902	6.22237	-0.0915068	0.784981	1.47538	3.29483	0.71515	1.28544	1.53798	-1.83173	4.12276	-1.93896	-0.775738	-2.54069	11.9705	8.43097	10.4738
MASL	0.262795	1.70075	-2.79627	-2.4867	-3.2505	4.01143	-6.08802	-5.51197	-4.70859	0.944906	-4.35136	-7.34761	-1.97251	-4.68301	4.73322	-4.01036	-0.792849	-0.369686	2.08962	0.155737	-0.932374	-1.57935	-0.0155309	2.01211	7.57541	2.12112	0.207023	0.283286	4.48891	-0.10015	2.43711	0.804702	-0.762374	6.03791	0.121859	0.739743	1.66878	3.94704	1.21178	1.47912	1.08851	-1.70558	4.31427	-2.441	-0.979578	-4.52722	12.0446	8.44187	10.5165
MASL	0.851914	0.91528	-0.62594	-1.55264	-1.2056	3.65582	-1.1608	0.469199	-1.92204	0.667865	-1.3272	-2.96033	-0.205847	-1.36299	4.25108	-0.917624	-0.166704	-0.549673	2.37499	-0.887442	-1.52735	-1.356	0.374661	1.7313	7.50596	2.67601	0.0308241	-0.613756	3.93453	-1.50167	1.96719	0.808525	-1.08979	4.74155	0.39326	0.7044	1.62589	3.39889	1.82921	1.13514	1.49057	-1.06556	3.98991	-2.16113	-0.644464	-5.21444	11.6581	8.22497	9.38819
MASL	-0.622372	0.503911	-3.77886	-0.672807	-2.87673	4.3426	-2.2861	-4.98337	-1.07821	-0.574707	-3.51032	-5.88411	-2.08316	-1.44433	4.15904	-3.28107	-1.89797	-1.30472	-0.247556	-1.98768	-2.43209	-2.34944	-0.771067	1.33596	6.9504	2.36592	-1.14105	-1.43092	4.29994	-2.36325	1.76251	0.513076	-2.0418	4.5154	-8.62158	-0.538087	1.55329	3.04321	0.836931	1.44326	1.33771	-5.29993	5.72335	-1.80612	-1.93248	-4.50456	11.3883	8.66118	10.8753
MASL	-1.12087	-0.477885	-8.1671	-1.75482	-4.20247	4.53452	-5.38793	1.55899	-6.98596	-0.180606	-4.94944	-5.32301	-5.74419	-7.08457	3.90183	-7.3129	-1.31573	-0.703403	0.379719	-1.69532	-2.19723	-1.28643	-0.0803386	0.886712	6.52812	2.22302	0.0883121	-2.9293	3.75909	-1.79346	1.18785	-0.148981	-1.05537	4.29596	-4.85939	-0.656858	-0.131993	1.82119	0.289349	0.266447	-0.272163	-5.13756	4.29678	-0.874383	-2.74076	-3.34002	11.0371	8.37559	9.84616
MASL	-1.2452	-0.0132036	-4.90099	-1.43622	-5.37735	3.96241	-3.33847	0.367321	-5.84657	-0.331527	-4.18589	-5.20036	-3.26474	-2.18866	3.62113	-8.39403	-1.66794	-1.48992	-0.307215	-1.46391	-2.91031	-2.74133	-0.428804	0.70172	7.27713	2.33283	-1.37383	-2.56478	3.64703	-2.99415	1.22669	-0.2433	-2.69861	4.26311	-5.78043	-1.84605	0.343674	1.63878	0.819758	-0.0170612	0.322475	-8.08473	4.71379	-0.552271	-6.0146	-5.56178	11.1542	7.88229	8.99471
MASL	-0.561863	0.945261	-3.84707	-1.50458	-6.52159	2.95099	-5.63029	0.53013	-7.53653	-2.37542	-5.80511	-5.38258	-3.13995	-1.19323	3.7352	-6.37885	-1.09318	-0.3296	0.447369	-1.19763	-2.05198	-1.74541	0.206234	1.35621	6.93233	2.42726	-0.198419	-1.68969	3.48916	-0.928982	1.31613	-0.2868	-0.923793	4.61931	-0.8051	-0.290111	1.28568	2.77823	1.43494	1.20311	1.00387	-4.91382	5.39887	-2.48056	-2.46596	-6.68354	11.4114	7.84384	9.82561
MASL	-0.585952	-0.248946	-2.04497	-1.64763	-7.36098	3.13549	-5.29247	2.6656	-5.38306	0.755663	-4.60851	-6.11163	-6.84584	-2.34186	3.49998	-4.78813	-2.0426	-2.36535	-0.401188	-1.50021	-2.90873	-2.04359	-0.0337177	0.399345	6.67826	1.91978	-0.890585	-3.34376	2.85973	-1.54961	1.24388	-1.00393	-1.41626	4.88197	-0.207062	-4.26121	-0.482257	2.22399	-0.0467229	-0.349657	-0.810606	-5.82785	3.65385	-2.83844	-6.09862	-4.37273	11.2052	8.40439	10.0154
MASL	-0.718152	-0.159428	-0.730769	-0.244782	-2.35901	5.21586	-4.59591	2.68121	-4.13221	0.0991693	-1.84702	-3.66908	-1.88443	-0.906567	4.63906	-1.73293	-1.6113	-1.67022	-0.0533099	-1.29286	-2.90178	-1.3877	-0.414725	0.871773	7.32001	1.9908	-0.383315	-3.15366	3.74318	-1.11922	1.73433	0.504684	-3.88556	5.43009	-0.158061	0.141004	0.351154	2.74462	0.374486	0.472773	-0.19921	-0.758262	5.07701	-2.28954	-2.08672	-1.98304	11.8159	8.78034	10.0731
MASL	-0.663467	-0.105432	-5.67934	-2.04597	-4.45996	4.24081	-4.75632	0.267655	-4.97997	0.387879	-6.02668	-3.83278	-6.32916	-5.74595	2.17846	-5.47999	-1.52328	-0.581246	0.771997	-2.68921	-1.92072	-0.268726	-0.627711	0.634484	6.44476	1.95092	-1.87973	-1.95495	3.15284	-1.76772	0.0548583	0.205304	-2.23351	5.05458	-6.286	-4.46085	0.874187	2.98728	1.08696	-0.0995196	-0.842903	-4.26023	3.93403	-4.59742	-1.81575	-5.83121	10.758	8.57719	11.5427
MASL	-1.88963	-0.418376	-5.65117	-4.97843	-6.67835	2.4139	-7.57966	0.664362	-5.31454	-4.8872	-6.87239	-4.91654	-4.72565	-5.46919	2.22064	-4.76668	-2.14165	-1.82417	-0.240819	-2.57839	-2.88947	-6.12094	-1.53157	-0.226135	6.07856	1.20739	-2.71218	-2.68	2.43706	-2.91394	-0.136913	-1.63506	-3.98385	4.92198	-4.28839	-1.11133	0.264574	2.30845	0.547964	-0.546181	-1.29978	-4.25366	4.63884	-4.2067	-7.76098	-4.22183	10.4555	8.09714	10.1215
MASL	-2.35532	-1.96965	-5.39111	0.755859	-4.26577	5.15609	-5.80274	2.26543	-4.22854	-0.380794	-5.49069	-6.70224	-5.92694	-1.2868	2.23212	-6.09313	-2.52197	-1.18995	-1.19704	-2.77864	-5.17722	-3.09066	-2.61573	-1.59181	6.98698	1.22428	-1.92111	-4.49092	3.12735	-1.41772	0.318626	0.556872	-5.74153	5.36229	-5.38304	-7.76088	-1.12968	0.652483	-1.60192	-5.41534	-3.06618	-7.00263	4.08897	-3.26561	-4.66942	-6.45775	11.4187	8.8902	11.5348
MASL	-2.21918	-0.714239	-5.8004	-5.20268	-7.55529	3.33587	-5.99564	-5.00126	-7.32037	0.332294	-6.21064	-5.22407	-4.67107	-5.35344	1.99443	-4.90051	-2.92377	-2.50502	0.224937	-6.68213	-2.68081	-2.13967	-1.89406	-0.749737	6.26492	1.5413	-3.13385	-3.08216	2.44584	-2.27467	0.0386744	-1.34584	-6.45974	3.67637	-0.581606	-6.64567	0.249999	2.03837	0.450711	-0.0223112	-0.943066	-4.8612	4.04495	-5.28182	-6.90933	-5.58542	10.7248	8.58592	11.1599
MASL	-1.98753	-2.64983	-6.35336	-2.27969	-4.61812	3.98365	-5.51708	1.91079	-6.71106	-1.94434	-5.93826	-8.53777	-7.23153	-6.73261	2.04425	-5.42987	-2.938	-6.18543	-1.99317	-7.83223	-6.34118	-3.28566	-2.49248	-8.5669	6.07152	0.0852406	-7.92089	-5.22548	2.24574	-2.09318	-0.480728	-0.478692	-2.63051	4.45179	-7.09803	-4.30613	-2.02823	0.155562	-1.68778	-2.56262	-1.7499	-6.62801	4.23239	-3.97838	-7.23446	-6.03679	10.8176	7.96059	10.9879
MASL	-1.14887	0.234186	-1.27175	-0.746218	-2.96422	3.40374	-1.43427	2.38163	-4.54132	0.803825	-3.23111	-4.59162	-1.50559	-1.4928	3.37231	-3.13134	-1.28713	1.12548	0.00872543	-1.19226	-2.08164	-1.85955	-2.25798	0.135964	7.23919	1.43507	-1.61181	-1.49322	3.25152	1.47034	1.76805	-0.933195	-2.42232	4.62526	0.369306	-0.682828	1.09898	1.80859	1.44171	0.266309	-0.135652	-1.75095	5.56838	-0.97135	-5.42148	-5.02179	11.1696	9.7225	10.7015
MASL	-3.10477	0.110411	0.232113	-1.69298	-0.516838	4.06805	-1.21843	2.20816	-0.895239	0.404585	-0.807285	-6.85033	0.348108	-2.93171	3.83473	-1.12922	-2.59361	-5.71073	-0.00419918	-0.728386	-2.91455	-2.95907	-1.74005	0.0194701	8.0118	1.66075	-1.1198	-1.68626	3.74088	0.608044	1.86092	-0.97972	0.0513705	6.55252	0.52893	-0.961504	-0.0242902	1.72736	0.178158	0.299247	-0.165922	-1.51359	5.24913	-3.75814	-0.276818	-4.64615	11.8146	9.05244	10.7277
MASL	-2.8193	0.596893	1.64799	-3.42531	0.42627	3.89341	0.640121	1.85588	-1.76261	0.438468	0.336214	-5.08437	0.0692701	-1.90589	3.85252	-0.624033	-1.80468	-2.32653	1.09164	-1.12825	-2.26637	-1.03774	-0.844606	0.550109	6.94279	1.21753	-0.380901	-2.55626	3.57443	-4.57285	1.21125	-0.29784	-0.644411	6.25704	0.0435639	-0.874891	0.9465	2.15588	0.890738	0.899439	0.157843	-0.640073	5.97463	-5.03511	-1.80831	0.0236864	11.573	9.24461	10.5068
MASL	0.361824	1.3402	0.540792	0.310938	0.97324	6.08821	2.12602	2.10951	-0.390703	0.113776	1.05181	-1.12119	0.302799	-3.45519	4.52768	-0.0340759	-1.04007	-0.398877	1.83354	-0.968142	-0.815447	-0.88895	-0.845961	1.7197	7.52048	2.60104	0.243951	-1.44088	4.99538	2.13774	1.476	1.11206	-3.56623	6.29829	0.684151	0.494466	2.16381	3.65832	0.912363	1.01002	0.798073	-1.51123	4.10706	-2.42894	-0.497149	0.634091	11.5777	9.30799	10.3331
MASL	-1.24513	0.626	1.73235	-2.55086	-0.342806	3.89671	0.505748	1.72985	-1.34301	0.559147	-0.467904	-6.24484	-0.0341664	-4.61673	3.99632	-0.577105	-1.69979	-1.84368	1.8425	-0.903385	-1.98779	-1.26419	-0.405183	0.571442	7.36011	2.0938	-0.304506	-1.75188	3.69895	-1.05275	1.24333	0.107964	-0.961503	5.41903	-0.960631	-0.827629	0.937563	2.93125	0.521616	0.589136	0.376501	-3.89679	3.61979	-4.74905	-1.78241	-2.07856	11.7988	9.05396	11.939
MASL	0.594824	2.035	0.526304	-2.85542	-1.47082	4.04972	-0.176295	-1.21273	-1.36757	-0.763376	-1.04581	-3.48066	0.00943679	-1.4734	4.20301	-1.30379	-0.825915	-0.973157	1.38364	-0.964692	-1.42112	-1.86066	0.297431	1.48407	7.32952	2.59135	-0.708307	-1.10156	4.05365	-0.800016	1.47547	-0.0732792	-0.571758	5.79875	1.36907	1.30461	2.76635	4.08095	1.79665	2.63519	2.13944	-1.42246	4.81534	-3.3107	-2.28081	-1.81546	12.0004	8.89611	10.0874
MASL	-2.63144	-0.413492	-4.19592	-1.39073	-3.92997	4.60873	-2.17821	-0.396956	-6.97221	-0.113505	-4.07232	-6.27695	-3.35837	-6.46878	3.85673	-7.14584	-1.65714	-2.04502	-0.277517	-1.36627	-2.29643	-1.62806	-0.843814	1.06418	6.94433	2.02792	-0.563796	-2.63774	3.5135	-2.19361	1.46754	0.757562	-2.4999	4.70312	-6.22068	-0.875876	0.604458	2.36512	0.35008	-0.240008	-0.270082	-4.42709	4.15851	-3.16954	-5.23601	-4.03713	11.2656	8.60814	10.7245
MASL	0.0176638	1.90427	-3.48655	-0.826433	-5.21296	3.98435	-5.56122	-1.40238	-5.11124	0.518973	-5.51148	-5.89732	-1.74127	-3.31128	4.28053	-5.89978	-0.97812	-0.106249	0.778517	0.783752	-1.51295	-0.62333	-0.0255014	1.73974	7.67408	2.96636	0.32201	-0.623389	4.28855	-0.319699	3.00827	0.928704	-2.74035	5.04362	-0.419123	0.647341	2.11471	3.47661	0.88521	1.46842	0.811765	-1.39364	4.26952	-1.16728	-0.850119	-5.12379	11.4166	8.48428	9.90218
MASL	-3.39508	-0.40946	-5.22989	-3.24237	-5.76124	2.63911	-6.90976	2.78524	-5.2167	-1.64227	-6.51987	-4.9018	-5.04666	-3.52198	3.22861	-4.68135	-2.09975	-1.22262	-0.669925	-3.15878	-2.97468	-1.68983	-0.693782	0.698852	5.83437	1.60863	-0.885081	-3.05491	2.66142	-2.50768	0.258133	-0.718538	-0.772954	4.44469	-7.17371	-6.57836	-0.496872	1.42238	0.283181	-0.44268	-0.400621	-5.34965	3.46861	-4.11136	-4.54543	-1.58716	10.7021	7.93604	8.99656
MASL	-1.17043	-0.13127	-2.18321	-1.56697	-4.89552	3.6689	-5.12524	2.14894	-6.38662	0.124624	-5.87813	-4.94189	-6.62494	-6.33756	3.50116	-5.43042	-1.66442	-1.2584	0.0346538	-1.53209	-2.02926	-1.30082	-0.00668798	0.630554	6.99553	1.74714	-0.576009	-1.85918	3.19649	-2.60237	1.41967	-0.0743722	-3.68221	3.59983	-5.82789	-0.185902	0.30916	2.5736	-0.199701	0.915402	0.510497	-4.51871	5.08945	-3.18469	-2.33269	-1.54219	11.0908	8.76978	9.83255
MASL	-0.73585	1.17759	1.08631	-2.35555	-0.422581	3.6162	2.03965	2.14383	0.284263	-4.12515	0.201288	-1.01911	1.13584	-3.4278	3.77803	0.674604	-2.16036	-1.95151	0.466933	-0.790539	-1.52099	-1.60215	-1.16904	0.739186	7.1715	1.91562	-0.626685	-1.56415	3.94739	2.0479	1.55391	-0.0284957	-1.6158	5.70382	0.315493	0.340029	1.63758	2.58159	1.80743	0.972134	0.205865	-1.79869	4.02155	-1.90625	-1.46665	-3.25269	11.8139	9.67341	10.8286
MASL	-1.73425	0.20025	1.5488	-0.0966456	2.36374	5.6143	2.37831	2.21404	0.0287654	0.594941	2.07326	0.270235	1.53737	-2.57999	3.83979	1.7792	-2.10304	-2.12041	1.38753	-0.666943	-1.60027	-1.58094	-0.823346	0.147684	7.01119	1.43588	-0.596385	-1.69354	4.51562	1.80589	0.811939	0.814079	-1.73385	6.16769	-0.269071	0.0853288	1.17545	2.00021	0.351933	0.81897	-0.125565	-1.91163	4.6128	-3.16224	-0.961238	-0.33771	11.3504	9.49154	10.6399
MASL	-8.64034	0.94857	1.87681	-2.24978	0.620609	4.36039	1.35484	-1.25727	-1.13494	0.708524	0.57398	-3.65274	-0.0581304	-3.2397	4.75491	0.218122	-0.811013	-2.30474	1.09802	-0.881558	-2.38969	-3.02478	-1.3674	1.23096	7.68134	2.13726	-0.331239	-0.815134	4.2406	1.24604	1.30233	0.282059	-1.72291	6.39835	0.998893	-0.00840775	2.15146	2.68904	0.934371	1.50494	0.98684	-1.38065	4.70984	-1.4134	-1.42138	-4.51303	12.3683	9.74156	11.8886
MASL	-6.30834	0.630987	0.474746	-6.91019	0.909151	4.68529	0.749557	3.13155	-2.09222	-0.160321	-1.35262	0.634976	0.341151	-1.02095	3.18143	-5.20152	-4.73427	-6.02424	-1.41298	-7.55036	-6.23604	-6.54892	-1.11137	0.238205	7.19644	1.4654	-8.57945	-1.66486	3.49723	-4.23606	1.64434	0.673783	-3.62166	5.70312	-9.38379	-6.85069	0.675254	2.53038	0.998659	0.171098	0.233314	-6.57086	5.83056	-7.52148	-8.18702	-4.1512	11.6337	8.9257	11.992
MASL	-4.28256	1.21872	-1.31118	1.77316	-2.03861	6.13185	-1.06937	-6.90619	-2.45642	-0.284499	-1.55548	-5.24764	-0.632995	-3.89339	4.70124	-2.46863	-0.830314	-0.73686	0.938574	0.451485	-1.67523	-1.5705	-0.286265	1.48927	7.5339	1.86939	-0.622301	-1.36169	4.14226	-0.534993	1.96338	1.53196	-2.63577	5.70291	0.00808316	-0.153183	1.47265	3.10835	1.3428	1.22173	1.00529	-0.694146	4.99051	-0.404701	-1.76807	-3.1769	11.8879	7.84981	10.4087
MASL	-1.29252	0.155663	-5.22843	-0.345627	-4.43308	5.00793	-5.34679	1.06708	-4.61462	-1.13389	-5.15778	-4.51873	-4.55441	-1.71227	3.70051	-5.12472	-1.4482	-0.212442	0.291077	-1.72446	-1.88534	-1.32184	-0.558123	1.10526	7.53834	2.04498	-0.171424	-1.93282	3.41409	-2.14434	1.1746	0.25136	-4.19717	4.87854	-6.36666	-0.688522	0.608159	2.53393	0.302747	0.730791	0.447388	-4.08619	4.76817	-2.64318	-4.48011	-1.17578	11.2596	8.21883	9.93138
MASL	-0.475225	0.555645	-6.70397	-1.28425	-6.24905	4.56754	-7.57551	-0.557452	-6.92698	-6.0894	-6.26526	-6.26622	-6.9606	-6.24202	2.85948	-5.79006	-1.53137	-0.963097	1.11272	-3.57062	-2.51275	-1.93382	-1.94693	0.920853	7.59141	1.78031	-1.45485	-1.65703	3.34714	0.984394	-0.348105	0.653216	-7.29834	4.9233	-0.670037	-0.118757	-0.286077	3.05553	0.0489218	0.086755	-0.124548	-4.71241	4.46736	-3.55898	-2.79919	-2.17239	11.1437	8.74533	11.6249
MASL	-2.34963	-0.708244	-3.6908	-0.481705	-6.99932	4.48325	-5.06619	1.10994	-5.20118	-0.633993	-4.64709	-5.55576	-5.79652	-4.83711	1.97649	-5.55047	-2.23777	-1.57689	0.451185	-6.11942	-2.71312	-1.84291	-1.82304	-0.363729	6.16648	1.13071	-2.63597	-2.69762	2.59463	-2.73627	-0.148077	0.41417	-3.9196	4.38494	-0.952538	-5.1818	-0.0117499	2.06137	0.479749	-1.04568	-1.98534	-6.55085	4.09625	-0.585827	-4.82691	-4.52639	10.4254	7.75226	10.2826
MASL	-1.61029	-0.751536	-5.85056	-2.34506	-7.5434	5.25138	-6.73673	-1.25666	-5.8349	-1.66538	-6.99057	-5.06064	-6.47575	-2.96426	3.1554	-5.59279	-1.874	-2.41787	-0.596888	-2.30048	-5.17813	-5.35491	-2.50312	0.0402715	7.78534	1.79571	-1.57383	-2.64722	3.56466	-1.56532	1.53866	-0.769261	-5.76262	5.02793	-5.01743	-4.86987	-0.116482	1.12583	-1.04883	-1.19732	-1.3494	-6.43805	4.3273	-3.50158	-1.0758	-5.21389	11.8785	9.5114	12.1312
MASL	-1.09226	1.01547	-7.61605	-2.57716	-6.40345	4.68384	-7.23784	-1.33579	-2.99648	-0.584178	-5.67875	-4.05053	-5.29126	-5.18034	2.61984	-6.45557	-1.37183	-1.06147	1.22617	-2.41305	-2.5017	-2.2882	-1.37749	1.22409	8.26857	2.99828	-2.37133	-2.54663	3.60725	-1.82159	-0.369021	-0.164456	-6.37905	4.63695	-0.951349	-0.465745	0.5768	2.96451	0.645101	0.479814	0.600021	-6.22179	4.91947	-4.58632	-3.06964	-4.1876	11.1021	9.34906	12.0959
MASL	-1.96739	-0.278135	-5.11527	-1.89428	-6.25901	4.2992	-5.93306	1.86507	-4.19065	0.289773	-6.55467	-5.90239	-6.05036	-1.85026	3.51001	-6.05559	-0.665594	-1.95259	-0.49065	-1.72552	-2.98417	-2.47385	-0.522246	0.875985	7.16748	2.04938	0.416308	-1.51207	3.05841	-2.00149	1.14285	0.576599	-2.15482	4.47087	-6.84507	-0.424075	0.0775006	2.16228	-0.0874936	0.00660734	-0.137873	-7.70268	4.55563	-2.49698	-7.19116	-6.23474	11.4459	8.07287	9.93764
MASL	-0.923342	-0.266915	-6.09169	-1.225	-4.21582	4.47654	-4.66889	-0.307726	-6.6323	-0.769932	-3.7822	-4.44621	-6.94996	-12.9346	3.60285	-13.7636	-1.88777	-2.69429	0.169797	-2.33175	-4.64217	-4.10556	-1.87691	0.595131	7.1413	1.46601	-0.800458	-2.23625	3.66217	-1.96522	0.899727	-0.21429	-2.12799	4.58963	-0.158006	-0.517018	0.244759	2.52265	1.12606	0.130094	0.166981	-6.25625	4.49002	-4.20134	-2.69608	-4.21135	11.4897	9.02441	10.5642
MASL	-1.63424	-0.611689	-7.81255	-6.21842	-7.31257	4.7232	-5.54831	-0.259675	-7.82254	-1.66941	-5.50018	-5.74368	-6.30879	-5.3596	2.88462	-5.00548	-2.93792	5.19731	0.217467	-2.98425	-5.70154	-7.00488	-3.93443	-0.359028	8.16475	2.18477	-1.54304	-2.10361	3.60953	-1.3346	0.718269	-1.59644	-3.60677	5.42316	-6.90215	-7.39107	-0.243819	1.737	0.391137	-0.311202	-0.626407	-2.13843	5.91057	-1.97542	-0.459371	-6.08434	11.8638	9.90884	11.9064
MASL	-1.18297	0.477268	-2.11456	0.0485771	-2.27279	5.14842	-3.78149	3.11045	-2.77907	0.331177	-1.8426	-2.84276	-2.21893	-2.01324	3.50146	-2.27336	-1.15722	-1.82395	1.23431	-1.96682	-3.36801	-2.53928	-0.614265	0.689773	6.46123	1.731	-0.784439	-2.42891	4.36329	-1.62916	1.18029	1.19066	-3.50391	5.09855	-6.90643	-5.25333	0.0128391	2.23588	-0.0761225	1.06733	0.860448	-4.10364	4.08573	-2.09789	-1.89143	-4.01581	11.1299	8.47832	8.88838
MASL	-1.46523	1.55035	-0.543763	1.19957	-2.42324	5.11921	-1.58173	0.601892	-2.36235	0.684663	-1.57318	-4.32761	-1.41468	-1.49039	4.02557	-1.9575	-0.592621	-0.359928	1.08329	-0.825448	-1.49378	-1.32284	0.612594	1.70847	7.37653	2.63074	-0.225184	-1.35203	4.45676	-1.63138	1.44454	1.35851	-2.24021	4.76185	0.140955	0.37725	1.97987	3.94497	1.73943	1.7885	1.41463	-4.48927	4.54539	-1.03547	-2.31809	-3.23628	11.7684	8.525	9.53284
MASL	-0.888947	0.242576	-6.01848	-2.29197	-4.00915	3.51973	-5.85529	1.48728	-4.86594	0.299742	-5.30034	-4.93684	-4.00765	-0.767369	3.42642	-5.12033	-1.21013	-1.74588	1.1757	-1.05289	-2.82952	-1.83244	-0.270469	0.297307	6.9583	2.06854	-0.956382	-1.89281	4.30947	-1.93315	1.36618	0.00290275	-2.17429	4.65875	-0.863824	-5.93997	0.267658	2.99754	0.97932	0.0310295	0.100591	-4.22391	5.20188	-1.08108	-0.787042	-5.1958	11.2167	8.58992	9.61163
MASL	-6.57523	-1.91169	-7.52224	-6.49857	-6.54234	3.70654	-7.12443	0.638371	-7.49923	-1.09477	-5.45466	-6.66036	-5.93124	-6.48627	2.23199	-6.00104	-3.85225	-3.69885	-0.801839	-3.49965	-5.17396	-5.61557	-2.38661	-0.869405	8.23596	2.24921	-2.56875	-3.73659	3.17414	-2.61804	-0.167413	-2.16933	-6.86698	4.62946	-6.02563	-1.932	-1.4048	0.972473	-0.689814	-2.18346	-1.59718	-4.83987	4.45429	-3.45315	-3.75765	-4.06966	11.1007	8.57972	11.4393
MASL	-3.21084	0.379801	0.309859	-0.4796	-0.337445	4.44591	0.456441	1.16538	-0.85296	0.00282843	-0.258945	-1.46553	0.0416468	-2.29961	3.87048	0.0556954	-3.03523	-1.36122	0.922457	0.0684765	-1.73828	-2.04651	-2.52461	0.496047	7.28864	1.68202	-0.861597	-0.649902	4.03648	1.37541	2.75765	0.394752	0.631823	6.54459	-0.960853	-0.216054	1.00859	2.4218	-0.921772	0.32069	0.0912207	-1.20237	4.84761	-0.827466	-0.0316612	-2.54502	12.1095	10.8992	11.3397
MASL	-6.0342	-0.669232	-3.69127	-0.824406	-4.00234	4.65696	-4.48287	1.57288	-5.31918	-0.0992501	-5.01229	-6.52481	-6.99268	-1.57339	3.95688	-7.79693	-1.85557	-1.04574	0.487098	-1.92826	-2.93606	-2.42192	-0.731213	0.52285	6.75672	1.30611	-0.646398	-3.19612	3.90773	-1.73817	1.10709	0.43171	-2.58574	4.64664	-5.45729	-6.59839	-0.286949	1.52753	-0.24979	0.486217	0.26563	-5.96407	3.57165	-3.49761	-6.41375	-6.31377	11.4359	7.6017	9.92607
MASL	-6.36279	-1.40156	-1.86685	-1.95622	-5.60326	3.57606	-5.34382	3.00836	-2.7515	0.728892	-5.88828	-8.03536	-1.81113	-0.956397	3.71658	-3.40411	-2.25277	-1.63222	-0.843457	-2.82296	-2.90389	-1.53914	-0.706144	0.296253	6.58051	1.3343	-0.907306	-3.18204	3.19667	-4.55155	0.829882	-0.71927	-2.83415	5.03074	-4.68922	-1.85959	-0.806727	1.678	-1.24049	-0.399423	-0.629005	-5.27561	5.10145	-1.45714	-1.75484	-2.91777	11.0535	8.71328	9.70342
MASL	-1.03603	0.790981	-5.52769	-1.1223	-6.25602	4.40473	-5.03274	-0.858262	-2.96419	-1.32614	-7.45922	-5.7546	-6.11919	-5.9564	3.23306	-5.11466	-1.14543	-0.949915	1.4255	-2.67041	-1.64351	-0.90239	-0.152343	1.18026	7.37689	2.06203	0.175548	-1.19871	3.57418	-1.84294	1.19028	0.77601	-1.77427	5.95924	-0.121987	-0.120775	-0.087515	3.12765	0.291104	1.11014	0.11215	-2.73664	3.95426	-2.66194	-1.79661	-5.58342	11.339	8.62897	10.9848
MASL	-0.885323	-0.222754	-6.12082	-3.92549	-5.77775	3.27783	-5.33281	0.873927	-4.21453	-0.2316	-7.03004	-6.36472	0.233226	-6.28904	1.51978	-5.70924	-2.50519	-2.27677	-0.197362	-5.52405	-2.63025	-2.23613	-1.57335	-0.820765	6.00047	0.947804	-3.08275	-3.84271	2.0278	-2.11039	-0.526859	-0.77454	-5.44591	4.76928	0.217875	-0.744795	-0.358803	2.57366	-0.111336	-0.807021	-1.40239	-5.57985	4.06729	-4.11592	-1.60511	-4.35865	10.537	8.11286	10.1799
MASL	-1.65241	0.390163	-6.01495	-1.58877	-6.84186	3.53691	-6.4727	-5.06639	-7.67548	-0.133855	-5.65913	-5.11456	-4.68225	-7.1005	3.55735	-5.40452	-2.10721	-1.16066	-0.0325229	-1.82244	-3.1068	-1.93047	-1.31223	0.106322	7.83053	1.92242	-1.80951	-2.37255	3.83421	-1.43735	1.47972	-1.18209	-8.02542	5.30801	0.0163729	-0.524004	1.09332	2.77767	0.276314	0.227742	0.120042	-4.21661	5.08574	-6.7621	-1.21314	-1.74161	11.2141	8.76323	11.251
MASL	-1.49847	0.696864	-6.66165	-1.40746	-5.51562	4.95503	-5.11374	-1.67926	-5.82706	0.477447	-6.76269	-2.74612	-5.59604	-7.58804	3.53117	-5.90688	-1.90983	-1.20739	0.191559	-2.01069	-4.07919	-2.65924	-2.70815	0.575246	9.01742	3.09836	-1.87247	-1.7793	4.13915	-1.35449	0.708126	-0.0499944	-0.346709	4.92034	-0.560585	-0.923486	0.294137	2.90576	0.332369	0.800549	0.619075	-8.03052	4.77861	-4.55293	-2.46151	-3.26134	11.762	9.24445	12.0696
MASL	-1.99558	-0.973465	-6.52299	-0.0812602	-5.54056	5.92406	-6.40021	-0.393649	-5.98367	0.314944	-8.03011	-6.71179	-5.88817	-2.3813	3.55828	-6.68502	-2.51742	-1.42629	-0.87748	-2.24219	-3.11118	-3.24478	-1.49993	-0.145414	8.53682	1.82401	-2.37994	-2.38718	3.93817	-1.65375	0.28787	0.939191	-3.35038	4.19416	1.84737	-1.48148	-0.583749	1.1732	-0.262949	-0.654144	-0.718633	-6.56165	5.27146	-3.71555	-5.89145	-0.376091	11.477	9.83563	11.7243
MASL	-1.79096	0.404486	-4.90837	0.4391	-6.12224	5.24997	-4.30503	-0.264283	-4.50799	0.185734	-3.85617	-6.71801	-5.02971	-6.09417	3.5308	-4.48053	-1.4634	-0.581511	1.19382	-2.98288	-2.6395	-0.677208	-0.791228	0.848732	7.62441	1.90236	-0.0696556	-1.20774	4.26178	-0.932238	0.851379	1.44054	-1.37121	5.68677	-5.35274	0.0158222	0.403067	3.14816	0.627376	0.28444	-0.10607	-3.09401	3.4897	-2.63614	-1.33808	-3.0113	11.5995	9.73849	11.7747
MASL	-1.25489	0.157983	-6.74738	-0.968808	-5.38676	5.33963	-6.44421	-0.251607	-6.08791	0.303228	-4.46492	-4.78117	-4.45576	-2.98228	3.92351	-5.32855	-1.46245	-5.04046	-0.205261	-2.19824	-2.37556	-3.12923	-2.90347	0.300534	7.88645	1.8246	-1.0873	-0.962991	3.93085	0.830317	1.69755	1.05979	-2.06755	6.00639	-0.49818	0.509672	1.19384	2.54343	-0.154184	0.500669	0.114023	-0.980697	5.07994	-2.84401	-1.29977	-2.21666	11.7948	9.56386	10.6093
MASL	-1.47169	-1.19613	-5.55649	-0.349933	-5.40487	5.23487	-6.35866	0.0761031	-4.00508	-6.06991	-5.85862	-6.7222	-6.00349	-0.967042	2.94643	-5.85915	-3.73146	-3.2783	-0.491446	-3.577	-5.07894	-3.41071	-2.49138	-0.523059	7.03064	1.22861	-2.21346	-3.4754	2.86941	-0.947734	0.320813	0.779634	-5.01024	5.25675	-8.10278	-6.8691	-1.03702	1.58068	-0.490367	-1.16887	-2.16781	-4.13117	6.08785	-3.05111	-1.83196	-2.84052	11.0283	8.63595	11.6358
MASL	-0.758404	-0.501136	-5.3536	-4.99686	-5.68817	3.00126	-6.07805	1.30702	-4.00173	-0.825882	-7.38524	-5.20059	-5.50689	-3.87946	1.70949	-5.52121	-2.48958	-1.93338	-0.145216	-5.62372	-2.72479	-2.10089	-2.40301	-0.606176	6.44255	1.06668	-2.77898	-3.63817	1.97566	-2.48378	-1.21625	-1.17664	-5.20473	4.18278	-0.275559	-1.17969	-0.073963	2.22138	1.0158	-0.697369	-0.912103	-7.48377	3.62648	-4.80224	-6.13821	-3.54948	10.4806	7.84504	10.5546
MASL	-1.66816	0.375017	-6.22992	-1.61669	-5.97027	3.30075	-6.08647	-0.65044	-5.99846	-0.609023	-6.00859	-4.05962	-5.41337	-4.55064	3.06921	-5.18925	-1.76489	-1.45161	1.61042	-2.5697	-1.62379	-1.26627	-0.689463	0.412135	6.29848	1.62069	-1.84664	-2.13025	2.97438	-2.20539	0.404603	-0.418282	-1.65348	5.20317	-0.33461	-0.193994	0.634264	3.04187	0.0921601	0.292843	-1.88155	-6.06784	4.51786	-3.77593	-1.24844	-5.77559	10.9468	8.32566	11.0818
MASL	-0.514025	0.51735	-6.59914	-7.48519	-5.46192	2.73649	-4.82712	-6.40375	-7.82939	0.176591	-5.70682	-2.7174	-5.43712	-5.72422	2.067	-5.22142	-1.64152	-0.967019	0.92091	-6.73078	-2.2099	-3.24124	-1.98459	0.490694	6.05553	1.25235	-1.78918	-1.43253	3.02992	-1.7458	-0.196681	-1.65021	-4.17298	5.44598	-5.77034	-0.348427	0.980352	3.58991	1.61552	0.0905262	-0.41096	-5.45379	4.47414	-2.14362	-1.22516	-4.28865	11.0238	9.17314	11.2487
MASL	-3.33068	-1.39523	-3.57343	-3.70118	-6.87542	2.57673	-7.67427	0.209685	-6.9799	-0.552158	-6.88317	-6.66759	-6.02514	-6.57599	1.67556	-5.24487	-3.51613	-4.94634	-1.10213	-5.02139	-6.01777	-6.95564	-3.18415	-1.50788	6.36008	1.09791	-3.49852	-4.96916	2.36131	-1.78424	0.816489	-1.66353	-2.47297	4.7597	-6.15356	-6.49227	-0.486107	1.73624	-0.0250951	-1.70907	-1.23976	-6.54427	4.04772	-3.84382	-2.67052	-3.56486	10.8077	8.24856	11.358
MASL	-0.751716	0.540058	-8.78749	-1.50432	-5.79612	5.29958	-5.80316	-2.11869	-5.78557	-0.408689	-5.79759	-5.37666	-6.37405	-5.75318	3.44693	-7.79486	-1.56896	-0.825348	0.769277	-1.72027	-3.09206	-2.2533	-1.43857	0.681612	8.65014	3.02524	-2.77594	-2.47502	3.91891	-2.14995	0.890427	0.737039	-0.992256	5.0553	-0.454234	-0.568853	0.0866787	2.78614	0.958721	-0.0705869	0.232777	-0.979954	4.15695	-3.72566	-1.86488	-5.15691	11.4523	9.44008	11.928
MASL	-1.51528	0.00386504	-1.14246	-1.38675	-0.828382	4.01575	0.0258148	2.10179	-0.960097	0.995174	-2.67021	-1.45893	-0.150047	-5.83543	3.92532	-1.71294	-1.50924	-2.55975	0.625659	-1.68262	-3.05694	-2.24939	-1.09142	0.710293	7.00605	1.8037	-0.733227	-2.48545	3.39827	-1.51791	2.2375	0.233645	-2.56192	5.07858	-5.27754	-5.41414	0.634012	2.34055	0.204	0.960456	0.619097	-6.1382	5.31509	-1.07449	-2.33712	-6.50222	11.6329	7.97072	9.50044
MASL	-1.0935	0.417679	-5.98879	-1.18132	-4.70604	4.13581	-7.13415	-0.24389	-6.10682	0.447462	-4.58309	-5.46635	-5.55318	-5.46659	2.85647	-4.15675	-1.64331	-1.26692	1.2694	-2.01882	-2.54553	-1.374	-1.04318	0.605299	6.92076	1.73046	-1.41205	-2.13042	3.4903	-1.62179	1.1606	0.474095	-1.33382	5.79311	-0.618088	-0.251037	0.456212	2.85835	0.808766	0.236774	-0.088476	-1.11853	4.27162	-3.64815	-0.74808	-6.19822	11.4469	8.57551	11.2723
MASL	-5.14222	-3.29644	-6.57532	-0.95551	-6.71942	3.01917	-6.92645	-2.50431	-5.8661	-1.8119	-5.13443	-5.53399	-5.71526	-6.13318	2.53188	-5.43832	-5.6035	-7.47313	-2.94232	-1.88058	-6.08944	-7.7542	-1.77811	-1.28745	8.62004	1.97347	-4.77858	-1.91769	2.8462	-4.1841	0.311844	-3.11998	-7.40866	2.41396	-5.84016	-7.81274	-5.05933	-0.528079	-1.9103	-7.06162	-6.4376	-5.42181	4.40267	-5.65943	-3.25214	-6.55297	10.5648	8.30026	11.5085
MASL	-5.46092	-0.840545	-6.24482	-0.459523	-4.83347	4.81131	-6.30333	1.71828	-5.52599	-1.00323	-6.67002	-5.68489	-3.54243	-4.73741	3.75118	-6.03011	-2.39946	-2.48963	-1.3142	-1.31451	-4.96815	-2.00989	-0.649679	0.259525	6.59667	1.65851	-0.751918	-3.2357	3.2379	-2.43686	1.32247	0.156305	-1.9715	3.85296	-5.36569	-4.93746	-0.351578	1.86401	-0.884013	-0.498887	-0.662218	-6.58422	3.79504	-2.5933	-4.11788	-6.8709	11.106	7.80153	10.0643
MASL	-0.141	0.87854	-1.0326	0.0105338	-2.27699	5.02974	-1.97391	-4.37014	-1.94808	-0.525977	-1.5596	-3.46747	0.390088	-2.28765	4.42171	-2.65215	-0.980121	-0.866332	0.680148	-0.314169	-1.62264	-1.12016	-0.354821	1.44639	8.05937	2.40508	-0.558396	-0.883508	4.87628	1.30609	2.05711	0.939065	-3.0389	6.04099	-0.620505	-0.374532	1.28446	3.25043	1.28351	0.475351	0.535231	-1.83466	5.04512	-2.10431	-1.0473	-3.54412	12.0415	8.90516	10.6621
MASL	-4.68522	-1.47208	-5.14919	-1.09565	-8.15391	5.02805	-5.7698	3.90162	-6.01471	0.361042	-5.76652	-6.51135	-5.38259	-7.12912	1.92412	-5.59187	-2.40797	-4.43424	-0.0607508	-4.35895	-5.13848	-7.58704	-3.34554	-0.98467	6.73508	0.5744	-3.24577	-7.18319	3.30211	-2.14965	-0.57896	0.255216	-5.08184	3.57369	-0.757531	-3.2374	-1.25542	1.32622	-0.178142	-1.89529	-0.775799	-4.053	4.0193	-3.61406	-5.26489	-4.04413	10.7163	8.54811	10.7649
MASL	-1.90252	-1.23669	-6.03228	-1.11483	-5.07309	3.63518	-6.58613	0.288634	-4.26045	-1.4007	-7.40479	-5.79183	-4.1725	-5.32765	2.40614	-5.13705	-2.38823	-2.41935	0.192923	-3.92364	-4.209	-7.1838	-1.44294	0.52275	8.06228	2.87585	-1.56475	-1.90379	2.94628	-1.54466	0.524356	-2.20139	-4.05242	4.67768	-2.5322	-1.74909	-0.371723	1.76935	-0.24228	-1.71842	-1.62589	-5.94251	4.5612	-2.4682	-3.05158	-3.22075	11.2825	8.63049	11.6596
MASL	-6.36774	-2.42411	-6.74273	-1.35616	-5.33129	4.26406	-4.96516	2.35042	-5.37825	-0.397022	-7.58516	-5.15761	-3.26282	-4.73251	2.02587	-2.79465	-1.75816	-4.78418	0.264754	-6.47354	-4.98782	-3.22892	-2.40731	-2.03446	5.56599	-0.107496	-3.09611	-4.2256	2.15534	-1.79275	-0.433723	-0.304958	-6.20987	4.74129	-1.10214	-5.96388	-6.11678	0.770364	-0.638072	-3.46818	-1.97407	-3.66703	3.1768	-3.98485	-6.61845	-1.46444	10.6192	7.53798	10.7063
MASL	-1.70306	0.0770762	-5.81696	-2.48943	-5.951	4.43478	-5.6769	-5.49445	-6.00358	0.539604	-3.87783	-5.08434	-4.78134	-2.31114	3.93376	-4.2141	-2.07272	-1.1661	0.215206	-3.71301	-2.77843	-1.4196	-1.37582	-0.334397	7.58674	1.69299	-2.64799	-2.35081	3.51724	-1.38112	0.46931	-0.112829	-5.51698	5.381	-6.64084	-1.88987	-0.295536	2.47469	-0.108537	-0.089875	-0.358118	-5.75693	6.21202	-2.86573	-2.54224	-6.93009	11.3792	9.2285	11.3008
MASL	-1.9901	-1.20195	-5.57632	0.701702	-6.22038	5.57601	-5.23842	2.11496	-4.86953	-5.69165	-6.2328	-7.25033	-7.61031	-4.98893	2.17996	-7.25335	-2.06981	-1.4073	-0.60109	-3.36553	-2.16571	-2.92141	-2.5208	-0.92156	7.58592	1.86077	-2.48563	-2.89192	3.34562	-1.80206	-0.191844	0.774099	-4.64049	4.26704	-6.10866	-6.11596	-0.373969	1.46218	-0.394351	-1.57342	-3.64984	-4.40058	4.76896	-3.19577	-6.14894	-6.20137	11.0295	8.96666	10.9972
MASL	-3.82079	-2.01807	-5.04988	-2.88825	-6.80232	3.0284	-7.67477	2.00679	-4.57536	-0.294508	-5.67516	-6.35405	-6.77444	-6.20911	1.6946	-6.30234	-3.04966	-5.10041	0.534056	-3.30854	-3.45286	-2.1364	-1.65266	-2.15785	5.48364	0.286305	-4.95042	-1.83317	1.81459	-2.32931	-0.896297	-0.471064	-5.76455	4.37865	-5.52239	-1.81508	-0.729815	1.69918	-0.103202	-2.13939	-2.7209	-6.37007	3.71118	-2.33422	-8.22691	-3.70056	9.84247	7.50799	10.4247
MASL	-1.39619	-0.676207	-6.91457	-1.92429	-5.17265	4.01503	-3.98119	-0.256429	-4.62678	-0.0979481	-4.71147	-5.52414	-5.58534	-3.66228	2.61735	-4.96561	-1.92059	-0.742164	0.0869693	-1.95341	-2.81734	-2.56359	-2.07176	0.224566	7.7811	1.95826	-0.241172	-1.27739	3.87799	-1.32958	1.52469	-1.03577	-1.24743	5.16674	-1.16174	-5.119	-0.538078	2.48201	0.462899	-0.979545	-1.03017	-1.86656	4.62102	-2.35317	-1.45984	-0.961899	11.6145	9.19732	12.046
MASL	-3.01913	-0.961946	-5.96817	-4.92159	-5.76764	4.30522	-7.3349	0.261629	-6.4302	-1.7391	-4.99684	-8.05133	-6.15357	-5.15671	2.59725	-1.04643	-2.59208	-0.639833	0.434835	-2.43523	-2.74898	-2.26811	-1.70481	-0.120521	7.19168	1.76587	-2.52882	-2.72007	3.07205	-1.83845	0.350372	-1.87323	-2.64244	5.50823	-1.26469	-1.29739	-0.535026	2.03463	-0.0534581	-1.33081	-1.51824	-1.53196	4.71662	-2.77902	-1.77304	-5.95843	11.0216	8.72311	10.8623
MASL	-3.05111	-1.4518	-6.47454	-6.60706	-6.85097	4.64313	-5.61769	-7.20931	-6.1806	0.192009	-4.63843	-5.05866	-5.29429	-7.07429	3.09391	-7.43045	-2.66697	-6.27777	-0.451558	-3.24707	-6.31655	-5.35065	-1.45242	-0.620375	8.47839	1.90725	-2.49846	-2.93496	3.46655	-1.69082	0.876116	-1.67522	-6.38516	5.07183	-3.59259	-7.34818	-0.189051	0.910277	-0.230528	-1.50493	-0.841183	-3.58805	4.8918	-3.88107	-2.25071	-1.18023	11.6292	9.86454	11.9108
MASL	-2.32669	-2.04647	-4.47812	-6.56491	-5.66594	2.56787	-7.07537	-0.921534	-7.56125	-2.07487	-4.77497	-1.93089	-7.10783	-3.39227	1.45002	-5.6407	-5.14901	-4.77032	-1.13744	-7.39734	-5.61036	-5.07755	-2.35019	-1.84975	6.76833	0.66519	-4.53732	-3.78392	1.90273	3.14759	-1.38503	-2.76467	-4.9713	3.9086	-5.24668	-5.70435	-0.510865	1.82541	0.461334	-1.86076	-2.13822	-3.53841	4.60605	-3.74318	-2.99067	-2.86186	10.3182	7.96422	10.4099
MASL	-1.71208	1.1497	0.0448049	-0.350061	0.120516	4.92081	0.144571	2.6021	-1.05455	1.24689	-0.873583	-0.672545	-0.376981	-4.47181	3.77643	-0.165407	-1.60041	-1.60168	1.0354	0.196584	-1.2025	-0.961568	-0.511241	1.03251	7.17456	2.16888	-0.533743	-0.798898	4.34763	0.989937	2.32512	1.2115	-3.39142	5.57165	0.0879129	0.265295	1.66838	2.61174	1.47767	1.36474	0.765258	-0.900677	3.70415	1.09886	-0.386821	-3.08648	11.8201	9.88508	11.2009
MASL	-1.38391	-0.298794	-3.37351	-3.11579	-6.05899	4.22028	-7.19679	1.81592	-7.52691	0.245916	-3.86627	-5.79678	-6.10215	-4.41888	2.42875	-5.29432	-1.35694	-0.191187	1.34903	-7.06631	-1.26432	-0.99088	-0.635729	0.786962	7.2465	2.08833	-1.27139	-2.78804	3.48232	-1.63738	0.231415	0.285017	-1.39778	4.86239	-4.54228	-0.364717	-1.89473	2.49349	0.0454328	0.390356	-0.0573542	-4.89419	3.30926	-2.41709	-2.15866	-3.36272	10.9589	7.89772	10.9653
MASL	-4.65812	-3.03752	-6.28627	-4.31784	-5.40992	2.93862	-6.20379	3.52383	-4.50786	-0.305685	-4.30157	-7.43787	-5.30861	-5.64554	2.18917	-5.49526	-2.771	-7.01265	-0.957336	-2.16733	-5.94897	-4.70635	-3.15143	-1.39738	6.64344	-0.0523288	-3.07332	-5.91608	2.47547	-2.3023	0.621147	-1.32204	-5.69608	3.52055	-1.24237	-6.649	-1.66528	0.528404	-1.33793	-6.8731	-2.73678	-0.556147	3.56305	-2.35118	-1.4969	-2.39834	10.4209	7.80767	10.9335
MASL	-2.09153	-0.594566	-4.70059	0.701705	-4.86459	4.56839	-4.69095	1.58941	-3.33571	0.933913	-7.84585	-5.58998	-5.74718	-6.36036	3.35955	-5.77298	-2.53634	-2.24323	-1.435	-1.8347	-3.01556	-1.3569	-0.966437	0.185524	6.50169	1.01938	-1.59201	-2.89581	2.65517	-2.4286	1.13723	0.584225	-4.05349	3.73591	-6.00531	-1.49429	-0.0126283	2.29423	-0.00797821	0.0594532	0.673973	-7.20245	3.46166	-1.68139	-5.78126	-3.85099	10.6177	7.91932	9.82979
MASH	-1.1557	0.242839	-0.0485024	-4.92151	-1.70103	3.5529	-1.85348	3.89817	-6.36123	-0.38538	-2.35892	-5.29841	-1.73755	-2.44887	3.45907	-2.24366	-2.5448	0.110965	-0.500302	-1.1893	-5.16557	-2.70601	-1.62338	-0.0584587	6.38837	1.33668	-1.51665	-1.71313	3.0051	-0.227271	1.03215	-1.51005	-1.64981	5.86387	-0.863001	-0.205167	0.0452658	2.17932	0.897524	-0.490478	-0.614162	-2.31176	5.18714	-2.86245	-1.89826	-1.57251	11.5038	9.0771	10.7739
MASH	1.06161	0.782622	-1.4455	-1.55402	-4.42977	4.87613	-1.94084	-4.08623	-2.82393	-0.607284	-4.20114	-1.9999	-0.513573	-4.87286	4.7153	-3.14462	-1.45876	-0.707448	0.948025	-0.759732	-1.8457	-2.72464	-0.235132	1.27198	7.64626	2.36078	-0.376498	-1.49505	3.84318	-0.0819405	1.85463	0.850027	-1.7785	5.29009	-0.40233	0.51377	1.36881	2.73276	1.54429	1.23177	1.04801	-1.5587	5.41764	-1.02635	-2.34812	-4.31437	12.2424	9.25792	11.2233
MASH	-1.21517	-0.589413	-5.90163	-2.15964	-7.48523	2.85731	-5.62913	1.48612	-6.25292	0.413955	-5.25256	-6.24275	-5.81489	-1.51088	2.73996	-3.63224	-1.67988	-2.2026	-1.42124	-2.05891	-3.778	-3.09679	-1.77393	0.2381	6.12737	1.32118	-0.905688	-2.44408	2.59628	-2.24372	0.600385	-1.78761	-4.96724	4.11253	-6.27694	-7.58322	-0.0131506	2.08423	0.0103574	0.299963	-0.020843	-3.7405	4.46978	-3.1029	-2.22002	-3.03422	10.8336	8.78106	9.35249
MASH	-1.86239	0.561343	-0.381024	-3.66842	-0.0873377	4.25006	1.20113	2.51247	0.116262	0.283298	-0.805468	0.835649	0.812061	-2.4204	3.73142	-1.37206	-2.00594	-2.71709	0.406473	-1.92614	-2.23125	-3.2795	-0.972658	-0.0978968	7.18165	1.63309	-0.591604	-2.02422	3.4696	1.6816	0.993891	-0.876939	-0.606299	6.39296	-0.48635	0.345064	0.715562	2.60472	1.12016	-0.21842	-0.545837	-3.3711	5.15149	-4.78132	-1.6089	-0.389502	11.5868	9.24669	10.6019
MASH	-1.67152	1.00653	-2.08368	-1.08777	-2.95107	5.01727	-2.84	0.96787	-3.95866	-0.641394	-3.89221	-5.50196	-1.26422	-1.74416	3.66916	-2.75534	-0.747073	-0.644642	1.56325	-1.37079	-0.758243	-0.944599	0.589643	1.16612	7.32693	2.00503	1.13828	-1.78994	3.70729	-6.54632	1.33906	1.22542	-1.28708	4.72688	-0.774525	-0.121435	0.488217	3.13193	0.722895	0.698952	0.266495	-5.55504	5.47659	-1.96412	-1.60259	-3.58935	11.5791	8.18772	9.24051
MASH	-0.464341	0.360148	-1.06749	-2.6261	-3.97249	3.72345	-4.14106	2.45497	-2.77115	0.0730259	-5.29861	-3.99854	-3.31728	-0.856127	4.01761	-2.92817	-1.2234	-0.322055	2.05016	-1.40973	-1.97519	-1.39741	-0.158334	1.12478	6.64774	2.05206	-0.502157	-1.96313	3.75507	-2.65301	1.76183	-0.0248372	-2.04566	4.55906	-1.40136	-0.829406	0.868333	2.80502	0.891896	0.641647	0.557601	-4.36536	4.345	-2.07411	-2.21805	-4.53703	11.403	7.7682	9.41863
MASH	-2.37269	-0.908789	-7.08293	-2.22109	-4.33972	3.84427	-5.16493	2.25301	-4.67836	-0.258973	-5.93678	-6.649	-3.58208	-5.90482	3.75514	-5.69385	-1.61084	-2.66932	-0.208655	-2.02604	-3.6622	-2.99538	-0.443973	0.422094	6.39574	1.36216	-1.2886	-3.33051	2.75899	-1.94729	1.17611	-0.163822	-3.11296	4.7769	-6.65479	-4.75667	-0.479556	1.42551	-0.279012	-0.49902	-0.522929	-5.65291	3.70696	-0.985113	-6.40808	-7.05526	11.0903	7.96841	9.53401
MASH	-0.721924	-0.0805084	-1.7185	-2.87416	-4.12935	2.95079	-6.41524	0.0398691	-7.09046	0.965841	-5.36586	-4.48773	-2.12362	-1.87094	4.10726	-2.68696	-1.59739	-1.30998	-0.0523235	-0.508249	-2.44028	-1.92704	-1.02414	1.24507	7.58608	1.79706	-1.14887	-1.0888	3.49675	0.217461	2.04495	-0.11073	-2.32446	5.30365	-0.215842	-0.621847	0.4454	2.48443	0.0815332	-0.19736	-0.182797	-5.90636	4.60759	0.117737	-1.02167	-5.67411	11.8865	8.44377	10.5817
MASH	-6.0992	-0.722516	-2.60216	-0.201587	-3.78149	5.24718	-6.18244	2.65976	-5.09519	0.57022	-4.05418	-5.03231	-4.67877	-2.29681	4.07208	-3.35605	-1.00042	-0.682024	-0.34177	-1.54037	-2.05962	-1.65527	-0.526156	1.0142	7.4875	1.5487	0.627851	-2.40657	4.00197	-1.21085	1.35973	1.56314	-1.29062	5.03462	-1.78744	-2.01753	-0.0675607	1.89601	-0.801868	-0.614675	-0.768343	-5.09421	4.07498	-2.44884	-4.70548	-2.90816	11.707	9.4679	10.4101
MASH	-0.0500834	1.09587	-7.14243	-1.35652	-3.84842	4.11563	-0.808896	-3.12935	-5.44585	1.71101	-6.80649	-1.07277	-2.37548	-4.65875	3.97522	-3.50219	-1.99245	-0.52207	0.734689	-3.13728	-1.66819	-0.195266	-0.546747	1.11659	8.06104	2.45895	0.267395	-0.632845	4.06851	1.18885	1.14133	0.0635641	-3.71288	5.59904	-0.644973	0.380348	1.46488	3.10762	1.53319	1.25187	0.657289	-3.81238	6.08372	-3.01531	-0.768854	-1.11267	11.7639	9.71639	11.126
MASH	-1.05021	1.09284	-5.08685	0.502145	-5.77318	5.60362	-5.77385	-0.996372	-6.01896	0.10813	-6.31081	-5.63741	-7.28888	-2.37254	3.37642	-7.46123	-0.750254	-0.929202	1.45307	-2.89046	-1.94944	-1.63462	-1.37512	1.1584	6.94284	1.13647	-0.143604	-0.400474	4.25893	-1.28076	0.0221844	1.4178	-2.09331	5.82755	-1.05223	-0.530258	1.0441	3.40688	0.935277	1.05292	0.424336	-2.92125	5.05101	-4.44026	-2.48885	-1.87964	11.6574	9.66	11.769
MASH	-3.36626	-7.50984	-6.16995	-6.10638	-1.67114	2.81677	-7.36807	1.94551	-4.09746	-8.43096	-6.22335	-8.17766	-6.00678	-5.17075	1.8635	-6.47341	-6.90368	-5.88475	-1.25546	-3.28622	-5.77466	-8.84594	-14.9117	-1.26794	6.07959	0.346998	-0.700267	-3.5333	2.26239	-6.99159	-0.047745	1.43964	-13.8502	4.08774	-7.41398	-2.06555	0.582186	1.89477	1.41529	0.551954	0.392719	-7.82467	4.11363	-8.13978	-7.25697	-9.97368	10.2903	7.69557	9.51555
MASH	-1.03312	0.887163	-4.47692	0.135947	-3.31644	7.11675	-6.03794	0.901919	-2.85319	-0.267622	-3.43894	-7.67103	-2.05709	-2.36915	4.56456	-2.02699	-3.75081	0.423512	0.478051	-0.977314	-1.12642	0.773891	-1.73281	2.34885	8.0817	2.77967	1.15676	-1.69741	5.31639	-1.56369	1.68459	0.87542	-3.32091	5.55362	-1.81446	-0.178887	1.39069	2.75467	0.236366	0.635565	0.863625	-5.94671	4.59484	-1.45563	-2.74253	-5.77364	11.7144	8.60089	11.0482
MASH	-4.26668	0.43928	-0.937066	-1.32955	-3.82637	5.32406	-6.77519	0.518749	-3.94876	-0.280283	-3.32625	-3.99513	-0.753646	-0.632864	4.64225	-1.52058	-1.59766	-1.00726	1.36125	-0.447517	-1.94704	-1.38924	-0.325014	1.1696	7.78087	2.44483	-0.551291	-1.67564	3.89072	1.66761	1.80491	0.647001	-4.39637	6.17571	0.0206046	-1.25973	0.278783	2.19777	0.138586	0.70947	0.374102	-2.69719	6.62606	-3.33042	-1.15617	-6.39022	11.8257	9.26448	10.4987
MASH	-0.650265	0.729273	1.63126	-2.53878	0.596643	4.12242	2.03415	0.571547	-0.0825926	-0.0341822	-0.330096	1.20321	1.06831	-1.06132	3.9497	0.232002	-2.37034	-2.68015	0.120283	-1.88227	-2.16876	-3.44783	-1.5772	0.497608	7.31166	1.35647	-1.65301	-1.46505	3.51273	1.54026	0.965221	-0.98188	-1.97993	6.30095	-0.111934	-0.192836	1.22579	2.51005	0.128559	0.329312	0.14362	-0.62788	6.71414	-2.07594	-1.67956	-2.52637	11.586	9.21119	10.3163
MASH	-0.119516	1.14407	0.510603	-0.938951	0.0191905	4.23018	1.4574	2.16539	-0.00937296	-0.0302403	-0.457071	1.21531	0.319021	-2.54775	3.24176	0.915696	-1.52856	-1.92528	0.544026	-1.22501	-1.32758	-2.20414	-1.49296	0.923974	7.18204	1.87081	-0.106172	-0.986432	4.07033	1.37293	1.90693	-0.369686	-2.10581	6.55757	0.292165	0.592547	1.67818	2.95556	1.24646	1.14877	0.306296	-2.09206	4.99777	-0.361657	-1.33054	-0.514159	11.7949	10.6365	11.3456
MASH	1.13273	1.34631	-0.457944	-0.958928	-0.907231	4.13717	2.22232	1.70472	0.129114	1.26666	-0.523404	0.761322	1.4309	-1.39745	3.78233	0.733843	-1.63778	-1.37801	1.50422	-0.929455	-1.40003	-1.30787	-1.27006	0.738612	7.18737	1.81189	-0.866573	-1.39752	4.51042	0.95884	1.73477	0.627502	-3.72016	5.58527	0.305231	0.0969373	1.15182	2.61109	-0.0884961	1.05476	0.684425	-1.70294	5.60593	-2.64958	-0.247401	-1.31561	10.9887	8.8881	9.75924
MASH	-1.81936	0.56511	-0.138254	0.399999	0.317944	5.99399	-0.271746	1.84952	-1.83137	0.674465	-0.560154	-1.8857	-0.48951	-3.4853	4.26469	-1.46145	-1.50576	-1.38227	0.849815	-0.500948	-2.57781	-1.10519	-1.20347	0.951888	7.46952	2.18394	-0.51644	-1.77959	4.21691	-0.429099	2.02651	0.964766	-1.1113	5.92475	-0.403444	-0.300973	1.44682	2.3235	1.29984	1.63905	0.713237	-1.95835	4.58691	-2.2397	-2.36116	-5.566	11.7299	9.78713	10.64
MASH	-0.887479	0.775746	0.452924	-3.37579	-0.633776	3.69911	1.19651	2.13356	-0.550726	0.433154	-0.602252	1.17373	0.747234	-0.806689	3.9803	-0.547158	-2.06565	-2.08529	0.610696	-1.1098	-1.67752	-1.8002	-1.24673	0.114383	7.19504	1.30941	-1.01905	-1.35545	3.16406	2.07148	1.08264	-1.38235	-1.6965	5.58064	0.123246	0.0779216	0.937488	2.42115	1.13436	0.994625	-0.0592482	-2.409	6.27667	-2.50287	-0.942275	-1.48191	11.4186	9.04101	10.3627
MASH	1.33087	2.36209	0.685053	-0.232965	-1.11918	4.73778	-0.0299785	-1.42364	0.219973	0.771017	-0.335645	-5.62971	0.931564	-1.53086	4.59694	-1.06439	-0.584765	-0.318229	0.421255	0.178916	-1.37059	-1.35555	0.429528	1.90999	8.08692	2.78172	-0.17102	-0.280836	4.92499	0.29826	2.18036	0.883976	-1.63098	5.93712	1.13399	1.41024	2.53388	4.04302	2.27873	1.26699	1.12993	-1.38742	5.96274	-1.65838	-0.286039	-2.52098	11.6619	8.35356	10.2231
MASH	0.148862	1.09383	-1.65745	-0.523751	-3.01954	4.97749	-2.83475	-2.31468	-1.15212	1.29727	-2.11414	-2.55358	-0.716318	-3.73211	3.90645	-2.98464	-0.91727	-1.06738	2.20369	-1.02091	-2.43895	-1.57766	-0.414164	1.08624	7.30908	2.13216	-0.739933	-1.21068	4.65744	-0.740673	1.63897	1.17553	-1.9281	6.08704	-0.268095	-0.387364	1.73249	3.32756	1.12555	1.18522	1.06526	-0.317327	3.60093	-2.81733	-0.289552	-2.42019	11.7726	8.24848	10.3616
MASH	-1.09058	1.09604	0.354012	-2.23647	-1.22493	4.0181	-1.40945	1.33199	-2.48786	0.474202	-1.47763	-1.28185	-0.950163	-1.29842	4.67359	-1.48731	-1.23348	-0.658276	1.66693	-0.707291	-1.55853	-1.27612	0.630695	1.61486	7.64207	2.26485	-0.104471	-1.69347	4.26108	-1.80351	2.13025	0.0410903	-2.07691	4.95056	-3.15573	-0.114086	1.28062	3.09142	0.0734323	1.41657	0.897747	-5.74811	4.73404	-0.622876	-1.78338	-3.19631	11.95	8.57596	10.3068
MASH	-0.602252	0.635606	-4.70021	-2.45092	-5.93703	3.70149	-2.34073	-0.171412	-5.67927	1.15142	-4.33225	-2.74873	-1.22428	0.159334	4.03549	-5.02635	-1.06158	-1.5086	1.44223	-1.30654	-2.29587	-4.3749	-0.0428411	0.727414	7.27253	1.89152	-0.311894	-2.38013	4.18743	0.0629061	0.985411	-0.0195896	-2.25509	4.33623	-0.724467	-0.330928	0.614866	2.57757	0.268871	0.325992	0.108319	-5.67504	6.46952	0.221921	-0.990074	-3.858	11.1733	8.42293	9.60366
MASH	-1.01842	0.722719	-1.58387	0.712243	-2.51228	5.37052	-6.27835	-0.55063	-4.66255	-0.71221	-2.80089	-3.67445	-1.67101	-3.46058	4.56811	-1.8836	-1.58415	-1.0198	-0.324191	0.211663	-1.83443	-0.92061	-0.564596	1.43385	7.50218	2.03372	-0.12662	-1.58059	4.16771	-0.76875	2.21143	1.16613	-5.80185	6.25348	-1.04134	-0.150386	1.04583	2.74449	0.610787	1.03477	0.590966	-4.04276	3.89223	-1.38232	-0.895686	-3.80988	12.0267	9.01402	10.7693
MASH	-3.66356	1.67958	0.932607	0.563241	1.37563	5.54508	2.50432	-0.348913	-0.245104	1.10477	1.26063	0.360794	0.790297	-3.18043	4.58219	0.718853	-1.22437	-0.993628	2.80376	-0.718642	-1.06167	-0.967209	-0.00175725	1.46276	7.63059	2.13051	0.327835	-0.454698	5.48357	1.65165	1.50336	1.65776	-1.04848	6.053	0.0653089	1.00423	2.60758	3.21258	2.04793	1.9939	1.4374	-0.779145	5.01195	-1.84788	-1.11155	-2.56367	12.055	9.39165	10.2804
MASH	-0.104912	0.978173	-5.8576	-2.00574	-4.10551	4.56301	-5.99279	-6.71371	-7.00169	-1.07793	-4.35831	-4.94986	-2.82723	-2.27451	3.61115	-4.87546	-1.19322	0.0192721	1.46537	-2.87631	-1.79002	-1.70462	-0.859049	1.27008	7.67711	2.65274	0.0282452	-0.823859	4.1095	-0.41076	0.923375	-0.0899589	-2.68176	5.74998	-0.175225	-0.191499	0.451971	3.2916	1.02546	0.539788	-0.182109	-3.2026	5.62149	-2.51248	-1.96795	-1.8993	11.2831	9.62511	11.1456
MASH	-6.82574	-0.46454	-6.15031	-1.4606	-4.96525	2.32644	-6.43289	1.24932	-6.4489	-0.179033	-5.44215	-4.96596	-6.06117	-5.36107	3.31654	-6.76636	-1.83383	-2.05918	0.541401	-2.7643	-2.68369	-2.22195	-0.612257	0.501609	6.39458	1.5086	-0.466946	-2.49179	3.08341	-2.24471	0.935814	-0.11086	-3.9008	4.73722	-5.8638	-2.10047	-0.163743	1.67813	0.274182	0.096177	0.577348	-5.26299	3.03268	-3.5502	-3.54218	-4.80197	10.9048	7.68819	9.15937
MASH	-0.342519	-0.218576	-1.85706	-0.499067	-0.794164	4.46849	0.559148	-6.38632	0.0697844	1.06311	-1.53995	-1.11025	1.2063	-1.65992	4.18708	-0.236223	-2.26422	-0.753104	0.999112	-1.28732	-2.15612	-1.21719	0.313893	2.04023	7.87048	2.90548	-0.891111	-1.16388	4.04426	-1.81107	2.60444	0.67606	-3.18507	4.80831	0.329301	0.929676	2.55322	3.96277	1.13307	1.081	1.67431	-3.2162	4.97397	-2.30651	-0.205493	-0.113532	11.4384	7.98871	9.95432
MASH	-0.896107	0.274817	-1.43088	-1.72322	-3.46819	4.04687	-1.77131	1.02829	-5.4489	0.642484	-2.98983	-5.79616	-2.17823	-5.34264	3.9583	-1.87344	-1.29514	-1.49845	-0.5007	-0.801211	-3.21181	-1.46154	-0.391563	1.2266	7.44976	2.50369	-0.602777	-3.37291	3.61559	-1.4788	2.10821	-0.107158	-1.37655	5.47772	-6.05717	-0.344574	0.699517	2.753	0.655173	0.0495012	-0.0628865	-1.70541	4.34845	-1.65877	-2.59713	-2.71719	11.4704	8.47507	10.1205
MASH	-0.75837	0.972279	-5.01536	-1.13912	-2.10661	3.92138	-1.55613	0.635162	-3.8278	0.56495	-6.04379	-5.90537	-0.879975	-2.88071	3.68101	-3.87006	-1.07859	-1.18991	1.78062	-1.56802	-2.00815	-2.24613	-0.470241	1.2067	7.45878	2.4354	-0.180128	-0.736428	4.37292	-0.371705	1.74604	0.040557	-0.182511	6.11973	-0.393968	0.438118	2.18442	3.64592	1.79599	1.46049	0.865219	-2.02826	4.76827	-3.80058	-1.14408	-2.2402	11.7642	9.55249	10.9578
MASH	-0.0568025	1.95923	-5.73519	-0.624706	-4.99827	4.73681	-4.07185	-3.98922	-3.73709	0.604943	-5.85431	-7.35105	-6.32102	-5.24281	3.90684	-5.36206	-1.12282	-0.302768	2.01276	-2.3984	-1.39539	-0.180645	-0.247781	1.52215	7.07498	2.00275	0.259908	-0.837647	4.37248	-1.19772	1.06039	1.22701	-4.00399	5.69142	-0.716199	0.637919	1.76001	3.40923	2.48029	1.54655	0.949278	-2.79334	5.12258	-1.58946	-0.233469	-3.09765	11.3536	9.28381	11.1628
MASH	-1.52644	0.483868	1.69605	-3.48334	0.426778	4.39946	2.84033	3.9727	0.449378	1.7384	0.654454	-0.977995	0.815669	-2.91702	3.35443	-0.37457	-2.47374	-1.31731	1.05106	-0.316907	-1.85194	-0.696186	-1.08481	0.841248	7.64497	1.90493	-0.929443	-1.57824	3.96464	-0.916076	2.24335	-0.174373	-1.72276	5.35479	-0.853254	0.120754	0.996453	2.34735	1.07155	0.756042	0.110352	-1.90744	4.68035	-1.09804	-0.435002	-1.68703	11.6466	9.97884	10.7092
MASH	-2.53056	0.189766	-5.36249	-0.415115	-5.38133	4.61476	-3.55307	-1.68237	-4.92232	-0.0284287	-5.51507	-1.67812	-5.05144	-2.94878	2.60498	-5.58899	-2.84593	-1.67377	0.227192	-1.79497	-4.4859	-3.55462	-1.55681	0.492819	8.81563	3.30781	-2.78064	-2.65778	4.08541	-1.69488	0.946487	-1.99054	-4.19549	4.38607	-1.75157	-6.84886	-0.158329	1.72968	-0.388338	0.937009	0.767192	-3.50102	5.14929	-3.66298	-1.6669	-4.52267	11.5712	9.16667	11.5342
[truncated: 268 more columns]
