# Supplementary material for: Integrated liver-secreted and plasma proteomics identify a predictive model that stratifies MASH
Source: Cell Rep Med. 2025 Apr 17;6(5):102085. doi: 10.1016/j.xcrm.2025.102085 (PMC12147855; doi:10.1016/j.xcrm.2025.102085)
Supplement: Table S8. Proteins significantly correlated with ballooning grade from the SPEA plasma proteome, related to Figure 1 [file mmc5.xlsx]

## Sheet: Supp Table 8
Supplementary Table 8: Proteins significantly correlated to ballooning grade from the SPEA plasma proteome, related to Figure 1.
n	r	CI95%	p-val	protein	pval_corrected	significant
159	0.2147	[0.06 0.36]	0.00711335	A1BG	0.0341656	TRUE
159	0.244718	[0.09 0.39]	0.0020777	ACTB;ACTG1	0.015317	TRUE
159	0.296023	[0.15 0.43]	0.000175404	AFM	0.00281942	TRUE
159	0.388032	[0.25 0.51]	5.58443e-07	AGT	0.000177026	TRUE
159	0.25708	[0.1 0.4]	0.0011964	AHSG	0.010535	TRUE
159	0.233094	[0.08 0.38]	0.00340743	AMBP	0.0211795	TRUE
159	0.253941	[0.1 0.4]	0.00137991	ANG	0.011411	TRUE
159	0.197052	[0.04 0.34]	0.0136782	ANXA5	0.0490934	TRUE
159	0.247848	[0.09 0.39]	0.00181133	AP1M1	0.0140047	TRUE
159	0.334168	[0.19 0.47]	2.01332e-05	APCS	0.000890581	TRUE
159	-0.312306	[-0.45 -0.16]	7.21517e-05	APOA2	0.00163372	TRUE
159	0.264171	[0.11 0.4 ]	0.000861127	APOD	0.00880572	TRUE
159	0.241014	[0.09 0.38]	0.00243858	APOH	0.0171785	TRUE
159	0.27513	[0.12 0.41]	0.000508836	APOM	0.00585402	TRUE
159	0.325058	[0.18 0.46]	3.46814e-05	AZGP1	0.0010994	TRUE
159	0.23954	[0.09 0.38]	0.0025973	BNC2	0.0178988	TRUE
159	0.25356	[0.1 0.39]	0.00140387	C3	0.011411	TRUE
159	0.289872	[0.14 0.43]	0.00024207	CAMP	0.00348801	TRUE
159	0.266308	[0.11 0.41]	0.000778513	CCL16	0.00822628	TRUE
159	0.203595	[0.05 0.35]	0.0107967	CD59	0.043879	TRUE
159	0.299477	[0.15 0.44]	0.000145912	CFB	0.00256968	TRUE
159	0.254397	[0.1 0.4]	0.00135179	CFD	0.011411	TRUE
159	0.198618	[0.04 0.34]	0.0129334	CFL1	0.0482341	TRUE
159	0.292044	[0.14 0.43]	0.000216223	CLEC3B	0.00326393	TRUE
159	0.301	[0.15 0.44]	0.000134435	CLU	0.00250682	TRUE
159	0.245328	[0.09 0.39]	0.00202315	COL6A3	0.01527	TRUE
159	0.234979	[0.08 0.38]	0.00314971	CR1;CR1L	0.0199692	TRUE
159	0.226808	[0.07 0.37]	0.00440985	CRP	0.024525	TRUE
159	0.202887	[0.05 0.35]	0.0110806	CSF1	0.0442574	TRUE
159	0.27898	[0.13 0.42]	0.000420735	CST3	0.00514763	TRUE
159	0.210714	[0.06 0.36]	0.00828179	CYCS	0.0369764	TRUE
159	0.338472	[0.19 0.47]	1.54783e-05	DEFB1	0.000890581	TRUE
159	0.201881	[0.05 0.35]	0.0114947	DNAH3	0.0444367	TRUE
159	0.199319	[0.04 0.35]	0.0126116	DNM1L	0.0481649	TRUE
159	0.201908	[0.05 0.35]	0.0114831	F2	0.0444367	TRUE
159	0.19793	[0.04 0.34]	0.0132562	HPX	0.0485824	TRUE
159	0.330572	[0.18 0.46]	2.50058e-05	HRG	0.000890581	TRUE
159	-0.196102	[-0.34 -0.04]	0.0141479	HYDIN	0.049832	TRUE
159	0.371256	[0.23 0.5 ]	1.83005e-06	IGFALS	0.000290064	TRUE
159	0.225158	[0.07 0.37]	0.00471359	IGFBP3	0.0253255	TRUE
159	0.205823	[0.05 0.35]	0.00994548	IGHA1	0.0414831	TRUE
159	0.227981	[0.07 0.37]	0.00420475	IGHA2	0.0242347	TRUE
159	0.27891	[0.13 0.42]	0.000422203	IGKV4-1	0.00514763	TRUE
159	0.214856	[0.06 0.36]	0.00707068	INHBC	0.0341656	TRUE
159	0.257898	[0.11 0.4 ]	0.00115241	ITIH2	0.010535	TRUE
159	-0.225334	[-0.37 -0.07]	0.00468024	KRT14	0.0253255	TRUE
159	0.212704	[0.06 0.36]	0.0076787	LASP1	0.0357963	TRUE
159	0.23828	[0.08 0.38]	0.00274037	LBP	0.0180979	TRUE
159	0.271836	[0.12 0.41]	0.000597389	LCAT	0.00653008	TRUE
159	-0.21895	[-0.36 -0.06]	0.00603103	LMAN2	0.0308361	TRUE
159	0.21309	[0.06 0.36]	0.00756632	LRG1	0.0357963	TRUE
159	0.313185	[0.16 0.45]	6.86743e-05	LUM	0.00163372	TRUE
159	0.204411	[0.05 0.35]	0.010478	LYZ	0.0431366	TRUE
159	0.224432	[0.07 0.37]	0.00485299	MB	0.02564	TRUE
159	0.238524	[0.08 0.38]	0.00271219	MINPP1	0.0180979	TRUE
159	0.22899	[0.07 0.37]	0.00403526	MYL6	0.0239006	TRUE
159	0.274802	[0.12 0.41]	0.000517074	NDUFAF1	0.00585402	TRUE
159	0.330387	[0.18 0.46]	2.52846e-05	NDUFB6	0.000890581	TRUE
159	0.313929	[0.16 0.45]	6.58487e-05	ORM1	0.00163372	TRUE
159	0.288685	[0.14 0.43]	0.000257379	ORM2	0.00354735	TRUE
159	0.249364	[0.1 0.39]	0.00169382	PF4	0.0134236	TRUE
159	0.211905	[0.06 0.36]	0.00791601	PF4V1	0.0363677	TRUE
159	0.259749	[0.11 0.4 ]	0.00105824	PGLYRP2	0.0104832	TRUE
159	0.207265	[0.05 0.35]	0.00942668	PLEKHM1	0.0398434	TRUE
159	0.196837	[0.04 0.34]	0.0137833	PRAP1	0.0490934	TRUE
159	0.209184	[0.05 0.35]	0.00877349	PRDX6	0.0380986	TRUE
159	0.304651	[0.15 0.44]	0.000110264	PSME4	0.00233025	TRUE
159	0.258824	[0.11 0.4 ]	0.00110439	RARRES2	0.010535	TRUE
159	0.334217	[0.19 0.47]	2.00743e-05	RBP4	0.000890581	TRUE
159	0.209238	[0.05 0.35]	0.00875572	RNASE4	0.0380986	TRUE
159	-0.202669	[-0.35 -0.05]	0.0111691	RYR3	0.0442574	TRUE
159	0.218202	[0.06 0.36]	0.0062101	SELENOP	0.0312477	TRUE
159	0.301676	[0.15 0.44]	0.000129617	SERPINA4	0.00250682	TRUE
159	-0.314823	[-0.45 -0.17]	6.26009e-05	SERPINA7	0.00163372	TRUE
159	0.283512	[0.13 0.42]	0.000335191	SERPINC1	0.00442731	TRUE
159	0.352934	[0.21 0.48]	6.21376e-06	SERPING1	0.000656588	TRUE
159	0.295758	[0.15 0.43]	0.000177881	SOD3	0.00281942	TRUE
159	0.25746	[0.1 0.4]	0.0011758	TAGLN2	0.010535	TRUE
159	0.197767	[0.04 0.34]	0.0133333	TBCA	0.0485824	TRUE
159	0.236675	[0.08 0.38]	0.002933	TMSB10	0.0189747	TRUE
159	0.228772	[0.07 0.37]	0.0040714	TMSB4X	0.0239006	TRUE
159	0.242853	[0.09 0.39]	0.00225287	TPM2	0.0162309	TRUE
159	0.230178	[0.08 0.37]	0.00384365	TPM3	0.0234315	TRUE
159	0.217145	[0.06 0.36]	0.00647129	TPM4	0.0320531	TRUE
159	0.22141	[0.07 0.37]	0.00547411	TTR	0.0284474	TRUE
159	0.198987	[0.04 0.35]	0.0127629	TUBA1B	0.0481649	TRUE
159	0.227219	[0.07 0.37]	0.00433698	UBE2N	0.024525	TRUE
159	0.207783	[0.05 0.35]	0.00924655	VCL	0.0396102	TRUE
159	0.33802	[0.19 0.47]	1.59148e-05	VTN	0.000890581	TRUE
159	0.211077	[0.06 0.36]	0.00816882	YWHAZ	0.0369764	TRUE
