# Supplementary material for: Integrated liver-secreted and plasma proteomics identify a predictive model that stratifies MASH
Source: Cell Rep Med. 2025 Apr 17;6(5):102085. doi: 10.1016/j.xcrm.2025.102085 (PMC12147855; doi:10.1016/j.xcrm.2025.102085)
Supplement: Table S11. Characteristics of the liver-secreted proteome cohort and comparison between histologically defined groups, related to Figure 2 — ALP, alkaline phosphatase; ALT, alanine transferase; AST, aspartate transferase; BMI, body mass index; eGFR, estimated glomerular filtration rate; GGT, gamma-glutamyl transferase; Hb, hemoglobin; HbA1c, glycosylated hemoglobin; HDL, high-density lipoprotein; LDL, low-density lipoprotein; MCV, mean corpuscular volume; MCH, mean corpuscular hemoglobin; MCHC, mean corpuscular hemoglobin concentration; TSH, thyroid-stimulating hormone; WCC, white cell count. ∗ indicates significant difference (p < 0.05) compared to no pathology. ⸸ denotes significant difference compared to MASL as determined by one-way ANOVA with Bonferroni’s multiple comparisons or chi-squared test. Significance set at p < 0.05. Data were expressed as mean ± standard deviation, and categorical variables were depicted as numbers with percentages within groupings. [file mmc6.xlsx]

## Sheet: Supp Table 11
	Supplementary Table 11: Characteristics of the liver-secreted proteome cohort and comparison between histologically defined groups, related to Figure 2.
		Total (n)	No pathology (n=26)	MASL (n=59)	MASH (n=11)	P-value
	Age (years)	96	42.2 ± 13.2	41.5 ± 9.3	42.6 ± 9.6	0.92
	Male (n,%)	96	3 (11.5%)	17 (28.8%)	5 (45.5%)	0.07
	Weight (kg)	96	116.0 ± 17.3	126.4 ± 24.9	128 ± 21.9	0.12
	BMI (kg/m2)	96	41.9 ± 6.0	44.1 ±6.9	42.6 ± 6.6	0.36
	Diabetes Mellitus (n,%)	96	1 (3.8%)	22 (37.3%)*	2 (18.2%)	0.0043
	Hypertension (n)	96	5 (20.3%)	12 (20.3)	3 (27.3)	0.92
	Triglycerides (mmol/L)	93	1.3 ±0.5	1.6 ± 0.5	1.7 ± 1.2	0.06
	Total cholesterol (mmol/L)	94	3.9 ± 0.9	4.2 ± 0.9	4.2 ± 1.2	0.5
	HDL (mmol/L)	92	1.1 ± 0.2	0.9 ± 0.3	0.9 ± 0.2	0.07
	Non-HDL (mmol/L)	92	2.9 ± 0.8	3.3 ± 0.9	3.2 ± 1.2	0.17
	LDL (mmol/L)	91	2.3 ± 0.8	2.5 ± 0.9	2.4 ± 1.0	0.43
	Glucose (mmol/L)	87	4.9 ± 0.9	5.5 ± 2.1	5.2 ± 1.0	0.34
	HbA1c (%)	83	5.3 ± 0.3	5.6 ± 0.7	5.8 ± 0.9	0.045
	Insulin (mU/L)	89	10.3 ± 7.0	13.4 ± 9.7	17.5 ± 11.8	0.12
	C-peptide (nM)	90	0.8 ± 0.4	1.0 ±0.4	1.4 ± 0.6*	0.0061
	Urea (mmol/L)	94	4.7 ± 2.4	4.6 ± 1.8	4.7 ± 1.6	0.97
	Creatine (µmol/L)	96	67.0 ± 12.3	74.6 ± 25.5	74.7 ± 19.2	0.35
	eGFR (mL/min/1.73m2)	94	86.7 ± 8.5	85.0 ± 11.3	83.5 ± 11.8	0.68
	Albumin (g/L)	95	37.7 ± 3.7	39.9 ± 6.2	39.5 ± 4.3	0.27
	Total bilirubin (µmol/L)	95	6.8 ± 3.4	9.6 ± 5.5	20.2 ± 21.1 ⸸*	0.0001
	ALT (U/L)	95	46.7 ± 75.2	50.5 ± 37.3	59.5 ± 27.4	0.76
	AST (U/L)	95	33.2 ± 30.7	36.5 ± 21.9	44.2 ± 21.2	0.45
	GGT (U/L)	95	27.1 ± 16.7	35.5 ± 21.6	32.3 ± 14.3	0.2
	ALP (U/L)	95	76.1 ± 19.8	76.3 ±22.6	72.1 ± 32.9	0.85
	Iron (µmol/L)	93	11.7 ± 4.0	12.8 ± 4.4	13.8 ± 4.9	0.36
	Ferritin (ng/mL)	93	98.6 ± 86.4	175.4 ± 146.8	211.7 ± 148.8	0.02
	Hemoglobin (g/L)	93	132.3 ± 15.3	140.4 ± 13.0*	142.0 ± 12.9	0.03
	White Cell Count (*109)	93	7.2 ± 2.0	7.0 ± 2.2	7.5 ± 2.1	0.8
	Platelets (*109/L)	92	257.6 ± 60.0	269.5 ± 58.6	251.1 ± 66.5	0.52
	MCV (fl)	93	89.2 ± 3.0	88.4 ± 3.9	89.7 ± 5.4	0.45
	MCH (pg)	93	28.7 ± 1.5	28.7 ± 1.8	29.5 ± 2.2	0.38
	MCHC (g/L)	93	321.8 ± 11.5	325 ±12.4	328 ± 15.1	0.29
	TSH (mU/L)	85	5.3 ± 14.4	2.1 ± 1.8	2.4 ± 1.1	0.26
	Vitamin B12 (pg/mL)	87	366.0 ± 124.4	419.1 ±211.8	519.4 ± 254.4	0.12
	Vitamin D (ng/mL)	86	59.8 ± 25.0	57.3 ± 21.2	56.0 ± 22.0	0.87
	Histology	96
	Steatosis score					<0.0001
	0		26 (100%)	0 (0%)	0 (0%)
	1		0 (0%)	38 (64.4%)	1 (9.1%)
	2		0 (0%)	17 (28.8%)	7 (63.6%)
	3		0 (0%)	4 (6.78%)	3 (27.3%)
	Inflammation score					<0.0001
	0		24 (92.3%)	19 (32.2%)	0 (0%)
	1		2 (7.7%)	37 (62.7%)	6 (54.5%)
	2		0 (0%)	3 (5.1%)	4 (36.4%)
	3		0 (0%)	0 (0%)	1 (9.1%)
	Ballooning score					<0.0001
	0		0 (0%)	59 (100%)	0 (0%)
	1		0 (0%)	0 (0%)	10 (90.9%)
	2		0 (0%)	0 (0%)	1 (9.1%)
	NAS score					<0.0001
	≤2		26 (100%)	41 (69.5%)	0 (0%)
	2024-04-03		0 (0%)	18 (30.5%)	8 (72.7%)
	≥5		0 (0%)	0 (0%)	3 (27.3%)
	Fibrosis					<0.0001
	F0		26 (100%)	18 (30.5%)	3 (27.3%)
	F1		0 (0%)	21 (35.6%)	2 (18.2%)
	F2		0 (0%)	17 (28.8%)	3 (27.3%)
	F3		0 (0%)	3 (5.1%)	3 (27.3%)
	F4		0 (0%)	0 (0%)	0 (0%)
	ALP, alkaline phosphatase; ALT, alanine transferase; AST, aspartate transferase; BMI, body mass index; eGFR, estimated glomerular filtration rate; GGT, gamma-glutamyl transferase; Hb, hemoglobin; HbA1c, glycosylated haemoglobin; HDL, High-density lipoprotein; LDL, low-density lipoprotein; MCV, mean corpuscular volume; MCH, mean corpuscular hemoglobin; MCHC, mean corpuscular hemoglobin concentrati…
