# Supplementary material for: Integrated liver-secreted and plasma proteomics identify a predictive model that stratifies MASH
Source: Cell Rep Med. 2025 Apr 17;6(5):102085. doi: 10.1016/j.xcrm.2025.102085 (PMC12147855; doi:10.1016/j.xcrm.2025.102085)
Supplement: Table S12. The human liver-secreted proteome, related to Figure 2 [file mmc7.xlsx]

## Sheet: Supp Table 12
Supplementary Figure 12: The human liver secreted proteome, related to Figure 2.
The human liver secreted proteome										MASL v No Path	MASH v No MASH	MASH v MASL	MASL v No Path	MASH v No MASH	MASH v MASL		MASL	MASL	MASL	Normal	Normal	MASH	MASL	Normal	MASL	MASH	MASL	MASL	Normal	MASL	MASL	Normal	MASH	MASL	Normal	MASL	MASL	MASL	MASL	MASL	MASL	MASL	Normal	MASL	Normal	Normal	MASL	MASL	MASL
PG.Qvalue	PG.Cscore	PG.ProteinGroups	PG.ProteinAccessions	PG.Genes	PG.ProteinDescriptions	PG.ProteinNames	MASL v No Path_PValue	MASH V No Path_PValue	MASH V MASL_PValue	MASL v No Path_AdjPVal	MASH V No Path_AdjPVal	MASH V MASL_AdjPVal	MASL v No Path_log2FoldChange	MASH V No Path_log2FoldChange	MASH V MASL-2_log2FoldChange	featureAvg	MASL	MASL	MASL	Normal	Normal	MASH	MASL	Normal	MASL	MASH	MASL	MASL	Normal	MASL	MASL	Normal	MASH	MASL	Normal	MASL	MASL	MASL	MASL	MASL	MASL	MASL	Normal	MASL	Normal	Normal	MASL	MASL	MASL
3.8e-05	1.09752	A3KMH1;A3KMH1-2;A3KMH1-3	A3KMH1;A3KMH1-2;A3KMH1-3	VWA8	von Willebrand factor A domain-containing protein 8;Isoform of A3KMH1, Isoform 2 of von Willebrand factor A domain-containing protein 8;Isoform of A3KMH1, Isoform 3 of von Willebrand factor A domain-containing protein 8	VWA8_HUMAN;VWA8-2_HUMAN;VWA8-3_HUMAN	0.279241	0.000271672	0.000488973	0.998493	0.022213	0.0467257	0.670392	5.20193	4.53153	14.0854	NA	NA	16.4538	NA	NA	NA	NA	NA	NA	NA	11.7952	NA	NA	13.6834	13.9328	NA	NA	NA	NA	NA	NA	NA	NA	NA	16.088	13.2489	NA	NA	NA	NA	NA	13.8205	NA
4.32e-06	1.12075	H0YJ97;Q15643	H0YJ97;Q15643	TRIP11	Isoform of Q15643, Thyroid receptor-interacting protein 11 (Fragment);Thyroid receptor-interacting protein 11	H0YJ97_HUMAN;TRIPB_HUMAN	0.0151629	2.42e-05	0.00148047	0.998493	0.0128807	0.0680454	1.47843	3.75388	2.27545	13.859	NA	NA	NA	NA	11.1645	18.1509	16.0131	NA	NA	NA	13.336	14.8225	NA	NA	NA	NA	14.0166	NA	12.228	NA	NA	14.5521	13.1135	NA	NA	NA	NA	12.7706	12.9237	NA	NA	NA	NA
1.08e-05	1.1133	Q7L5N7;Q7L5N7-2	Q7L5N7;Q7L5N7-2	LPCAT2	Lysophosphatidylcholine acyltransferase 2;Isoform of Q7L5N7, Isoform 2 of Lysophosphatidylcholine acyltransferase 2	PCAT2_HUMAN;PCAT2-2_HUMAN	0.886174	0.000958427	0.000449599	0.998493	0.043249	0.0454314	0.0689542	3.07036	3.00141	14.8436	NA	NA	13.3316	NA	NA	16.7149	14.5199	NA	NA	NA	NA	NA	NA	NA	NA	NA	NA	NA	NA	NA	NA	15.067	NA	NA	13.8703	NA	NA	NA	NA	NA	NA	NA	13.3696
2.43e-06	1.12457	P17655	P17655	CAPN2	Calpain-2 catalytic subunit	CAN2_HUMAN	0.0534867	0.000265467	0.00722175	0.998493	0.022213	0.133519	1.00577	2.97574	1.96997	21.2826	21.06	20.9779	20.7105	17.0264	24.5848	23.5062	22.8	25.136	23.0144	21.5212	23.013	26.6927	17.4628	21.0992	17.4264	22.242	23.4887	23.0494	21.3939	18.1624	21.7661	21.8067	21.842	17.7285	22.5126	24.2589	21.0416	23.3192	17.7466	17.0977	18.2352	22.4154	20.4161
2.77e-07	1.1362	F8VNT9;F8VV56;F8VWK8;F8W022;P08962;P08962-2;P08962-3	F8VNT9;F8VV56;F8VWK8;F8W022;P08962;P08962-2;P08962-3	CD63	Isoform of P08962, CD63 antigen (Fragment);Isoform of P08962, CD63 antigen;Isoform of P08962, Tetraspanin (Fragment);Isoform of P08962, Tetraspanin (Fragment);CD63 antigen;Isoform of P08962, Isoform 2 of CD63 antigen;Isoform of P08962, Isoform 3 of CD63 antigen	F8VNT9_HUMAN;F8VV56_HUMAN;F8VWK8_HUMAN;F8W022_HUMAN;CD63_HUMAN;CD63-2_HUMAN;CD63-3_HUMAN	0.554489	1.52e-05	2.25e-05	0.998493	0.0123365	0.014612	0.14786	2.97089	2.82303	16.7539	14.7004	NA	NA	17.4934	NA	NA	17.7192	NA	NA	NA	16.9751	NA	16.9021	NA	NA	17.7641	NA	16.3709	15.9917	16.0439	NA	17.7821	18.0067	NA	NA	NA	16.7557	NA	17.181	15.6039	16.3807	NA	16.1572
7.23e-05	1.08233	A0A286YFJ8;P01861	A0A286YFJ8;P01861	IGHG4	Isoform of P01861, Immunoglobulin heavy constant gamma 4 (Fragment);Immunoglobulin heavy constant gamma 4	A0A286YFJ8_HUMAN;IGHG4_HUMAN	0.0291119	0.000498555	0.0107131	0.998493	0.0330573	0.159096	1.05772	2.92613	1.86841	16.6187	NA	NA	NA	15.5733	NA	NA	16.6113	15.4235	NA	18.7418	NA	15.9583	15.5216	15.5607	18.1139	NA	NA	17.72	NA	NA	NA	NA	17.5089	NA	17.211	18.2694	NA	NA	16.1743	NA	NA	16.0945	15.1862
6.23e-05	1.08659	Q8TBA6;Q8TBA6-2	Q8TBA6;Q8TBA6-2	GOLGA5	Golgin subfamily A member 5;Isoform of Q8TBA6, Isoform 2 of Golgin subfamily A member 5	GOGA5_HUMAN;GOGA5-2_HUMAN	0.0432189	7.75e-08	2.44e-06	0.998493	0.000251685	0.00396194	0.608541	2.81011	2.20157	14.305	NA	NA	NA	12.7105	16.8736	16.4652	15.8652	NA	NA	NA	13.7815	14.8531	12.182	12.5332	13.7733	13.5962	16.9484	12.7989	NA	14.8647	NA	15.3007	14.4426	NA	NA	NA	14.9031	NA	12.011	NA	14.1377	15.6729	NA
9.72e-17	1.20281	P05109	P05109	S100A8	Protein S100-A8	S10A8_HUMAN	0.0353485	0.00121523	0.0364964	0.998493	0.0455936	0.266465	1.12678	2.68891	1.56213	18.7818	18.9227	18.4917	20.4168	18.4069	20.8383	27.2639	20.2715	17.5493	19.0379	19.2914	19.8764	23.8551	17.144	19.0825	19.0025	17.9237	16.3396	16.7128	18.0026	17.0163	17.757	21.054	17.5894	18.2233	19.2882	18.8331	18.4781	18.76	17.3466	10.028	20.0241	19.0018	14.9817
1.61e-06	1.12707	Q9P0K7;Q9P0K7-2;Q9P0K7-3;Q9P0K7-4	Q9P0K7;Q9P0K7-2;Q9P0K7-3;Q9P0K7-4	RAI14	Ankycorbin;Isoform of Q9P0K7, Isoform 2 of Ankycorbin;Isoform of Q9P0K7, Isoform 3 of Ankycorbin;Isoform of Q9P0K7, Isoform 4 of Ankycorbin	RAI14_HUMAN;RAI14-2_HUMAN;RAI14-3_HUMAN;RAI14-4_HUMAN	0.0167597	9.52e-05	0.00622501	0.998493	0.0171788	0.122688	0.95203	2.3624	1.41037	14.8121	12.7697	NA	NA	12.371	16.158	17.3301	15.1689	15.1871	13.0707	15.203	14.7092	17.8435	NA	14.5183	16.2667	12.5366	17.1754	NA	NA	14.317	16.171	15.622	14.1684	15.6363	14.5523	15.548	14.7307	15.3157	14.8181	NA	17.0237	15.6489	12.9994
2.7e-14	1.18801	A0A2R8Y7X9;P69891	A0A2R8Y7X9;P69891	HBG1	GLOBIN domain-containing protein;Hemoglobin subunit gamma-1	A0A2R8Y7X9_HUMAN;HBG1_HUMAN	0.421804	0.00014674	0.00028185	0.998493	0.0171788	0.0416241	0.296121	2.20008	1.90396	18.4721	18.2494	17.3247	18.957	18.3854	19.0664	22.4539	19.5138	21.8721	18.1331	17.8036	17.2717	19.9281	14.9627	17.8637	21.0466	18.3955	21.8113	16.8946	17.5027	17.6793	20.1757	20.8913	19.4372	17.2278	19.4531	18.5417	17.5986	19.9511	20.7173	16.9609	17.6109	17.6815	15.5661
6.32e-09	1.15112	Q9H307	Q9H307	PNN	Pinin	PININ_HUMAN	0.129577	0.00099002	0.00856794	0.998493	0.0434672	0.144986	0.555345	2.06472	1.50938	16.5431	15.626	NA	NA	16.8076	NA	18.3173	17.4997	17.4256	16.9936	16.1567	16.1056	NA	NA	NA	16.4451	16.9026	17.959	NA	NA	NA	NA	18.7349	16.5988	NA	NA	NA	17.6302	15.7313	16.355	NA	NA	16.2496	14.2965
4.9e-18	1.21046	P02671	P02671	FGA	Fibrinogen alpha chain	FIBA_HUMAN	0.742699	0.000192054	0.000119032	0.998493	0.0193798	0.032228	0.108312	1.94873	1.84042	19.2796	18.0575	19.9617	18.303	19.4229	19.9155	25.1589	19.7787	19.4541	18.1879	19.3886	19.5106	19.9552	18.7994	18.3371	18.407	19.3207	18.3386	18.8869	18.8161	18.4461	17.7702	20.2282	19.9839	17.5558	19.3743	18.3051	18.8396	18.6763	17.8566	17.1049	19.3016	18.9589	18.5866
9.97e-05	1.07078	Q9BQS8;Q9BQS8-4	Q9BQS8;Q9BQS8-4	FYCO1	FYVE and coiled-coil domain-containing protein 1;Isoform of Q9BQS8, Isoform 4 of FYVE and coiled-coil domain-containing protein 1	FYCO1_HUMAN;FYCO1-4_HUMAN	0.102759	0.000419735	0.00467071	0.998493	0.0309936	0.109174	0.495098	1.92716	1.43206	14.7914	13.4086	13.0824	NA	14.2919	17.4248	16.9924	14.9758	NA	16.4121	16.5722	13.1614	16.7871	14.4999	NA	NA	15.0148	NA	14.1534	13.265	15.2628	16.1961	15.2789	14.8761	NA	NA	12.9241	14.0643	15.901	15.4761	15.1048	NA	16.9102	14.5796
1.96e-17	1.20698	P02679;P02679-2	P02679;P02679-2	FGG	Fibrinogen gamma chain;Isoform of P02679, Isoform Gamma-A of Fibrinogen gamma chain	FIBG_HUMAN;FIBG-2_HUMAN	0.404616	0.000143083	0.00031521	0.998493	0.0171788	0.0426824	0.266601	1.92656	1.65996	20.6399	19.2739	20.6898	19.8767	20.3365	21.3241	25.7738	20.7129	21.1505	19.9537	20.7867	20.4984	23.0079	19.7448	19.7639	20.192	19.9948	20.1118	19.3191	20.0468	19.7289	19.7775	21.6169	20.9022	19.6887	21.1696	19.8317	19.9463	18.5898	19.2525	18.6689	20.6419	20.2203	19.538
1.44e-05	1.11051	E7ETH0;G3XAM2;P05156	E7ETH0;G3XAM2;P05156	CFI	Isoform of P05156, Complement factor I;Isoform of P05156, Complement factor I;Complement factor I	E7ETH0_HUMAN;G3XAM2_HUMAN;CFAI_HUMAN	0.0650352	0.000127528	0.00329003	0.998493	0.0171788	0.0980669	0.592175	1.9026	1.31042	16.4264	NA	NA	18.0449	17.7599	15.8571	18.6817	12.9408	17.7034	17.1288	17.3865	15.6163	19.7972	13.017	16.9925	17.3787	16.6164	16.0994	15.3431	14.8022	14.6895	17.2414	16.5271	16.5633	17.1879	18.1338	16.4251	14.7503	16.0317	16.0325	14.9266	15.9726	16.398	14.9213
6.15e-05	1.08695	O75381;O75381-2	O75381;O75381-2	PEX14	Peroxisomal membrane protein PEX14;Isoform of O75381, Isoform 2 of Peroxisomal membrane protein PEX14	PEX14_HUMAN;PEX14-2_HUMAN	0.878401	0.00131312	0.000551495	0.998493	0.0455936	0.0471656	-0.0390838	1.8595	1.89858	14.9945	NA	NA	NA	15.1647	NA	NA	15.5516	NA	14.0939	NA	15.0735	NA	NA	NA	NA	15.61	NA	14.9177	14.3253	14.2384	NA	15.8267	15.0831	NA	NA	NA	NA	NA	13.9967	NA	NA	14.0523	14.3262
2.09e-15	1.19485	A0A286YEY5;P01877	A0A286YEY5;P01877	IGHA2	Isoform of P01877, Immunoglobulin heavy constant alpha 2 (Fragment);Immunoglobulin heavy constant alpha 2	A0A286YEY5_HUMAN;IGHA2_HUMAN	0.311541	4.22e-05	0.000138658	0.998493	0.0142953	0.0346539	0.269454	1.79671	1.52725	19.8061	18.0318	18.8515	19.9659	19.7567	19.2906	21.0936	21.0476	19.3128	19.2416	21.0914	19.4733	21.7501	19.5905	19.8821	19.3703	19.5714	20.8926	19.9265	19.3151	19.2856	20.3585	18.9082	21.0979	20.846	18.8909	20.8894	17.6781	19.3459	18.9144	17.9	19.8879	18.8342	18.7767
6.85e-11	1.16559	P15090	P15090	FABP4	Fatty acid-binding protein, adipocyte	FABP4_HUMAN	0.0165281	0.00113229	0.0685576	0.998493	0.0448637	0.345875	1.0077	1.7936	0.785906	17.2276	17.0406	NA	17.4605	17.2477	15.0787	17.4533	16.1409	15.0977	16.5307	18.2661	19.8139	15.544	NA	NA	NA	16.2536	16.9611	16.8247	14.0418	16.3958	19.5362	18.5222	16.1343	18.0484	17.7107	19.8353	NA	15.8804	16.531	15.9573	NA	18.4588	16.4573
7.24e-08	1.14197	P02766	P02766	TTR	Transthyretin	TTHY_HUMAN	0.358208	0.000988191	0.00268309	0.998493	0.0434672	0.0857559	0.299761	1.71227	1.41251	17.091	15.1361	15.3211	17.0897	16.6352	16.8054	NA	15.7193	16.2242	15.9493	18.1524	16.3926	18.0228	17.4842	17.9539	16.5827	17.4376	14.8178	17.4352	15.1622	16.5948	15.5307	17.6705	18.0549	15.7507	18.6615	NA	16.431	15.4427	15.1252	13.8695	17.5423	16.4359	16.6024
3.71e-12	1.17414	P01834	P01834	IGKC	Immunoglobulin kappa constant	IGKC_HUMAN	0.0725184	0.00133288	0.0225748	0.998493	0.0455936	0.210763	0.592661	1.64808	1.05542	20.1352	18.504	19.8792	20.5545	20.5793	20.0035	20.1671	20.7911	21.487	19.5301	20.7417	21.0558	23.8002	18.4337	20.7888	19.5033	19.6389	21.0382	20.4568	18.691	18.8966	19.3906	20.0682	21.3468	22.4607	20.3846	22.1186	18.6338	20.2022	18.9916	18.6863	18.8844	19.857	18.9676
2.3e-09	1.15455	P18428	P18428	LBP	Lipopolysaccharide-binding protein	LBP_HUMAN	0.0894402	1.26e-05	0.00024332	0.998493	0.0123365	0.0392466	0.394441	1.61657	1.22213	17.5726	16.0295	18.0585	17.959	16.7866	18.2361	21.1661	17.3277	16.3403	17.0335	17.8557	17.8775	20.0316	17.4641	18.7062	16.435	17.0729	16.7473	17.2751	18.1082	17.2352	15.0419	18.1454	17.2008	17.1661	19.1636	16.5855	17.1159	16.9283	17.0828	15.5374	17.468	17.9508	17.1115
5.88e-06	1.11848	A0A182DWH7;P49908	A0A182DWH7;P49908	SELENOP	Isoform of P49908, Selenoprotein P (Fragment);Selenoprotein P	A0A182DWH7_HUMAN;SEPP1_HUMAN	0.81361	0.000301633	8.41e-05	0.998493	0.0233335	0.0303737	-0.0579063	1.57314	1.63105	17.1501	16.0082	NA	NA	16.8524	NA	NA	16.3539	18.6977	17.1077	18.1748	16.9849	NA	15.7745	NA	17.2909	16.99	NA	16.707	16.126	15.771	NA	17.0554	17.9272	NA	15.0141	NA	16.3596	NA	NA	16.851	16.542	17.3463	16.5762
1.38e-10	1.16346	P08572	P08572	COL4A2	Collagen alpha-2(IV) chain	CO4A2_HUMAN	0.492287	0.0013313	0.00228002	0.998493	0.0455936	0.0779766	0.206285	1.54074	1.33445	15.7693	NA	NA	15.18	14.9712	15.6712	16.2484	16.749	14.9289	NA	16.0562	15.6653	16.2366	NA	14.5489	14.1578	16.7599	16.4598	15.2038	14.3198	15.7009	16.8356	15.8384	15.5381	NA	15.6617	16.0174	14.7135	14.8056	14.928	14.9052	15.5973	15.8017	14.9165
1.94e-11	1.16932	P02750	P02750	LRG1	Leucine-rich alpha-2-glycoprotein	A2GL_HUMAN	0.706199	0.000669767	0.000541015	0.998493	0.0395649	0.0471656	0.103451	1.46934	1.36589	18.7046	17.8993	18.2328	18.4518	18.1006	19.743	20.0683	18.3049	20.7119	18.391	18.2863	18.4943	21.3855	17.6013	18.2351	18.5178	18.1323	19.1487	17.6937	17.7382	17.9698	18.4603	18.7688	18.2639	18.617	19.2736	17.2636	18.168	17.1308	17.903	17.1768	18.3093	18.8237	17.5089
9.2e-13	1.17816	P01023	P01023	A2M	Alpha-2-macroglobulin	A2MG_HUMAN	0.293992	0.000233745	0.000890078	0.998493	0.022213	0.0545634	0.265101	1.46696	1.20186	18.4975	16.8705	18.2542	18.5437	18.4886	19.3077	19.8303	18.3041	19.9414	17.7905	19.1008	19.4777	21.1609	16.5165	18.2821	17.2394	18.0584	18.8147	17.3616	17.6908	19.2498	17.746	17.9117	18.4627	19.0424	19.7337	18.8976	17.9435	17.8454	17.9177	16.9644	18.0757	17.0965	20.2689
1.11e-05	1.11312	Q9BYE9	Q9BYE9	CDHR2	Cadherin-related family member 2	CDHR2_HUMAN	0.0011286	4.84e-05	0.034478	0.998493	0.0142953	0.257251	0.811868	1.45095	0.639086	16.1247	NA	13.3107	NA	15.0111	16.8915	15.4269	15.4861	15.2191	16.578	15.7138	15.543	16.2424	15.3574	16.0399	15.6393	15.7117	16.9199	16.2957	16.0619	16.7417	15.4538	16.162	15.6732	16.9532	16.5547	16.44	15.2241	17.1646	16.0136	NA	16.2137	15.9442	15.3342
3.7e-07	1.13482	A0A1C7CYX8;C9J6N5;C9JQ40;C9JW51;Q9H098;Q9H098-2	A0A1C7CYX8;C9J6N5;C9JQ40;C9JW51;Q9H098;Q9H098-2	FAM107B	Isoform of Q9H098, Protein FAM107B (Fragment);Isoform of Q9H098, Protein FAM107B (Fragment);Isoform of Q9H098, Protein FAM107B (Fragment);Isoform of Q9H098, Protein FAM107B (Fragment);Protein FAM107B;Isoform of Q9H098, Isoform 2 of Protein FAM107B	A0A1C7CYX8_HUMAN;C9J6N5_HUMAN;C9JQ40_HUMAN;C9JW51_HUMAN;F107B_HUMAN;F107B-2_HUMAN	0.425937	0.00139211	0.00302665	0.998493	0.0461528	0.0927696	0.224851	1.42998	1.20513	17.6372	16.6895	17.914	20.251	16.8922	17.8972	23.4464	16.585	NA	18.8398	18.1628	16.9387	19.9733	17.8553	18.9597	17.6611	17.2464	16.9506	17.2616	17.065	16.8008	NA	16.5716	17.0323	20.2288	19.2596	18.8453	16.9663	NA	16.9795	17.8427	16.7737	18.8239	17.8379
2.22e-10	1.16201	P43652	P43652	AFM	Afamin	AFAM_HUMAN	0.0651777	0.00104687	0.020073	0.998493	0.0441726	0.200053	0.488393	1.35197	0.86358	17.4323	15.7841	16.991	18.0741	17.3155	17.9086	17.9108	16.6747	18.3927	16.6318	17.3022	18.4111	20.6539	16.2802	16.4376	16.7812	16.8448	17.4855	17.3421	16.2458	16.577	16.9762	17.1906	18.004	18.1522	19.7364	17.75	16.4444	16.8222	15.986	15.3056	17.1681	16.9834	16.7182
4.47e-13	1.18018	P00734	P00734	F2	Prothrombin	THRB_HUMAN	0.279579	0.0012352	0.00510302	0.998493	0.0455936	0.115137	0.2873	1.34354	1.05624	18.3853	16.1684	15.6637	19.0055	17.734	19.4919	21.3441	17.6035	20.1885	16.7166	17.5048	19.6763	21.7548	17.7349	17.3228	17.1729	18.1667	19.134	18.2889	18.021	17.1904	17.9157	18.4525	18.8397	18.8472	19.5238	18.0537	17.3116	19.2375	17.6862	15.2361	18.4006	18.584	17.6998
1.38e-14	1.18984	P01042	P01042	KNG1	Kininogen-1	KNG1_HUMAN	0.260203	0.00137912	0.00624498	0.998493	0.0461528	0.122688	0.299877	1.33251	1.03263	19.4235	18.2181	19.6172	19.6506	19.2818	18.925	19.9452	18.3478	20.7256	19.5479	19.1765	19.5572	23.1988	17.9587	18.4858	18.9358	19.3462	19.8435	18.3774	18.2321	18.2035	19.9039	20.0988	19.7491	20.0928	21.0383	18.3388	18.5212	19.3102	18.2372	18.1435	18.9082	19.4481	18.3344
4.37e-18	1.21077	P21333;P21333-2	P21333;P21333-2	FLNA	Filamin-A;Isoform of P21333, Isoform 2 of Filamin-A	FLNA_HUMAN;FLNA-2_HUMAN	0.0421851	0.00110288	0.0296327	0.998493	0.0448637	0.239441	0.530422	1.32388	0.793458	20.771	19.7023	19.4985	20.586	20.8693	21.0224	23.449	20.6189	20.4641	20.9959	20.408	20.3391	23.796	18.578	20.798	19.717	20.7807	21.3618	19.2241	19.6041	20.4854	22.0031	22.0274	21.2905	21.0985	20.6033	20.0068	20.5185	20.9111	20.8887	18.534	20.4555	20.7935	19.689
1.84e-18	1.21284	P02647	P02647	APOA1	Apolipoprotein A-I	APOA1_HUMAN	0.54059	0.0012888	0.00191347	0.998493	0.0455936	0.0725057	0.160515	1.32382	1.1633	20.3911	18.3744	20.7805	19.6433	20.0792	21.2287	21.7833	19.9397	20.8769	20.7212	20.7854	20.5088	21.4801	19.2015	21.2562	21.0149	19.8648	19.0568	19.3834	19.5014	19.4654	18.2776	20.2873	20.5558	19.3365	21.6909	21.0768	19.6321	18.6419	19.121	19.1188	19.3749	20.504	19.1429
6.34e-17	1.20396	P01024	P01024	C3	Complement C3	CO3_HUMAN	0.324094	0.000779007	0.00261739	0.998493	0.0408225	0.0850389	0.244435	1.30726	1.06282	20.2494	20.3403	19.3725	20.481	20.0247	21.1502	22.8036	19.5132	21.1441	19.3689	19.4135	21.0333	24.088	18.7104	19.6949	20.4997	20.0714	20.9794	19.2683	19.3472	19.2881	20.2651	20.1161	20.1616	20.4512	21.1394	19.8795	19.2263	20.536	19.4782	20.676	19.9551	19.6578	19.11
2.56e-10	1.16157	P26447	P26447	S100A4	Protein S100-A4	S10A4_HUMAN	0.210605	0.000457766	0.0027788	0.998493	0.032487	0.0865942	0.293419	1.29043	0.99701	19.2554	18.4784	17.9074	19.1878	19.5596	20.3008	22.4299	19.8688	18.8906	19.3685	18.8712	19.3327	20.3151	18.2052	18.5435	17.8932	19.0687	20.148	18.3748	18.5541	18.7586	19.6215	20.7595	19.4916	18.256	18.6366	19.2377	18.3257	19.3934	19.9557	17.7304	20.0121	18.9434	17.3138
1.08e-12	1.17771	P01859	P01859	IGHG2	Immunoglobulin heavy constant gamma 2	IGHG2_HUMAN	0.414971	0.00147127	0.00344705	0.998493	0.0473282	0.09899	0.210443	1.28561	1.07517	20.3316	19.1965	19.2671	19.2226	20.067	19.9644	23.4591	20.9498	19.6068	20.0192	20.8275	21.0172	21.0263	19.5144	20.655	20.7164	20.1623	18.7369	20.5185	20.0023	19.4776	18.0479	20.2876	20.6826	20.1911	20.2348	22.0791	20.8222	18.5159	19.4747	19.8667	19.4125	19.625	18.594
8.15e-14	1.18499	P04196	P04196	HRG	Histidine-rich glycoprotein	HRG_HUMAN	0.22935	0.000497694	0.00270081	0.998493	0.0330573	0.0857559	0.280751	1.27762	0.996874	18.6594	16.6779	18.4466	17.3184	18.3956	18.0259	20.3272	18.4373	18.6393	18.758	18.7884	19.4454	20.3184	17.3872	17.6764	17.5436	18.6376	16.4883	17.7141	17.5484	18.2988	18.0491	19.5788	19.2603	18.8744	19.64	18.8692	17.7098	17.6866	17.1544	17.4609	18.3191	18.9259	17.0856
1.22e-12	1.17735	P36955	P36955	SERPINF1	Pigment epithelium-derived factor	PEDF_HUMAN	0.141999	8.22e-05	0.000854289	0.998493	0.0171788	0.0545634	0.300767	1.27614	0.975373	17.9705	16.0458	18.3066	18.0013	17.5384	17.3925	18.0629	17.1541	18.4245	18.4267	18.5611	18.1408	21.4276	17.3698	19.1342	18.2877	17.651	18.8288	17.5553	17.2227	17.2293	16.6357	17.7135	18.3214	18.3441	19.1871	18.742	17.2967	18.0024	16.804	15.9554	17.1728	18.2142	17.3052
1.51e-20	1.2247	P50440-2	P50440-2	GATM	Isoform of P50440, Isoform 2 of Glycine amidinotransferase, mitochondrial	GATM-2_HUMAN	0.0319876	0.000280312	0.0117262	0.998493	0.022213	0.16342	0.480079	1.2708	0.790724	24.2247	23.7217	23.6599	25.5442	24.1123	25.3854	27.8097	24.5831	25.2796	23.1987	23.824	23.9475	26.339	23.6046	24.2223	23.5421	23.9297	26.7882	23.8029	24.1099	23.8679	25.6	25.2196	24.2651	24.7995	24.4898	23.9479	23.6835	25.9686	23.7225	21.7843	24.2803	24.4478	23.2179
9.72e-17	1.20281	P19652	P19652	ORM2	Alpha-1-acid glycoprotein 2	A1AG2_HUMAN	0.29728	0.000486496	0.00184378	0.998493	0.0330573	0.0725057	0.239856	1.26233	1.02247	20.7053	20.2548	19.7186	20.9929	20.3913	20.1561	21.3622	19.8687	21.2753	20.0175	20.7061	20.3694	23.3332	19.9672	20.318	20.6535	21.039	20.9416	20.0608	20.2942	19.8623	21.3656	21.6322	21.0685	21.2582	21.5945	19.1437	20.473	20.5413	20.4059	19.7895	20.7558	20.5994	20.0242
9.74e-14	1.18449	A0A087X1J7;P22352	A0A087X1J7;P22352	GPX3	Isoform of P22352, Glutathione peroxidase;Glutathione peroxidase 3	A0A087X1J7_HUMAN;GPX3_HUMAN	0.0987861	0.00156015	0.0197577	0.998493	0.0496953	0.199098	0.397616	1.18643	0.788818	19.4408	18.1599	18.0537	20.3728	17.6784	20.7794	19.8277	18.9887	21.2438	19.6919	19.8813	20.1095	23.1896	18.6815	19.5863	19.1975	19.8365	20.2607	19.1841	18.4962	18.9206	20.106	18.6371	20.1026	20.246	20.4882	17.6541	18.518	20.8556	18.2487	18.1476	19.9824	18.9678	18.1329
8.83e-15	1.19104	P98160	P98160	HSPG2	Basement membrane-specific heparan sulfate proteoglycan core protein	PGBM_HUMAN	0.0159226	4.43e-05	0.00429007	0.998493	0.0142953	0.106813	0.434208	1.1563	0.722095	20.669	19.5317	19.8113	19.6952	20.0377	20.5204	22.5161	20.6775	20.9815	20.3718	20.3688	20.8676	22.4871	19.2406	19.9847	19.8572	20.152	21.512	20.2747	19.5479	20.6737	21.7326	21.029	21.0094	21.2001	20.904	20.0724	19.9925	21.0799	20.6454	19.7969	20.5164	20.791	20.3821
3.88e-08	1.14448	F5GY80;F5H7G1;P07358	F5GY80;F5H7G1;P07358	C8B	Isoform of P07358, Complement component C8 beta chain;Isoform of P07358, Complement component C8 beta chain;Complement component C8 beta chain	F5GY80_HUMAN;F5H7G1_HUMAN;CO8B_HUMAN	0.518381	0.00121597	0.00194152	0.998493	0.0455936	0.0725057	0.14499	1.13903	0.99404	16.2012	15.0599	16.7004	16.1983	16.9487	16.9007	18.1891	16.3633	17.367	15.8919	16.9782	16.3	18.7805	14.9519	16.267	16.1027	16.5488	16.7155	15.9445	15.6941	14.9231	15.8415	16.998	16.6918	16.655	17.6077	16.6581	15.2062	15.5389	14.7673	15.3681	15.7456	16.2832	15.3083
4.74e-11	1.16669	P55268	P55268	LAMB2	Laminin subunit beta-2	LAMB2_HUMAN	0.180385	5.62e-05	0.00043774	0.998493	0.015213	0.0454314	0.233072	1.10953	0.876461	16.2251	15.5632	16.2733	15.7388	16.2867	17.219	18.9784	16.2313	14.9433	16.0927	16.4845	16.0768	16.654	15.6417	15.6074	15.3542	16.1863	17.8727	15.6347	15.4532	16.3814	17.3696	16.6649	16.9509	16.1473	16.4523	16.357	16.0689	14.9705	15.8258	15.2304	16.293	15.8607	15.7331
1.59e-08	1.14783	P29622	P29622	SERPINA4	Kallistatin	KAIN_HUMAN	0.109673	0.000927466	0.0118201	0.998493	0.043249	0.16342	0.341151	1.09483	0.753678	16.8763	13.6762	16.513	17.7421	15.687	17.5435	17.484	16.7003	17.1319	16.1549	17.4213	17.089	19.7741	16.0489	16.6789	16.9824	16.9778	16.8219	16.5427	16.3185	16.4887	15.877	15.6405	16.8816	17.5272	18.1693	16.5156	15.9256	16.9378	15.5452	15.5587	16.4469	16.8699	16.7194
3.68e-09	1.15296	P08697	P08697	SERPINF2	Alpha-2-antiplasmin	A2AP_HUMAN	0.541175	0.000758812	0.00108343	0.998493	0.0404215	0.0628584	0.125804	1.08992	0.964119	17.456	16.0281	17.9817	17.3965	17.4272	17.4702	18.6654	17.4161	17.9597	17.4493	16.8903	18.3272	15.5585	16.6545	17.7134	17.8851	17.9155	16.4391	17.0716	16.7611	16.6931	16.8272	17.6252	17.712	17.1963	18.1077	17.9113	17.0304	18.2111	16.4028	16.0054	17.356	17.1672	16.713
5.64e-15	1.19227	P00450	P00450	CP	Ceruloplasmin	CERU_HUMAN	0.941425	0.00081122	0.000318128	0.998493	0.041514	0.0426824	0.0147906	1.06041	1.04562	18.6049	17.2023	19.1152	18.9428	18.4298	18.4221	19.6796	18.4227	19.016	18.0481	18.7466	18.5563	20.7337	17.5625	18.785	18.1292	18.922	18.3466	17.9578	18.5192	17.434	19.7941	18.9418	19.0456	19.309	19.9549	18.6488	18.0953	19.1212	17.0819	17.3059	18.0221	18.1737	17.1408
1.26e-12	1.17726	Q9P035	Q9P035	HACD3	Very-long-chain (3R)-3-hydroxyacyl-CoA dehydratase 3	HACD3_HUMAN	0.192346	0.000758914	0.005015	0.998493	0.0404215	0.114745	0.25341	1.0155	0.762086	16.7543	16.3647	15.4617	16.2486	16.7091	17.3031	19.8335	17.0771	16.7507	17.159	15.6414	16.151	17.6804	15.778	17.1951	17.6017	17.1027	17.3855	16.387	16.693	17.4137	16.628	18.0616	16.8003	15.735	17.6954	17.1893	17.3035	17.4599	16.5934	14.9889	15.8421	16.7668	15.9499
3.67e-10	1.16044	Q9UBG0	Q9UBG0	MRC2	C-type mannose receptor 2	MRC2_HUMAN	0.335399	0.000146519	0.000461445	0.998493	0.0171788	0.0454314	0.16517	1.01338	0.848205	16.1628	14.5369	NA	15.1103	15.9264	15.6485	17.9702	15.6141	16.1643	14.967	16.4931	16.5896	17.0568	14.4412	16.3799	NA	16.6277	17.8074	15.6053	15.3442	16.3869	16.073	15.5769	16.8303	16.7265	17.348	16.5303	15.9074	16.039	16.0195	NA	16.0132	16.6991	15.7493
6.33e-11	1.16583	P08603	P08603	CFH	Complement factor H	CFAH_HUMAN	0.140668	0.000596693	0.00578243	0.998493	0.0372819	0.121212	0.277338	1.01246	0.735122	17.8318	16.4992	17.3205	17.2584	17.9714	17.4827	19.9038	17.719	16.8473	17.8682	18.0328	18.7648	17.0633	17.3121	18.6196	17.6745	18.645	17.5301	17.9119	17.9443	17.9404	17.3532	18.6019	19.1595	16.272	18.4839	17.2311	16.3283	16.5867	17.8402	16.4452	18.3916	17.8708	17.8526
1.16e-09	1.15679	P40121	P40121	CAPG	Macrophage-capping protein	CAPG_HUMAN	0.0233993	0.000273518	0.0145533	0.998493	0.022213	0.177758	0.406323	1.01035	0.604025	16.7456	16.7188	16.6144	17.817	15.9668	16.4948	16.9205	16.5514	15.6382	16.5761	16.8799	16.4901	17.9364	16.9413	16.7082	16.898	17.1533	16.2297	16.5034	15.7526	17.5759	17.8952	17.1593	17.0296	18.2007	16.9863	18.4447	17.0555	15.4406	17.1727	15.2168	16.9375	17.1449	16.3465
3.51e-12	1.17432	P04114	P04114	APOB	Apolipoprotein B-100	APOB_HUMAN	0.12851	0.000946205	0.00976857	0.998493	0.043249	0.154502	0.289413	0.98362	0.694208	18.4904	17.3216	18.1127	19.1821	18.3344	19.5038	20.6018	18.529	18.4491	18.2938	18.1301	18.1473	21.0126	18.2547	19.2368	18.681	18.6116	17.9267	18.1908	18.1256	18.5925	17.387	20.2396	18.5577	17.9378	19.6913	19.0175	17.778	18.9159	18.6141	17.0184	18.4129	18.7653	17.5754
8.1e-19	1.21491	P09382	P09382	LGALS1	Galectin-1	LEG1_HUMAN	0.839126	0.000640918	0.000335679	0.998493	0.0392895	0.0426824	0.0370945	0.982233	0.945138	21.8889	20.7417	21.0535	21.2629	21.7291	22.963	23.2942	21.7756	21.7422	20.4763	23.1924	21.3298	22.9769	22.0892	21.5283	21.6232	21.1384	24.4117	22.6833	21.9381	21.6402	22.6971	21.4606	22.1615	22.0693	22.3451	21.9067	21.0172	23.0785	21.5175	20.7574	21.4156	22.5248	21.6867
7.34e-11	1.16538	O75832	O75832	PSMD10	26S proteasome non-ATPase regulatory subunit 10	PSD10_HUMAN	0.596636	1.5e-05	5.28e-07	0.998493	0.0123365	0.00171412	-0.074321	0.974731	1.04905	17.7191	17.4913	17.6544	18.0443	17.4092	18.6326	19.954	18.1776	18.5137	17.56	17.6722	18.4571	18.5563	16.9619	18.0823	16.8727	17.5822	19.1814	17.2451	17.8418	17.385	18.3416	17.6324	17.2218	17.7862	17.1624	17.835	17.5827	18.2911	17.6917	17.3529	17.7366	16.9335	17.3708
5.02e-09	1.1519	P23142	P23142	FBLN1	Fibulin-1	FBLN1_HUMAN	0.150732	0.000153335	0.00145628	0.998493	0.0171788	0.0680454	0.230963	0.959907	0.728945	18.3992	17.5621	17.4747	17.7391	17.755	18.1228	21.5889	18.8192	18.4681	17.2703	18.7483	19.3384	20.5114	17.6276	18.611	17.8497	18.2355	19.4387	18.4093	18.3837	17.8425	18.7113	17.4072	18.7173	18.0013	19.037	17.7758	17.6833	18.6801	17.9279	17.3484	18.6592	18.2617	17.8538
2.55e-14	1.18818	B1ALH6;O14832	B1ALH6;O14832	PHYH	Isoform of O14832, Phytanoyl-CoA dioxygenase, peroxisomal;Phytanoyl-CoA dioxygenase, peroxisomal	B1ALH6_HUMAN;PAHX_HUMAN	0.716557	0.000583523	0.000448793	0.998493	0.0371738	0.0454314	0.0636218	0.949238	0.885617	18.6221	17.4178	17.3933	18.9654	19.031	17.3143	19.7193	17.5665	19.9423	18.8808	18.7348	18.4264	19.6054	18.6389	17.6884	18.3413	19.2379	18.8676	18.3414	17.7738	17.7912	19.274	19.2164	18.9448	18.4015	19.4402	18.6062	19.0503	19.805	16.6611	18.6091	17.9654	18.3701	17.7327
4.5e-10	1.15981	A0A087X0D5;P09668	A0A087X0D5;P09668	CTSH	Isoform of P09668, Pro-cathepsin H;Pro-cathepsin H	A0A087X0D5_HUMAN;CATH_HUMAN	0.868608	0.000134305	5.16e-05	0.998493	0.0171788	0.0239354	0.0256647	0.940093	0.914428	18.2059	17.9801	18.412	18.3498	18.4615	17.5823	21.9832	18.0246	18.4447	17.9924	18.2329	18.3822	17.0882	18.3202	18.1732	18.8474	16.9353	18.1164	19.0094	18.2468	17.4415	17.5163	18.2429	17.8384	17.985	18.8771	18.3088	18.5711	17.4872	19.2097	18.084	19.1999	18.7573	19.1008
2.57e-15	1.19431	P39060;P39060-1;P39060-2	P39060;P39060-1;P39060-2	COL18A1	Collagen alpha-1(XVIII) chain;Isoform of P39060, Isoform 2 of Collagen alpha-1(XVIII) chain;Isoform of P39060, Isoform 3 of Collagen alpha-1(XVIII) chain	COIA1_HUMAN;COIA1-1_HUMAN;COIA1-2_HUMAN	0.00761129	0.000260974	0.0303905	0.998493	0.022213	0.242006	0.437035	0.928542	0.491507	19.7587	19.5112	20.0516	19.1192	19.6417	18.1951	22.2273	20.1508	19.0416	19.81	19.2138	20.1031	21.1732	18.0243	19.3405	19.524	19.7557	19.299	20.1736	19.0631	19.6215	19.3027	20.2897	19.6477	19.0412	19.5442	20.8371	19.9064	18.7712	20.0429	18.7645	20.0397	19.6114	19.6317
6.77e-11	1.16562	A0A1W2PQV2;H3BUH9;P23434	A0A1W2PQV2;H3BUH9;P23434	GCSH	Isoform of P23434, Glycine cleavage system H protein, mitochondrial (Fragment);Isoform of P23434, Glycine cleavage system H protein, mitochondrial (Fragment);Glycine cleavage system H protein, mitochondrial	A0A1W2PQV2_HUMAN;H3BUH9_HUMAN;GCSH_HUMAN	0.391125	0.00134718	0.00345143	0.998493	0.0455936	0.09899	0.158233	0.926434	0.768201	20.1257	19.9663	18.9684	20.7761	19.3719	19.9687	21.9543	19.8108	22.6715	19.9448	20.8387	19.1592	20.8682	19.0332	21.2396	21.01	20.1021	22.0023	19.9883	19.599	19.9244	21.1092	20.2078	20.0982	19.9381	20.4023	19.7281	20.3511	21.3181	19.4895	18.1861	20.1874	20.4322	19.3839
2.41e-12	1.1754	O00468-6	O00468-6	AGRN	Isoform of O00468, Isoform 6 of Agrin	AGRIN-6_HUMAN	0.0199981	0.00039527	0.0221899	0.998493	0.0298659	0.209476	0.35389	0.839065	0.485175	19.0365	18.2226	17.8208	18.9585	18.3547	19.6209	21.6802	18.8085	19.2329	18.8039	19.4334	19.686	21.5024	18.5073	18.7344	18.9126	18.9993	20.1862	18.7432	18.3021	19.3512	19.859	18.8297	19.3327	19.3823	19.6903	18.6468	18.7512	19.441	19.0873	18.2402	19.1892	19.382	19.2591
2.5e-17	1.20634	P22392-2;Q32Q12	P22392-2;Q32Q12	NME2;NME1-NME2	Isoform of P22392, Isoform 3 of Nucleoside diphosphate kinase B;Isoform of P22392, Nucleoside diphosphate kinase	NDKB-2_HUMAN;Q32Q12_HUMAN	0.443813	6.66e-05	0.000117485	0.998493	0.0166399	0.032228	0.0803796	0.66569	0.585311	21.9613	21.7377	21.6194	22.5681	21.4921	22.7827	22.1479	22.3517	22.1814	21.802	22.597	21.9741	21.1837	21.5663	22.0596	22.2903	21.4212	23.0045	21.7754	22.4086	22.2138	22.6361	21.7944	21.3611	21.3492	22.1876	21.7233	21.6324	21.8766	21.8386	22.001	22.079	22.0341	21.8757
8.74e-12	1.17167	Q92890;Q92890-1;Q92890-3	Q92890;Q92890-1;Q92890-3	UFD1	Ubiquitin recognition factor in ER-associated degradation protein 1;Isoform of Q92890, Isoform Long of Ubiquitin recognition factor in ER-associated degradation protein 1;Isoform of Q92890, Isoform 3 of Ubiquitin recognition factor in ER-associated degradation protein 1	UFD1_HUMAN;UFD1-1_HUMAN;UFD1-3_HUMAN	0.269011	0.00110937	0.00482863	0.998493	0.0448637	0.11153	0.14157	0.654006	0.512435	20.1818	19.7951	19.4669	20.6663	19.6977	20.9315	22.0181	20.0858	20.8307	20.2148	19.941	19.9049	21.8982	19.6959	20.3066	20.0968	19.4719	21.2317	19.6048	20.3477	19.6468	21.2642	20.3502	19.8279	21.0256	20.4442	19.8139	20.1886	21.5032	19.7666	19.4022	20.3	19.8122	19.9137
5.5e-13	1.17961	P62495	P62495	ETF1	Eukaryotic peptide chain release factor subunit 1	ERF1_HUMAN	0.00617211	0.000251876	0.0336157	0.998493	0.022213	0.254089	0.311224	0.645507	0.334283	18.8634	18.8443	18.7411	19.374	18.3185	19.4792	20.4748	18.9018	18.1708	19.0141	19.1717	19.0133	20.0555	18.8545	18.9496	19.2149	17.6443	19.695	18.5635	19.0509	18.7495	19.172	19.0677	18.1262	18.8674	19.0723	19.001	18.4601	19.8926	18.7535	18.6935	18.7219	19.1815	18.9612
3.11e-13	1.18122	P62760	P62760	VSNL1	Visinin-like protein 1	VISL1_HUMAN	0.322737	0.00131961	0.00448109	0.998493	0.0455936	0.106813	0.108842	0.553394	0.444553	18.6791	18.833	18.016	18.6954	18.4264	18.9339	18.7421	18.6663	18.8543	19.4747	18.2832	17.9508	18.7291	18.8598	19.5553	18.5439	18.1956	19.0826	18.7931	17.7951	18.82	18.6535	18.6258	18.4088	18.2314	18.5631	18.7832	18.6711	18.9657	18.6141	18.9196	18.7057	18.7974	17.778
1.98e-06	1.12584	Q15691	Q15691	MAPRE1	Microtubule-associated protein RP/EB family member 1	MARE1_HUMAN	0.977001	0.000949952	0.000341564	0.998493	0.043249	0.0426824	-0.00265343	-0.478141	-0.475488	17.5116	17.287	16.7631	17.0161	17.1228	17.7416	16.6865	17.8045	16.972	17.1896	17.0259	17.924	17.0474	17.4965	17.3422	17.7133	17.5164	17.1547	17.4703	17.5466	17.9542	17.0821	17.5046	17.8313	17.6079	17.6656	17.4945	17.7397	16.7611	18.2823	17.4091	17.7519	17.646	17.5254
5.65e-10	1.15909	P62195	P62195	PSMC5	26S proteasome regulatory subunit 8	PRS8_HUMAN	0.439895	0.000128485	0.000241053	0.998493	0.0171788	0.0392466	-0.0847695	-0.666124	-0.581354	17.7246	18.4893	17.6629	17.5409	18.5312	18.426	15.2433	17.6155	17.4604	18.1162	17.6103	17.8891	17.9487	18.6085	18.0354	17.442	17.9271	17.0698	18.0097	18.1893	17.9386	16.9031	17.2465	17.3175	18.3344	17.6728	17.6105	17.3993	18.2102	18.232	18.5304	17.3785	17.5654	17.7072
1.24e-12	1.17731	A0A087WW66;Q99460	A0A087WW66;Q99460	PSMD1	Isoform of Q99460, 26S proteasome non-ATPase regulatory subunit 1;26S proteasome non-ATPase regulatory subunit 1	A0A087WW66_HUMAN;PSMD1_HUMAN	0.275276	0.00129228	0.00544634	0.998493	0.0455936	0.119195	-0.147643	-0.681364	-0.533721	17.6814	18.1796	17.9911	16.8775	18.4666	17.5242	15.9217	17.2417	17.466	16.979	16.6547	17.7727	16.2576	18.4208	17.0076	17.337	18.0155	17.187	17.6065	18.2726	18.0044	16.8144	18.1956	17.6944	17.9379	17.1494	17.4849	17.415	17.0099	17.6754	18.1658	17.7111	16.7978	17.5926
3.08e-10	1.16099	P51149	P51149	RAB7A	Ras-related protein Rab-7a	RAB7A_HUMAN	0.780373	0.00121844	0.000846994	0.998493	0.0455936	0.0545634	-0.0392501	-0.71301	-0.67376	19.2972	20.3574	19.5668	19.2088	19.2138	19.2824	19.1845	18.7443	19.1246	19.5665	18.8518	19.4728	19.6418	19.9055	19.3917	18.8448	19.1846	19.5324	19.6241	19.6646	19.7665	18.4888	18.1544	18.723	19.4532	19.5359	19.8637	19.4371	20.5418	19.8189	20.2918	18.5973	18.6231	19.7757
6.54e-10	1.15864	Q13409-2;Q13409-3;Q13409-6	Q13409-2;Q13409-3;Q13409-6	DYNC1I2	Isoform of Q13409, Isoform 2B of Cytoplasmic dynein 1 intermediate chain 2;Isoform of Q13409, Isoform 2C of Cytoplasmic dynein 1 intermediate chain 2;Isoform of Q13409, Isoform 2F of Cytoplasmic dynein 1 intermediate chain 2	DC1I2-2_HUMAN;DC1I2-3_HUMAN;DC1I2-6_HUMAN	0.509817	0.000862549	0.00138912	0.998493	0.0418272	0.0680454	-0.0946105	-0.751281	-0.65667	17.5006	18.0348	17.2624	16.5741	17.9622	17.4182	15.6392	17.4157	16.0097	17.9213	17.7044	17.6616	16.807	17.5635	17.5195	16.9543	18.2045	15.6073	17.7443	17.7633	17.1997	17.0247	18.5155	18.0439	17.5814	17.8144	17.8809	17.9115	16.5921	17.3699	17.003	17.3409	17.8001	17.524
6.56e-07	1.13201	E7EVW7;P14317	E7EVW7;P14317	HCLS1	Isoform of P14317, Hematopoietic lineage cell-specific protein;Hematopoietic lineage cell-specific protein	E7EVW7_HUMAN;HCLS1_HUMAN	0.384756	0.00144038	0.00370475	0.998493	0.046798	0.0994771	-0.143889	-0.817834	-0.673945	17.4334	16.9419	16.2176	18.024	18.029	16.6586	14.3806	16.361	17.2066	17.79	17.5486	17.3608	16.42	17.1605	17.4331	17.775	17.947	15.1201	17.0377	17.3427	17.7439	17.3793	15.9164	17.5644	17.5816	17.7318	17.7429	18.2626	17.182	17.5342	16.8369	17.2941	17.8286	17.1594
1.72e-13	1.1829	A0A0C4DG17;C9J9K3;P08865	A0A0C4DG17;C9J9K3;P08865	RPSA	Isoform of P08865, 40S ribosomal protein SA;Isoform of P08865, 40S ribosomal protein SA (Fragment);40S ribosomal protein SA	A0A0C4DG17_HUMAN;C9J9K3_HUMAN;RSSA_HUMAN	0.214418	0.000736287	0.00432004	0.998493	0.0404215	0.106813	-0.19657	-0.837849	-0.641278	19.1659	20.2151	19.5005	19.0339	19.1483	19.5105	18.9779	18.7201	19.7946	19.4175	18.3663	19.3747	19.5735	20.1802	19.499	19.3486	19.1091	18.8617	19.7737	19.543	19.7791	18.2258	18.7326	18.8125	18.7256	18.732	20.2406	18.9259	19.4426	19.6752	19.8232	19.1003	19.1087	19.7495
1.17e-09	1.15676	Q7L2H7	Q7L2H7	EIF3M	Eukaryotic translation initiation factor 3 subunit M	EIF3M_HUMAN	0.613614	0.000172143	0.00016677	0.998493	0.0180417	0.0387026	-0.0745187	-0.878255	-0.803736	17.8376	18.5172	17.8537	17.7344	18.0788	19.3135	18.4736	17.9293	18.5058	17.4898	16.6661	17.6605	18.4382	18.4941	16.6239	16.8495	17.7971	18.3423	18.2098	18.1999	17.6488	18.2535	18.4707	18.0345	18.2056	17.2025	17.909	17.4034	18.3459	18.0081	18.4373	18.0773	16.7812	18.0091
1.56e-17	1.20758	Q15046	Q15046	KARS	Lysine--tRNA ligase	SYK_HUMAN	0.644204	0.000698968	0.000696006	0.998493	0.0404215	0.0525889	-0.0768934	-0.888042	-0.811149	19.7735	20.2318	19.4532	20.4319	19.6643	18.4841	17.0856	20.1598	18.5807	19.5903	19.919	20.0024	19.1055	20.4099	19.9428	19.7194	19.6469	18.5503	20.2987	20.5804	20.0602	19.4116	19.3926	19.8719	20.2123	19.485	19.6855	18.6826	19.7768	20.4761	20.7875	19.7956	19.3437	20.1544
7.37e-07	1.13138	Q92900;Q92900-2	Q92900;Q92900-2	UPF1	Regulator of nonsense transcripts 1;Isoform of Q92900, Isoform 2 of Regulator of nonsense transcripts 1	RENT1_HUMAN;RENT1-2_HUMAN	0.453699	0.000279435	0.000519647	0.998493	0.022213	0.0471656	-0.116243	-0.890149	-0.773907	16.1909	16.8055	16.4885	16.8985	16.4565	16.2173	14.1264	16.5124	15.999	15.845	15.3401	16.8098	16.2237	16.6774	15.781	15.7042	16.1462	16.2698	16.1873	16.7483	16.5748	15.201	16.5199	16.1147	16.1958	15.775	16.1411	16.7626	16.2154	17.1414	17.1438	16.1171	16.0523	16.317
3.28e-07	1.13541	Q5LJA5;Q5LJA9;Q9Y5K5;Q9Y5K5-2;Q9Y5K5-3;Q9Y5K5-4	Q5LJA5;Q5LJA9;Q9Y5K5;Q9Y5K5-2;Q9Y5K5-3;Q9Y5K5-4	UCHL5	Isoform of Q9Y5K5, Ubiquitin carboxyl-terminal hydrolase;Isoform of Q9Y5K5, Ubiquitin carboxyl-terminal hydrolase (Fragment);Ubiquitin carboxyl-terminal hydrolase isozyme L5;Isoform of Q9Y5K5, Isoform 2 of Ubiquitin carboxyl-terminal hydrolase isozyme L5;Isoform of Q9Y5K5, Isoform 3 of Ubiquitin carboxyl-terminal hydrolase isozyme L5;Isoform of Q9Y5K5, Isoform 4 of Ubiquitin carboxyl-terminal hyd…	Q5LJA5_HUMAN;Q5LJA9_HUMAN;UCHL5_HUMAN;UCHL5-2_HUMAN;UCHL5-3_HUMAN;UCHL5-4_HUMAN	0.198363	8.43e-05	0.000558273	0.998493	0.0171788	0.0471656	-0.182583	-0.912917	-0.730333	17.5463	18.0466	17.8983	17.246	17.575	17.6689	14.3442	17.6258	16.7736	18.0015	18.368	17.7378	16.3263	17.8444	17.9186	17.7098	17.6715	17.5143	17.7656	17.902	18.152	16.9977	16.5424	17.408	17.6211	17.858	17.5787	18.1422	16.3598	17.7448	18.4593	17.4218	17.6667	17.8815
1.87e-06	1.1262	Q15291;Q15291-2	Q15291;Q15291-2	RBBP5	Retinoblastoma-binding protein 5;Isoform of Q15291, Isoform 2 of Retinoblastoma-binding protein 5	RBBP5_HUMAN;RBBP5-2_HUMAN	0.399362	0.000535326	0.00116101	0.998493	0.0347855	0.0646717	-0.15051	-0.944339	-0.793829	15.3889	15.9254	13.5881	14.4286	14.7951	NA	13.7705	15.6996	NA	14.8268	14.6858	14.7148	16.485	15.816	14.612	NA	15.6394	16.3473	15.5868	15.4148	15.4231	15.5178	16.7461	16.3199	15.7652	15.3327	14.3222	15.8827	15.0553	16.2014	16.0679	15.6355	14.8761	15.676
7.51e-10	1.15819	P43686;P43686-2	P43686;P43686-2	PSMC4	26S proteasome regulatory subunit 6B;Isoform of P43686, Isoform 2 of 26S proteasome regulatory subunit 6B	PRS6B_HUMAN;PRS6B-2_HUMAN	0.0156239	9.85e-05	0.00773534	0.998493	0.0171788	0.136709	-0.373206	-0.971679	-0.598473	16.7811	17.6026	16.536	16.8097	17.7645	16.2976	14.3926	16.8334	16.4076	16.5161	16.4579	16.8007	15.5111	18.0706	16.9654	16.6397	17.2404	15.8273	17.4043	17.6647	17.4406	16.3819	15.5304	16.3141	15.4829	16.5399	17.16	16.8925	15.6896	17.1957	17.7687	16.7654	16.8304	17.1192
3.25e-05	1.10014	Q6IA69	Q6IA69	NADSYN1	Glutamine-dependent NAD(+) synthetase	NADE_HUMAN	0.507653	0.000161688	0.000248151	0.998493	0.0175108	0.0392466	-0.103344	-0.97304	-0.869696	16.0298	16.3313	16.3273	16.3323	16.1435	NA	NA	15.9927	NA	15.17	15.7334	16.8481	NA	16.6163	16.0684	15.7477	16.4421	13.8476	16.2913	16.8871	16.9441	14.503	15.2883	16.2664	15.9779	16.0133	15.6468	16.6377	NA	16.5941	16.7972	15.9473	16.1247	16.2331
0.000112451	1.0649	A0A0A0MSA7;A0A0U1RQK7;O43432;O43432-3	A0A0A0MSA7;A0A0U1RQK7;O43432;O43432-3	EIF4G3	Isoform of O43432, Eukaryotic translation initiation factor 4 gamma 3;Isoform of O43432, Eukaryotic translation initiation factor 4 gamma 3;Eukaryotic translation initiation factor 4 gamma 3;Isoform of O43432, Isoform 3 of Eukaryotic translation initiation factor 4 gamma 3	A0A0A0MSA7_HUMAN;A0A0U1RQK7_HUMAN;IF4G3_HUMAN;IF4G3-3_HUMAN	0.531429	0.0014203	0.000217038	0.998493	0.0466118	0.0392466	0.103798	-0.978926	-1.08272	12.1721	NA	NA	NA	NA	11.8745	10.8692	NA	NA	NA	NA	12.4591	11.4379	11.8345	12.2087	11.7995	11.4671	11.3317	12.3302	12.5696	12.9348	NA	11.8816	12.6024	NA	NA	NA	12.5856	NA	13.2391	12.0307	NA	11.3537	12.1897
7.93e-05	1.07938	A0A0J9YY18;A8K968;Q9Y2J2-2	A0A0J9YY18;A8K968;Q9Y2J2-2	EPB41L3	Isoform of Q9Y2J2, Band 4.1-like protein 3 (Fragment);Isoform of Q9Y2J2, Band 4.1-like protein 3;Isoform of Q9Y2J2, Isoform 2 of Band 4.1-like protein 3	A0A0J9YY18_HUMAN;A8K968_HUMAN;E41L3-2_HUMAN	0.46802	0.000853845	0.00187127	0.998493	0.0418272	0.0725057	-0.123898	-0.989758	-0.865859	15.6164	15.4319	NA	NA	15.8932	15.9401	NA	NA	NA	16.9152	NA	17.4651	NA	16.3895	16.4985	NA	16.9567	NA	NA	16.1065	16.462	NA	NA	15.5898	14.9446	15.9956	NA	16.0679	NA	15.5052	NA	14.8464	15.0932	15.7378
1.3e-11	1.17051	P62244	P62244	RPS15A	40S ribosomal protein S15a	RS15A_HUMAN	0.0991767	0.00134085	0.0161603	0.998493	0.0455936	0.188311	-0.316338	-0.992134	-0.675796	18.7053	19.5861	20.072	18.8987	18.8684	19.2448	15.7539	18.5641	19.2912	18.3271	17.7259	18.0587	19.1556	20.1565	18.3775	18.8126	18.3799	18.8662	19.2134	19.1566	18.7077	18.419	18.9127	18.0802	18.0481	17.6821	19.8059	18.3894	18.9645	19.0077	20.2222	18.678	19.1214	18.9147
3.24e-15	1.1937	P13010	P13010	XRCC5	X-ray repair cross-complementing protein 5	XRCC5_HUMAN	0.750211	0.00101875	0.000748822	0.998493	0.044091	0.054065	-0.0630636	-1.02233	-0.959266	19.1263	19.8761	19.5529	18.409	19.2507	19.4014	14.2994	19.3275	17.4728	19.6148	18.8332	19.2383	18.3874	19.6209	19.6228	19.2583	19.3186	17.3873	18.4185	19.8422	19.8276	17.4436	20.0649	19.5622	18.1039	18.9572	20.2832	18.7315	17.9111	19.733	19.7293	19.7863	19.2617	19.4559
1.06e-06	1.12943	P55212	P55212	CASP6	Caspase-6	CASP6_HUMAN	0.0906726	0.000135025	0.00221971	0.998493	0.0171788	0.0775467	-0.295299	-1.03147	-0.736174	16.3787	17.2819	16.0986	16.6364	16.8156	16.8528	16.5729	16.8686	NA	15.855	16.083	16.4528	15.0314	17.2799	15.9879	15.007	16.8709	15.484	16.6635	17.1025	16.842	15.4414	15.9222	16.0746	16.9475	16.4931	15.6996	16.5808	15.1183	16.9558	17.0806	16.6788	16.4971	17.212
5.37e-05	1.09036	A0A2R8Y5H3;A0A2R8Y5S9;A0A2R8Y7C5;A0A2R8Y7Q9;A0A2R8YE18;A0A2R8YE59;A0A2R8YEK8;A0A2U3TZL3;Q9Y5P4;Q9Y5P4-2;Q9Y5P4-3	A0A2R8Y5H3;A0A2R8Y5S9;A0A2R8Y7C5;A0A2R8Y7Q9;A0A2R8YE18;A0A2R8YE59;A0A2R8YEK8;A0A2U3TZL3;Q9Y5P4;Q9Y5P4-2;Q9Y5P4-3	COL4A3BP	Isoform of Q9Y5P4, Collagen type IV alpha-3-binding protein (Fragment);Isoform of Q9Y5P4, Collagen type IV alpha-3-binding protein;Isoform of Q9Y5P4, Collagen type IV alpha-3-binding protein;Isoform of Q9Y5P4, Collagen type IV alpha-3-binding protein;Isoform of Q9Y5P4, Collagen type IV alpha-3-binding protein;Isoform of Q9Y5P4, Collagen type IV alpha-3-binding protein (Fragment);Isoform of Q9Y5P4…	A0A2R8Y5H3_HUMAN;A0A2R8Y5S9_HUMAN;A0A2R8Y7C5_HUMAN;A0A2R8Y7Q9_HUMAN;A0A2R8YE18_HUMAN;A0A2R8YE59_HUMAN;A0A2R8YEK8_HUMAN;A0A2U3TZL3_HUMAN;C43BP_HUMAN;C43BP-2_HUMAN;C43BP-3_HUMAN	0.264609	0.000934981	0.00407235	0.998493	0.043249	0.106813	-0.225208	-1.05619	-0.830986	16.6814	16.9646	NA	16.9555	16.5322	NA	NA	16.5688	16.5788	16.1256	17.4842	16.944	16.0646	16.5881	15.7677	15.6298	17.4997	14.8524	17.3906	17.7196	16.851	16.2387	14.6105	17.2176	17.333	16.6676	16.2195	17.0236	15.9978	16.8093	16.3316	17.6611	16.6166	17.5334
1.45e-10	1.1633	Q96QK1	Q96QK1	VPS35	Vacuolar protein sorting-associated protein 35	VPS35_HUMAN	0.530942	2.78e-05	3.14e-05	0.998493	0.0128807	0.0169868	-0.0993859	-1.06234	-0.962952	19.1182	19.7498	19.4574	18.2314	19.5949	19.0313	17.3134	18.9721	17.8693	18.7329	18.7545	19.7499	18.4774	19.7778	18.9102	18.2105	19.309	18.8973	19.4216	19.4878	19.2593	18.9012	18.2881	19.4413	19.01	19.0033	18.9512	19.1582	18.4152	19.4994	20.2518	19.2778	18.97	19.9947
1.79e-07	1.13813	Q15166	Q15166	PON3	Serum paraoxonase/lactonase 3	PON3_HUMAN	0.00775054	0.00113144	0.0876116	0.998493	0.0448637	0.383625	-0.572689	-1.07973	-0.507045	17.9497	18.304	19.3163	17.4589	19.1558	17.1092	19.5905	17.9797	19.2349	18.4251	16.2181	17.7802	17.4523	18.1475	17.4136	18.4758	17.8144	16.0529	17.5343	18.7598	17.7461	17.6524	18.3224	18.6897	17.4708	17.8359	18.5347	18.5923	17.8103	18.3091	19.0157	16.5533	16.941	16.5818
2.36e-06	1.12477	Q9NSY2	Q9NSY2	STARD5	StAR-related lipid transfer protein 5	STAR5_HUMAN	0.543424	0.000664308	0.000881304	0.998493	0.0395649	0.0545634	-0.125676	-1.09924	-0.973568	16.3668	17.0045	17.1395	17.8746	16.8097	16.5586	14.6732	16.157	16.8762	17.0896	16.1263	15.9989	15.9272	17.1622	17.1109	16.2401	16.8561	16.4135	16.7526	16.2521	15.5619	16.8775	16.9562	15.6161	16.7862	16.692	18.3318	17.0252	17.4659	16.8103	17.3471	16.373	16.6388	16.8347
7.37e-09	1.15058	Q9NTM9	Q9NTM9	CUTC	Copper homeostasis protein cutC homolog	CUTC_HUMAN	0.580596	0.00131826	0.00168444	0.998493	0.0455936	0.0717544	-0.122904	-1.10691	-0.984002	18.3702	19.1255	18.1671	19.3405	18.238	15.2847	17.0618	16.6254	16.8484	18.7565	18.8688	17.9262	17.3869	18.7456	18.8299	18.9094	18.2332	14.541	17.8884	18.9256	18.0947	18.1276	18.532	17.9582	18.1	18.2281	18.4385	18.0329	17.9321	18.7903	18.9351	19.8565	18.6494	18.954
1.81e-06	1.12639	E7EVX8;Q8WWY3	E7EVX8;Q8WWY3	PRPF31	Isoform of Q8WWY3, U4/U6 small nuclear ribonucleoprotein Prp31;U4/U6 small nuclear ribonucleoprotein Prp31	E7EVX8_HUMAN;PRP31_HUMAN	0.526755	9.9e-05	3.66e-06	0.998493	0.0171788	0.00396194	0.119313	-1.1551	-1.27441	17.0309	NA	NA	15.9334	17.5551	16.6026	15.782	15.9977	16.5311	17.5559	15.6239	NA	17.0666	NA	16.5766	17.0307	17.5861	16.9835	17.3544	16.5057	18.1835	16.7406	18.6285	17.9697	17.8669	17.3392	17.3922	NA	17.3997	17.2235	16.6599	16.1588	17.3952	15.1543
1.59e-10	1.16304	Q9Y696	Q9Y696	CLIC4	Chloride intracellular channel protein 4	CLIC4_HUMAN	0.206514	0.00012218	0.000788021	0.998493	0.0171788	0.0540765	-0.251716	-1.20777	-0.956051	18.4147	19.8496	17.9764	18.6156	19.0092	17.4701	16.6198	19.1683	17.8083	17.4282	17.8573	19.1692	16.1822	19.6579	18.2299	18.0955	19.1	18.3227	19.4414	19.4549	19.1604	18.053	17.6939	18.934	18.1142	18.0341	17.9929	18.9686	17.5705	19.2627	19.9099	18.8995	17.7328	19.7262
8.79e-10	1.15768	J3QT28;O43684;O43684-2	J3QT28;O43684;O43684-2	BUB3	Isoform of O43684, Mitotic checkpoint protein BUB3 (Fragment);Mitotic checkpoint protein BUB3;Isoform of O43684, Isoform 2 of Mitotic checkpoint protein BUB3	J3QT28_HUMAN;BUB3_HUMAN;BUB3-2_HUMAN	0.241331	0.000153053	0.000732264	0.998493	0.0171788	0.054065	-0.257942	-1.29189	-1.03395	17.2707	18.1703	16.7305	16.0272	17.4105	NA	12.3523	17.5978	16.3538	17.4265	16.5392	17.9324	15.7217	18.131	16.9297	17.6282	17.7254	16.5411	17.9295	17.5412	17.8231	15.6069	18.1906	18.008	16.7374	16.0715	14.7426	17.7894	16.4681	18.3091	18.068	18.196	17.2881	18.1242
5.5e-05	1.08978	A6NG10;K7EIJ0;K7EMC9;K7ENL2;Q969T9	A6NG10;K7EIJ0;K7EMC9;K7ENL2;Q969T9	WBP2	Isoform of Q969T9, WW domain-binding protein 2;Isoform of Q969T9, WW domain-binding protein 2 (Fragment);Isoform of Q969T9, WW domain-binding protein 2;Isoform of Q969T9, WW domain-binding protein 2;WW domain-binding protein 2	A6NG10_HUMAN;K7EIJ0_HUMAN;K7EMC9_HUMAN;K7ENL2_HUMAN;WBP2_HUMAN	0.150745	0.00111949	0.00874513	0.998493	0.0448637	0.146178	-0.355782	-1.30068	-0.944901	18.0394	18.258	NA	16.6205	17.9839	16.1525	NA	16.6975	17.9394	17.5988	16.9837	16.2651	18.2892	17.5904	NA	NA	18.9462	14.3687	18.2147	18.7184	19.1612	18.3289	18.6955	18.833	17.6255	17.2703	NA	18.4194	17.999	18.9578	NA	NA	16.44	17.4525
1.36e-13	1.18354	P02549;P02549-2	P02549;P02549-2	SPTA1	Spectrin alpha chain, erythrocytic 1;Isoform of P02549, Isoform 2 of Spectrin alpha chain, erythrocytic 1	SPTA1_HUMAN;SPTA1-2_HUMAN	0.700331	0.000739468	8.77e-05	0.998493	0.0404215	0.0303737	0.0955386	-1.31781	-1.41335	21.3195	21.5464	21.3459	20.4032	21.4887	21.516	17.7852	22.3002	21.4988	21.0852	18.856	21.3557	23.1818	21.4602	20.7593	21.4547	21.3468	23.1403	21.6152	21.5635	20.8984	22.3492	21.6516	20.7501	21.9598	19.9602	20.4854	22.0415	22.1817	21.1501	21.2344	21.0404	21.0506	21.5624
2.05e-07	1.13755	A8MTY9;O14972;O14972-2	A8MTY9;O14972;O14972-2	VPS26C	Isoform of O14972, Vacuolar protein sorting-associated protein 26C;Vacuolar protein sorting-associated protein 26C;Isoform of O14972, Isoform 2 of Vacuolar protein sorting-associated protein 26C	A8MTY9_HUMAN;VP26C_HUMAN;VP26C-2_HUMAN	0.345819	0.00103137	0.00314581	0.998493	0.044091	0.0955208	-0.26082	-1.40619	-1.14537	13.9882	15.8296	14.7312	13.7698	14.9425	14.2383	12.8484	14.8352	12.2765	14.2331	13.7216	15.1955	11.7777	15.5924	14.8018	14.8775	14.6043	11.7591	15.2923	15.1961	14.7612	12.1464	14.2989	14.2506	13.4988	14.4407	14.6758	14.2494	13.3121	14.8577	15.7549	14.6141	14.4498	15.3463
2.5e-05	1.10394	Q08477-2	Q08477-2	CYP4F3	Isoform of Q08477, Isoform CYP4F3B of Cytochrome P450 4F3	CP4F3-2_HUMAN	0.69579	0.000844776	0.000798915	0.998493	0.0418272	0.0540765	-0.102481	-1.53996	-1.43748	14.8655	16.0042	15.4238	NA	16.4303	NA	13.5822	16.1071	14.2172	13.7774	13.0137	15.1646	13.9171	15.6424	14.2108	14.7019	14.7814	12.4114	16.2018	13.5001	15.1827	13.4817	16.2412	15.0652	12.6977	13.7195	15.0225	15.0697	NA	16.1532	17.2845	16.0238	NA	15.3005
1.74e-09	1.15546	P46019	P46019	PHKA2	Phosphorylase b kinase regulatory subunit alpha, liver isoform	KPB2_HUMAN	0.407165	0.000723483	0.00159334	0.998493	0.0404215	0.0699562	-0.248136	-1.59135	-1.34322	16.6916	17.8244	17.7998	NA	18.3698	15.8112	15.1657	17.2095	15.7529	16.6738	13.6474	17.4801	14.5733	16.502	16.6003	16.3195	17.5557	15.261	17.172	17.4441	17.5145	13.7301	18.1119	17.2341	14.8288	16.1891	17.9883	16.5826	16.5993	18.5244	18.6013	15.4019	16.0909	16.7719
7.01e-08	1.14211	A0A024R7W5;A0A087WY31;A0A087X0Q1;Q7Z739;Q9BYJ9	A0A024R7W5;A0A087WY31;A0A087X0Q1;Q7Z739;Q9BYJ9	YTHDF3;YTHDF3;YTHDF3;YTHDF3;YTHDF1	Isoform of Q7Z739, YTH domain family, member 3, isoform CRA_a;Isoform of Q7Z739, YTH domain-containing family protein 3;Isoform of Q7Z739, YTH domain-containing family protein 3;YTH domain-containing family protein 3;YTH domain-containing family protein 1	A0A024R7W5_HUMAN;A0A087WY31_HUMAN;A0A087X0Q1_HUMAN;YTHD3_HUMAN;YTHD1_HUMAN	0.433841	4.76e-05	9.35e-05	0.998493	0.0142953	0.0303737	-0.160559	-1.60436	-1.4438	16.1629	16.3401	NA	NA	16.7502	NA	NA	17.0927	15.3427	16.0809	15.1675	15.5803	16.2	16.1909	15.3452	15.3652	16.7115	15.9317	16.389	16.402	15.4723	NA	16.7175	14.0691	16.6795	NA	14.6762	16.5294	14.5366	15.7836	15.9252	NA	16.2001	16.5541
7.13e-15	1.19163	Q96I15	Q96I15	SCLY	Selenocysteine lyase	SCLY_HUMAN	0.916235	0.00133467	0.000619964	0.998493	0.0455936	0.0491284	-0.0354092	-1.69105	-1.65564	19.9167	20.803	20.7076	20.8894	19.8519	22.0827	11.8498	19.9749	20.5367	20.4973	20.1345	19.2985	19.6806	20.6776	20.4852	20.6862	18.4489	21.6936	19.8021	20.1321	20.3209	21.6956	17.4324	19.2805	21.2993	20.9838	19.9776	19.7842	22.0881	19.8589	20.9137	20.1243	20.3196	19.8596
2.54e-05	1.10375	Q12768	Q12768	WASHC5	WASH complex subunit 5	WASC5_HUMAN	0.14433	0.00019684	0.00124283	0.998493	0.0193798	0.0672994	-0.38338	-1.87182	-1.48844	14.8212	15.2922	15.8372	15.0564	15.0732	NA	NA	NA	NA	13.7326	NA	16.0928	NA	16.1124	14.9834	15.4526	15.3569	NA	15.5092	16.0963	15.2951	12.2734	14.7583	14.3272	15.3635	14.5112	15.1075	NA	13.2148	14.5595	16.3138	15.2809	14.7043	16.1899
9.6e-05	1.07236	A0A087X0W8;E9PKH5;Q04206;Q04206-2;Q04206-3;Q04206-4;Q2TAM5	A0A087X0W8;E9PKH5;Q04206;Q04206-2;Q04206-3;Q04206-4;Q2TAM5	RELA	Isoform of Q04206, Transcription factor p65;Isoform of Q04206, Transcription factor p65 (Fragment);Transcription factor p65;Isoform of Q04206, Isoform 2 of Transcription factor p65;Isoform of Q04206, Isoform 3 of Transcription factor p65;Isoform of Q04206, Isoform 4 of Transcription factor p65;Isoform of Q04206, RELA protein	A0A087X0W8_HUMAN;E9PKH5_HUMAN;TF65_HUMAN;TF65-2_HUMAN;TF65-3_HUMAN;TF65-4_HUMAN;Q2TAM5_HUMAN	0.826148	2.2e-05	1.46e-05	0.998493	0.0128807	0.0118474	-0.0463895	-1.90608	-1.85969	15.8391	15.9153	16.003	NA	16.3443	NA	NA	15.8755	NA	NA	11.9304	16.425	NA	15.2663	NA	NA	16.2529	NA	16.3971	16.356	16.34	NA	NA	16.299	NA	NA	NA	NA	NA	16.6552	17.0721	16.3186	15.4575	16.8558
0.00048715	0.969434	A0A087X2H1;G3V4V5;H0YJP0;Q9ULT8	A0A087X2H1;G3V4V5;H0YJP0;Q9ULT8	HECTD1	Isoform of Q9ULT8, E3 ubiquitin-protein ligase HECTD1;Isoform of Q9ULT8, E3 ubiquitin-protein ligase HECTD1 (Fragment);Isoform of Q9ULT8, E3 ubiquitin-protein ligase HECTD1 (Fragment);E3 ubiquitin-protein ligase HECTD1	A0A087X2H1_HUMAN;G3V4V5_HUMAN;H0YJP0_HUMAN;HECD1_HUMAN	0.836538	0.000459957	0.000383511	0.998493	0.032487	0.0447586	-0.0628877	-2.34709	-2.2842	15.2148	15.6322	NA	NA	NA	NA	NA	NA	NA	NA	NA	NA	NA	15.5473	NA	NA	NA	10.8291	NA	15.5591	15.5157	NA	NA	15.7901	NA	NA	NA	NA	NA	15.6799	15.6606	NA	NA	15.4884
8.76e-06	1.11522	A6PWM2;Q6UXH1;Q6UXH1-2;Q6UXH1-3;Q6UXH1-4;Q6UXH1-5;Q6UXH1-6	A6PWM2;Q6UXH1;Q6UXH1-2;Q6UXH1-3;Q6UXH1-4;Q6UXH1-5;Q6UXH1-6	CRELD2	Isoform of Q6UXH1, Cysteine-rich with EGF-like domain protein 2 (Fragment);Cysteine-rich with EGF-like domain protein 2;Isoform of Q6UXH1, Isoform 2 of Cysteine-rich with EGF-like domain protein 2;Isoform of Q6UXH1, Isoform 3 of Cysteine-rich with EGF-like domain protein 2;Isoform of Q6UXH1, Isoform 4 of Cysteine-rich with EGF-like domain protein 2;Isoform of Q6UXH1, Isoform 5 of Cysteine-rich wi…	A6PWM2_HUMAN;CREL2_HUMAN;CREL2-2_HUMAN;CREL2-3_HUMAN;CREL2-4_HUMAN;CREL2-5_HUMAN;CREL2-6_HUMAN	0.554789	0.000817759	0.000229186	0.998493	0.041514	0.0392466	0.340515	-4.49551	-4.83602	16.1251	NA	NA	14.2756	NA	13.7931	NA	12.0807	11.474	NA	NA	NA	12.6387	NA	NA	NA	NA	9.17766	NA	15.6558	NA	NA	17.7488	17.1183	NA	16.5626	16.3195	NA	15.4687	NA	NA	NA	NA	NA
1.33e-08	1.1485	P49411	P49411	TUFM	Elongation factor Tu, mitochondrial	EFTU_HUMAN	0.447894	0.000147496	0.000253671	0.998493	0.0171788	0.0392466	-0.438708	-4.71646	-4.27775	16.2605	NA	18.0424	15.9477	18.1394	16.6821	NA	17.3833	13.8662	16.3888	NA	16.9256	NA	NA	15.7041	16.3041	16.9436	10.5744	16.8054	17.9261	16.0364	NA	17.4987	NA	12.2904	NA	NA	15.5689	NA	17.3642	NA	NA	NA	14.8792
1.55e-13	1.18317	P19823;Q5T985	P19823;Q5T985	ITIH2	Inter-alpha-trypsin inhibitor heavy chain H2;Isoform of P19823, Inter-alpha-trypsin inhibitor heavy chain H2	ITIH2_HUMAN;Q5T985_HUMAN	0.208907	0.00160716	0.00945227	0.998493	0.0502103	0.151671	0.327539	1.28402	0.95648	18.6677	16.8634	18.541	18.7724	18.2811	19.2218	18.5756	18.0162	20.0725	19.6692	18.8564	18.2272	21.6947	17.5376	18.8992	19.4176	18.2259	18.4417	17.7176	17.4502	18.2135	17.2539	18.1898	19.2792	17.4903	20.2826	19.4025	16.947	19.5446	17.8182	18.6117	17.9341	18.527	18.0531
2.59e-16	1.20027	Q9UBQ7	Q9UBQ7	GRHPR	Glyoxylate reductase/hydroxypyruvate reductase	GRHPR_HUMAN	0.296418	0.00160722	0.00612777	0.998493	0.0502103	0.122688	-0.161601	-0.763349	-0.601749	21.7706	22.7147	22.4407	22.4678	21.871	21.2657	19.2456	22.2215	21.4427	21.6967	21.5152	22.1817	20.1685	22.5162	22.345	22.0956	21.5197	21.8894	22.4818	22.0819	22.1781	21.78	20.863	21.7069	21.5635	21.7457	21.959	21.6941	21.6226	22.5864	23.0145	22.1056	21.8477	22.4263
1.07e-13	1.18422	P02790	P02790	HPX	Hemopexin	HEMO_HUMAN	0.25198	0.00163685	0.00768616	0.998493	0.0502203	0.136709	0.302042	1.29739	0.995353	21.1446	19.6275	20.2947	21.3053	20.6515	22.0874	22.8638	20.448	22.2492	20.853	20.988	20.2885	24.8343	20.0432	21.2389	20.931	20.929	21.5063	20.6159	20.5693	20.0454	20.476	21.1342	21.3032	22.16	22.1825	20.574	20.4604	21.4945	20.091	19.2856	20.4117	20.9612	20.2871
1.96e-17	1.20696	P35268	P35268	RPL22	60S ribosomal protein L22	RL22_HUMAN	0.0789244	0.00163846	0.0254646	0.998493	0.0502203	0.223623	-0.330785	-0.919843	-0.589058	21.3124	21.6788	22.1073	20.4229	22.0489	22.397	18.3162	21.4601	21.0161	21.4227	21.0398	21.5141	20.3942	21.9968	20.7289	21.2571	21.8253	20.2627	21.698	21.4077	20.8034	19.5492	21.7518	22.1364	19.893	21.5006	22.3436	20.0302	19.5287	21.3746	22.151	20.9813	21.5466	21.7264
5.4e-06	1.11912	E7EV71;H7C0I7;Q14766;Q14766-2;Q14766-3;Q14766-4;Q14766-5	E7EV71;H7C0I7;Q14766;Q14766-2;Q14766-3;Q14766-4;Q14766-5	LTBP1	Isoform of Q14766, Latent-transforming growth factor beta-binding protein 1;Isoform of Q14766, Latent-transforming growth factor beta-binding protein 1 (Fragment);Latent-transforming growth factor beta-binding protein 1;Isoform of Q14766, Isoform Short of Latent-transforming growth factor beta-binding protein 1;Isoform of Q14766, Isoform 3 of Latent-transforming growth factor beta-binding protein…	E7EV71_HUMAN;H7C0I7_HUMAN;LTBP1_HUMAN;LTBP1-2_HUMAN;LTBP1-3_HUMAN;LTBP1-4_HUMAN;LTBP1-5_HUMAN	0.131759	0.00166415	0.0136239	0.998493	0.0505311	0.172233	0.642995	2.23192	1.58893	16.1071	NA	NA	NA	15.0375	NA	NA	16.7843	NA	NA	16.8843	15.9096	NA	NA	16.1325	NA	16.225	NA	NA	15.417	15.7544	NA	16.1042	15.716	NA	NA	NA	NA	NA	NA	NA	16.5956	NA	NA
4.48e-05	1.09434	Q63HQ2-2;Q63HQ2-3;Q63HQ2-4	Q63HQ2-2;Q63HQ2-3;Q63HQ2-4	EGFLAM	Isoform of Q63HQ2, Isoform 2 of Pikachurin;Isoform of Q63HQ2, Isoform 3 of Pikachurin;Isoform of Q63HQ2, Isoform 4 of Pikachurin	EGFLA-2_HUMAN;EGFLA-3_HUMAN;EGFLA-4_HUMAN	0.090607	0.00169362	0.0111644	0.998493	0.0509496	0.159794	0.467737	2.03689	1.56915	16.0709	NA	NA	NA	NA	16.2021	NA	NA	15.067	17.1382	NA	NA	NA	NA	16.9179	NA	15.9508	NA	NA	15.1754	NA	NA	NA	14.6636	15.3642	17.4395	NA	NA	NA	16.3353	NA	NA	17.1283	NA
4.07e-05	1.09623	C9JJT5;C9JU26;G3V325;P56134;P56134-2;P56134-3;P56134-4	C9JJT5;C9JU26;G3V325;P56134;P56134-2;P56134-3;P56134-4	ATP5MF-PTCD1;ATP5MF;ATP5MF-PTCD1;ATP5MF;ATP5MF;ATP5MF;ATP5MF	Isoform of G3V325, ATP5MF-PTCD1 readthrough;Isoform of P56134, ATP synthase subunit f, mitochondrial;ATP5MF-PTCD1 readthrough;ATP synthase subunit f, mitochondrial;Isoform of P56134, Isoform 2 of ATP synthase subunit f, mitochondrial;Isoform of P56134, Isoform 3 of ATP synthase subunit f, mitochondrial;Isoform of P56134, Isoform 4 of ATP synthase subunit f, mitochondrial	C9JJT5_HUMAN;C9JU26_HUMAN;G3V325_HUMAN;ATPK_HUMAN;ATPK-2_HUMAN;ATPK-3_HUMAN;ATPK-4_HUMAN	0.58759	0.00182468	0.0023231	0.998493	0.0511069	0.0784866	0.378727	4.34784	3.96911	17.9958	17.0056	20.0455	21.636	17.0483	NA	NA	NA	NA	21.1701	21.2077	16.996	NA	NA	19.0855	19.6119	16.7245	22.7566	NA	20.1295	19.6878	NA	17.6736	NA	NA	NA	21.6076	16.4754	NA	16.2383	NA	NA	NA	NA
3.58e-08	1.1448	E9PKG1;Q99873;Q99873-2;Q99873-3	E9PKG1;Q99873;Q99873-2;Q99873-3	PRMT1	Isoform of Q99873, Protein arginine N-methyltransferase 1;Protein arginine N-methyltransferase 1;Isoform of Q99873, Isoform 2 of Protein arginine N-methyltransferase 1;Isoform of Q99873, Isoform 3 of Protein arginine N-methyltransferase 1	E9PKG1_HUMAN;ANM1_HUMAN;ANM1-2_HUMAN;ANM1-3_HUMAN	0.915268	0.00173341	0.000785721	0.998493	0.0511069	0.0540765	-0.0243544	-1.11283	-1.08847	17.375	18.1357	17.9934	18.0339	17.6336	14.2741	16.9346	18.1327	NA	17.5654	16.6692	17.6012	16.5205	18.3511	17.0862	16.5916	17.6303	10.7358	18.109	18.2957	17.7816	15.7418	18.3948	16.4461	16.8505	17.0006	17.5869	17.5883	17.2889	17.9072	17.9493	18.1541	17.4835	17.9764
3.74e-09	1.1529	H0Y6T6;Q8IXM6;Q8IXM6-2	H0Y6T6;Q8IXM6;Q8IXM6-2	NRM	Isoform of Q8IXM6, Nurim (Fragment);Nurim;Isoform of Q8IXM6, Isoform 2 of Nurim	H0Y6T6_HUMAN;NRM_HUMAN;NRM-2_HUMAN	0.760765	0.0017985	0.00153164	0.998493	0.0511069	0.0691154	-0.144601	-2.54506	-2.40046	19.6412	21.0103	NA	18.0607	19.8165	NA	NA	20.2451	16.8885	16.448	16.8558	21.6806	NA	19.8089	NA	NA	21.0587	18.1117	21.5274	21.6285	21.3019	17.3898	17.5827	20.8499	NA	16.6212	NA	21.318	18.1451	22.2314	21.35	20.9313	NA	20.5504
9.98e-21	1.2258	P00738	P00738	HP	Haptoglobin	HPT_HUMAN	0.58833	0.00180489	0.00234324	0.998493	0.0511069	0.0784866	0.183332	1.65508	1.47174	22.4981	21.2614	21.2883	22.4966	21.8622	24.2742	25.832	21.3094	24.5266	22.1022	22.6124	20.9229	26.581	21.4956	21.9097	21.7599	22.0553	25.3221	21.7389	21.6314	21.2756	22.9084	23.2563	22.5641	22.2197	23.5796	21.3358	21.5335	22.8774	21.22	20.704	22.0994	22.0145	21.65
1.05e-16	1.20263	P06702	P06702	S100A9	Protein S100-A9	S10A9_HUMAN	0.0250395	0.00178355	0.062147	0.998493	0.0511069	0.333158	1.16842	2.51997	1.35155	19.6063	19.4038	18.979	21.2034	17.118	21.5166	26.8694	21.4016	18.4812	20.0715	20.2266	21.071	25.2792	17.631	19.9737	19.8157	19.4995	16.7237	17.7759	18.9665	17.5455	18.4325	22.3914	18.691	19.2958	19.9968	19.3274	19.2001	19.6646	18.2284	15.4936	18.8189	20.0723	16.8346
3.94e-12	1.17397	P51570	P51570	GALK1	Galactokinase	GALK1_HUMAN	0.29633	0.00181843	0.00692692	0.998493	0.0511069	0.130175	-0.296254	-1.38228	-1.08602	18.2703	19.7946	18.4395	18.3905	20.0862	16.739	17.8494	17.8145	18.3613	18.9524	16.636	18.9612	16.8797	18.8213	19.3441	19.2386	18.8655	16.1911	18.182	18.5933	17.4002	14.3679	17.7524	17.9986	18.6449	17.0386	18.5245	18.082	18.5722	19.9805	19.991	18.2403	17.7978	18.2271
5.02e-11	1.16652	Q9UDR5	Q9UDR5	AASS	Alpha-aminoadipic semialdehyde synthase, mitochondrial	AASS_HUMAN	0.205439	0.00176523	0.0106937	0.998493	0.0511069	0.159096	-0.239703	-0.921718	-0.682015	18.7307	19.5831	19.0836	18.6973	18.6721	17.7417	18.5416	19.1408	19.2593	19.2318	18.7908	18.412	19.3307	19.1809	19.2833	19.7873	18.9183	17.0233	18.9642	17.9377	17.2248	18.5593	19.451	18.4622	18.2791	18.4879	18.5614	19.9143	18.8661	19.5105	18.7573	18.3716	19.1156	19.2351
1.25e-06	1.12854	Q9UKG1	Q9UKG1	APPL1	DCC-interacting protein 13-alpha	DP13A_HUMAN	0.602032	0.00178038	0.0021959	0.998493	0.0511069	0.0775467	-0.0731687	-0.703255	-0.630086	16.9301	17.3797	16.3976	16.6801	17.3486	16.5308	NA	17.4407	17.6129	17.0773	17.0768	16.8757	16.953	17.7224	17.1854	17.7051	17.2156	15.6141	17.5073	17.3561	17.4812	17.2304	16.9361	17.2814	16.5503	16.0961	15.6734	17.0615	17.765	17.2903	17.5321	17.3909	17.8124	17.6334
1.47e-17	1.20773	P0DOY2;P0DOY3	P0DOY2;P0DOY3	IGLC2;IGLC3	Immunoglobulin lambda constant 2;Immunoglobulin lambda constant 3	IGLC2_HUMAN;IGLC3_HUMAN	0.188785	0.00193461	0.0126231	0.998493	0.0532673	0.169028	0.405043	1.49012	1.08507	20.5913	18.8693	19.0203	20.8619	19.6012	22.3227	21.0264	20.7878	22.4997	20.6566	21.6848	20.0087	24.4245	19.2967	21.3259	21.2621	20.9608	21.5887	21.0187	19.36	20.4156	21.033	19.2643	21.6449	22.8069	21.3894	20.9839	19.1463	21.7484	19.7893	19.8659	20.7832	20.4522	18.9936
1.09e-13	1.18415	P51857	P51857	AKR1D1	Aldo-keto reductase family 1 member D1	AK1D1_HUMAN	0.12358	0.0019226	0.0193267	0.998493	0.0532673	0.197461	-0.33274	-1.04359	-0.710852	19.9039	21.0123	21.2033	19.7112	19.1481	19.7572	18.4762	19.6946	19.0333	20.5976	19.6996	20.4838	17.4783	20.5982	20.9032	19.855	20.6169	19.2935	21.0417	20.211	19.35	18.6201	19.4761	19.3394	19.4313	19.0837	20.1246	20.1655	18.5497	20.9725	21.6052	20.284	20.1009	20.9128
1.16e-07	1.14001	A0A2R8Y891;P08237;P08237-3	A0A2R8Y891;P08237;P08237-3	PFKM	Isoform of P08237, ATP-dependent 6-phosphofructokinase;ATP-dependent 6-phosphofructokinase, muscle type;Isoform of P08237, Isoform 3 of ATP-dependent 6-phosphofructokinase, muscle type	A0A2R8Y891_HUMAN;PFKAM_HUMAN;PFKAM-3_HUMAN	0.886796	0.00196503	0.0011744	0.998493	0.0534435	0.0646717	-0.0259229	-0.950728	-0.924805	18.1549	18.5845	19.0228	16.3018	19.7929	NA	NA	18.4038	17.8351	17.3675	16.8083	18.3489	NA	19.2173	17.7843	NA	17.5744	15.5558	17.7788	17.6383	17.9723	17.7923	17.9183	18.7007	18.5867	17.6023	18.4348	17.8551	17.1595	18.7581	19.0784	18.5411	18.0295	18.4013
9.01e-06	1.11496	Q07065	Q07065	CKAP4	Cytoskeleton-associated protein 4	CKAP4_HUMAN	0.0122741	0.00197391	0.0795952	0.998493	0.0534435	0.369709	0.899084	1.84215	0.943065	15.2928	12.9075	18.0352	NA	15.6498	NA	19.5343	16.0453	14.7294	16.5243	15.7977	16.883	16.2625	14.5399	14.7342	NA	15.3549	13.4197	13.286	16.5067	NA	NA	16.7824	14.6861	NA	NA	15.1775	14.8549	13.6415	14.5862	14.728	14.9497	16.352	NA
1.36e-14	1.18988	B0YIW2;P02656	B0YIW2;P02656	APOC3	Isoform of P02656, Apolipoprotein C-III;Apolipoprotein C-III	B0YIW2_HUMAN;APOC3_HUMAN	0.182421	0.00202019	0.0140202	0.998493	0.0538043	0.174751	0.354056	1.29226	0.938203	18.4246	NA	17.4429	19.3409	NA	18.93	18.8482	17.1955	19.7694	17.6609	18.4898	NA	22.1434	17.604	17.9224	17.4769	17.9019	20.1617	18.3042	17.9309	17.4114	18.8872	18.0346	18.1197	18.5972	19.3768	18.5649	18.9882	20.2125	17.4069	16.4436	17.8293	18.0099	16.9506
3.82e-05	1.09741	H3BPE7;P35637;P35637-2	H3BPE7;P35637;P35637-2	FUS	Isoform of P35637, RNA-binding protein FUS;RNA-binding protein FUS;Isoform of P35637, Isoform Short of RNA-binding protein FUS	H3BPE7_HUMAN;FUS_HUMAN;FUS-2_HUMAN	0.334162	0.00205347	0.00588794	0.998493	0.0538043	0.12189	-0.287988	-1.59338	-1.30539	18.3648	19.3291	16.6593	17.4241	NA	18.6014	NA	18.7901	16.7142	17.4461	17.4496	18.6756	15.4167	19.5374	17.2633	18.7298	19.1967	17.4899	19.1091	19.1135	19.9995	17.1775	NA	19.6469	17.0584	NA	NA	19.0185	15.7691	19.4812	19.7331	18.8697	18.0884	19.2846
1.22e-11	1.17069	P02748	P02748	C9	Complement component C9	CO9_HUMAN	0.873508	0.0020475	0.0011296	0.998493	0.0538043	0.064387	0.0377093	1.14363	1.10592	18.6887	17.3733	18.1191	19.0209	18.4361	19.9577	19.7311	18.4314	19.9567	18.3395	18.5921	19.3556	20.6264	18.2423	19.2101	17.6698	19.0546	19.8636	18.2236	18.4809	18.0686	18.2993	18.7924	18.8355	18.9949	19.2915	18.6649	18.0681	18.7052	17.5584	16.7036	18.1868	18.7168	17.8687
2.22e-05	1.10553	Q96SU4;Q96SU4-2;Q96SU4-6;Q96SU4-7	Q96SU4;Q96SU4-2;Q96SU4-6;Q96SU4-7	OSBPL9	Oxysterol-binding protein-related protein 9;Isoform of Q96SU4, Isoform 2 of Oxysterol-binding protein-related protein 9;Isoform of Q96SU4, Isoform 6 of Oxysterol-binding protein-related protein 9;Isoform of Q96SU4, Isoform 7 of Oxysterol-binding protein-related protein 9	OSBL9_HUMAN;OSBL9-2_HUMAN;OSBL9-6_HUMAN;OSBL9-7_HUMAN	0.988503	0.00202706	0.000967081	0.998493	0.0538043	0.058186	0.00221216	-0.838427	-0.840639	15.7881	16.5649	NA	16.0005	15.8405	15.3243	NA	16.3112	15.397	16.0182	15.506	16.7046	16.1639	16.0869	15.2368	14.8658	15.9766	15.5921	15.881	16.665	16.2778	16.0024	15.8887	15.543	16.2558	15.5197	15.6195	15.4948	15.5845	16.0444	16.8115	15.0368	15.577	16.8245
5.43e-05	1.09006	Q9UNW1	Q9UNW1	MINPP1	Multiple inositol polyphosphate phosphatase 1	MINP1_HUMAN	0.0184938	0.00210679	0.0968674	0.998493	0.0547596	0.401944	0.996257	1.86927	0.873015	17.0808	15.8025	17.0956	20.6976	NA	17.266	NA	18.3986	19.1719	16.9673	17.2224	16.5433	19.9789	16.054	NA	15.9792	16.6813	17.4307	15.7395	NA	NA	19.6864	18.2399	16.7302	20.2283	17.3101	NA	15.641	17.0464	NA	NA	NA	NA	15.9115
1.52e-08	1.148	O95373	O95373	IPO7	Importin-7	IPO7_HUMAN	0.846275	0.00213026	0.00130077	0.998493	0.0549302	0.0680454	-0.0375426	-0.928977	-0.891434	15.303	16.1223	15.4868	15.2072	15.9895	15.9476	12.3635	15.0807	13.7819	13.2829	14.7123	16.1759	15.4425	16.4466	15.3099	15.4525	15.3171	14.9805	16.1862	15.8008	16.0288	14.9849	14.1712	15.2766	15.4402	15.3729	15.5436	15.2893	15.2633	16.0161	16.7656	15.6349	15.3273	16.4865
0.000114831	1.06382	I3L1L3;Q9BQG0;Q9BQG0-2	I3L1L3;Q9BQG0;Q9BQG0-2	MYBBP1A	Isoform of Q9BQG0, Myb-binding protein 1A (Fragment);Myb-binding protein 1A;Isoform of Q9BQG0, Isoform 2 of Myb-binding protein 1A	I3L1L3_HUMAN;MBB1A_HUMAN;MBB1A-2_HUMAN	0.0544691	0.00216501	0.0274946	0.998493	0.0549541	0.22964	-0.53418	-1.55054	-1.01636	14.5719	16.1078	15.0074	NA	15.3534	14.8785	NA	15.3095	NA	13.5459	NA	NA	13.0437	16.1519	14.8541	14.2063	13.5741	10.9425	14.1952	15.1214	13.8528	NA	14.4323	14.8398	14.6535	NA	13.9173	13.7465	NA	14.888	16.1542	13.9117	NA	15.6241
2.21e-07	1.13719	P53609;P53609-2	P53609;P53609-2	PGGT1B	Geranylgeranyl transferase type-1 subunit beta;Isoform of P53609, Isoform 2 of Geranylgeranyl transferase type-1 subunit beta	PGTB1_HUMAN;PGTB1-2_HUMAN	0.434104	0.002164	0.00509926	0.998493	0.0549541	0.115137	-0.27553	-1.76989	-1.49436	18.9023	NA	16.1702	18.9693	19.9226	16.7134	15.6689	20.1765	19.9895	16.7919	17.9168	20.6888	18.0479	18.9404	18.1451	18.1527	19.8511	16.9156	20.3902	19.0396	19.503	18.6398	18.5048	20.3918	18.6386	18.2675	18.2042	20.4279	17.3257	18.0013	15.8183	19.4702	17.6034	20.3318
1.54e-12	1.17669	P01040	P01040	CSTA	Cystatin-A	CYTA_HUMAN	0.47264	0.00220142	0.00425099	0.998493	0.0550186	0.106813	0.133299	0.888432	0.755133	19.1296	20.1288	19.7632	19.569	19.5357	19.9363	20.4565	19.7362	20.1798	19.2531	19.4666	18.9404	20.0089	19.4518	19.3642	18.8457	18.488	18.9583	19.8391	19.5792	18.9212	19.955	18.1516	19.4044	18.4668	18.9872	18.2957	19.5205	19.2896	17.6044	17.4251	18.075	19.2165	20.0424
1.52e-22	1.23651	P02675	P02675	FGB	Fibrinogen beta chain	FIBB_HUMAN	0.743937	0.00218748	0.0017868	0.998493	0.0550186	0.0725057	0.115374	1.69359	1.57822	20.2697	19.0218	20.5225	20.0271	19.7005	21.5208	26.5903	20.7931	19.9067	19.2824	20.3914	19.5344	19.884	19.634	19.5805	20.5164	20.147	19.9303	19.9012	19.6965	19.8653	20.0952	21.3503	21.0556	20.5027	19.3595	19.1653	19.916	18.7327	19.1089	18.2015	21.2113	19.73	19.4399
1.52e-22	1.23651	P02768	P02768	ALB	Serum albumin	ALBU_HUMAN	0.0996702	0.00227595	0.0272856	0.998493	0.0560195	0.229327	0.531991	1.53267	1.00068	25.5195	23.6762	25.0615	26.0301	24.9534	26.931	28.3061	24.7921	27.6783	25.9689	24.6523	25.3612	29.7765	24.334	25.8942	26.04	24.9401	25.7081	25.1888	24.0627	24.6849	24.1573	25.1915	25.5827	26.4101	27.2146	26.6234	24.5325	27.6122	24.5496	24.4933	24.423	25.0935	24.3014
3.62e-07	1.13493	P22760	P22760	AADAC	Arylacetamide deacetylase	AAAD_HUMAN	0.542526	0.00226035	0.00348803	0.998493	0.0560195	0.09899	-0.167296	-1.51881	-1.35152	16.8455	17.8493	18.412	15.527	18.4562	13.4602	14.9582	16.6182	17.1859	16.7201	15.6949	17.4408	16.5067	17.4381	15.9741	16.4408	16.2596	NA	17.4158	14.7522	16.6399	15.1234	17.5092	17.0844	15.3333	16.9223	18.0527	15.7878	13.6731	17.6654	18.9902	NA	15.0832	15.8496
1.67e-06	1.12686	H0YB37;Q99614	H0YB37;Q99614	TTC1	Isoform of Q99614, Tetratricopeptide repeat protein 1 (Fragment);Tetratricopeptide repeat protein 1	H0YB37_HUMAN;TTC1_HUMAN	0.0654733	0.00235137	0.0456738	0.998493	0.0568196	0.293099	0.438335	1.08323	0.644893	17.5849	17.2681	NA	18.3095	15.9887	18.3392	NA	NA	17.9472	18.0622	18.5999	16.9368	16.8735	16.298	17.7984	NA	16.1297	19.6539	NA	NA	NA	18.0132	NA	NA	16.7046	17.9573	16.8431	NA	17.9305	NA	17.433	NA	17.1557	17.7098
1.71e-18	1.21301	P02792	P02792	FTL	Ferritin light chain	FRIL_HUMAN	0.175337	0.00236092	0.0164466	0.998493	0.0568196	0.188563	0.55292	1.93227	1.37935	22.0078	21.4322	23.2289	23.4564	21.7273	23.1298	26.6181	22.9519	22.1254	24.8528	25.4436	21.1866	22.8172	22.1855	23.5341	24.3086	20.6946	22.8689	18.2724	19.8904	22.2703	23.6672	21.6834	21.1798	23.5187	19.0062	23.7294	19.9187	24.5972	19.6327	21.4027	20.6248	22.7265	22.1253
3.37e-07	1.13525	Q9BUH6	Q9BUH6	PAXX	Protein PAXX	PAXX_HUMAN	0.525526	0.00234205	0.000223284	0.998493	0.0568196	0.0392466	-0.130965	1.01319	1.14415	18.4044	18.7496	18.6092	19.7916	17.52	18.894	NA	18.69	18.5425	19.0888	19.8774	16.0099	18.0523	19.0164	17.9286	18.9219	18.113	20.124	18.3064	16.7772	17.164	19.6819	17.769	18.6617	18.3445	19.3521	18.4626	18.8652	18.7962	16.6756	16.6517	19.497	19.2791	18.4593
6.56e-09	1.15098	Q96JB5	Q96JB5	CDK5RAP3	CDK5 regulatory subunit-associated protein 3	CK5P3_HUMAN	0.193797	0.00243122	0.015412	0.998493	0.058081	0.183867	-0.210285	-0.762547	-0.552263	17.4285	17.9958	17.1961	16.6044	18.0211	16.829	17.6635	17.3971	16.6179	17.8812	17.4975	16.7127	16.3212	17.8853	17.1614	17.0074	17.5764	15.9347	17.985	17.9313	18.0468	17.3423	17.4853	17.309	17.6398	17.3307	17.4737	17.5726	17.1489	17.8403	18.0269	16.8789	17.3738	17.7941
2.29e-12	1.17553	G3V203;H0YHA7;J3QQ67;Q07020;Q07020-2	G3V203;H0YHA7;J3QQ67;Q07020;Q07020-2	RPL18	Isoform of Q07020, 60S ribosomal protein L18;Isoform of Q07020, 60S ribosomal protein L18 (Fragment);Isoform of Q07020, 60S ribosomal protein L18 (Fragment);60S ribosomal protein L18;Isoform of Q07020, Isoform 2 of 60S ribosomal protein L18	G3V203_HUMAN;H0YHA7_HUMAN;J3QQ67_HUMAN;RL18_HUMAN;RL18-2_HUMAN	0.404085	0.00249634	0.00622464	0.998493	0.0587725	0.122688	-0.177862	-1.03924	-0.861375	19.6411	20.9064	21.7197	18.3305	20.1691	19.8839	16.9811	19.402	19.6477	19.4708	18.8217	20.4485	19.6498	21.4909	19.8034	19.1562	19.2588	19.3602	20.251	20.3639	20.2096	17.4039	19.8924	19.4064	18.7505	18.5907	21.8057	18.7389	19.387	20.0375	21.6073	19.3516	19.2727	20.1262
9.87e-11	1.16448	Q96F10	Q96F10	SAT2	Diamine acetyltransferase 2	SAT2_HUMAN	0.11661	0.00249214	0.0260472	0.998493	0.0587725	0.224783	-0.247082	-0.738559	-0.491477	19.1039	20.0867	19.604	19.1965	19.2898	19.1686	16.6609	18.4293	19.3654	18.7926	19.0887	19.1791	17.3847	19.9802	19.1283	18.7332	19.0439	19.9517	19.3673	18.9204	19.7547	19.3268	17.9822	17.7582	18.8678	19.4186	18.996	19.3273	19.2184	19.8517	20.4074	19.2623	19.1564	19.7625
2.27e-10	1.16193	H0Y5E4;H0YCV9;H0YD13;H0YDW7;P16070;P16070-10;P16070-11;P16070-12;P16070-13;P16070-14;P16070-15;P16070-16;P16070-17;P16070-18;P16070-3;P16070-4;P16070-5;P16070-6;P16070-7;P16070-8;P16070-9	H0Y5E4;H0YCV9;H0YD13;H0YDW7;P16070;P16070-10;P16070-11;P16070-12;P16070-13;P16070-14;P16070-15;P16070-16;P16070-17;P16070-18;P16070-3;P16070-4;P16070-5;P16070-6;P16070-7;P16070-8;P16070-9	CD44	Isoform of P16070, CD44 antigen (Fragment);Isoform of P16070, CD44 antigen (Fragment);Isoform of P16070, CD44 antigen;Isoform of P16070, CD44 antigen (Fragment);CD44 antigen;Isoform of P16070, Isoform 10 of CD44 antigen;Isoform of P16070, Isoform 11 of CD44 antigen;Isoform of P16070, Isoform 12 of CD44 antigen;Isoform of P16070, Isoform 13 of CD44 antigen;Isoform of P16070, Isoform 14 of CD44 ant…	H0Y5E4_HUMAN;H0YCV9_HUMAN;H0YD13_HUMAN;H0YDW7_HUMAN;CD44_HUMAN;CD44-10_HUMAN;CD44-11_HUMAN;CD44-12_HUMAN;CD44-13_HUMAN;CD44-14_HUMAN;CD44-15_HUMAN;CD44-16_HUMAN;CD44-17_HUMAN;CD44-18_HUMAN;CD44-3_HUMAN;CD44-4_HUMAN;CD44-5_HUMAN;CD44-6_HUMAN;CD44-7_HUMAN;CD44-8_HUMAN;CD44-9_HUMAN	0.168853	0.00256015	0.0184265	0.998493	0.0598385	0.196512	0.227164	0.775239	0.548075	18.3671	18.6784	17.4923	18.843	17.6734	18.8122	19.2532	17.8406	19.4908	17.3676	18.0614	18.8164	19.0903	17.1758	18.22	18.6971	17.5429	20.5162	18.0185	18.357	18.1092	19.2465	17.8832	17.7819	18.1144	19.5776	18.094	17.9081	18.8826	17.7409	16.8026	18.1536	17.3629	17.9786
2.78e-09	1.15392	P17980;R4GNH3	P17980;R4GNH3	PSMC3	26S proteasome regulatory subunit 6A;Isoform of P17980, 26S proteasome regulatory subunit 6A	PRS6A_HUMAN;R4GNH3_HUMAN	0.889809	0.00257845	0.00142214	0.998493	0.0598385	0.0680454	-0.0154835	-0.525643	-0.51016	18.4737	19.0386	18.034	18.1678	18.9901	18.5692	17.9387	18.1114	17.953	18.7103	18.6316	18.5615	18.1431	19.1374	18.6289	18.2832	18.5666	18.7305	18.7547	18.8806	18.7194	17.6619	18.5171	18.4059	18.1431	18.2007	18.3813	18.3355	18.2744	19.0815	18.9998	18.4564	18.4009	18.8169
5.29e-06	1.11928	P62877	P62877	RBX1	E3 ubiquitin-protein ligase RBX1	RBX1_HUMAN	0.0913949	0.00261884	0.0234549	0.998493	0.0603448	0.214059	-0.558902	-1.87636	-1.31746	15.9215	16.8631	NA	NA	17.1258	NA	NA	16.8221	NA	14.4274	14.8969	16.9702	NA	17.0613	13.9134	NA	16.5989	NA	17.2599	17.1387	16.7818	NA	NA	16.5677	NA	12.7968	14.7984	16.6317	NA	NA	16.4111	16.5204	13.5004	16.5933
8.8e-10	1.15768	E7ESA6;H0YBP1;Q05397;Q05397-5;Q05397-7	E7ESA6;H0YBP1;Q05397;Q05397-5;Q05397-7	PTK2	Isoform of Q05397, Focal adhesion kinase 1;Isoform of Q05397, Focal adhesion kinase 1 (Fragment);Focal adhesion kinase 1;Isoform of Q05397, Isoform 5 of Focal adhesion kinase 1;Isoform of Q05397, Isoform 7 of Focal adhesion kinase 1	E7ESA6_HUMAN;H0YBP1_HUMAN;FAK1_HUMAN;FAK1-5_HUMAN;FAK1-7_HUMAN	0.583402	0.00267535	0.0036314	0.998493	0.0603626	0.09899	0.133561	1.14289	1.00933	17.7675	18.8349	18.3661	18.6112	17.3905	18.9498	19.7071	18.271	17.6185	19.423	16.7925	17.5481	18.045	15.8033	18.6662	19.2095	17.1354	18.4552	16.0897	18.0747	16.3177	17.852	17.2916	17.2509	17.3133	18.6818	18.8793	18.7809	18.6678	16.91	16.9522	16.342	16.9387	16.697
7.68e-17	1.20347	P61247	P61247	RPS3A	40S ribosomal protein S3a	RS3A_HUMAN	0.24334	0.00266887	0.0128501	0.998493	0.0603626	0.169028	-0.223676	-0.897505	-0.67383	19.0902	20.1115	20.4088	18.4132	19.3391	18.9705	19.254	19.2843	18.1898	19.3137	18.3747	19.2963	17.7574	20.6636	19.132	18.8951	18.8263	17.983	19.7948	19.7141	19.0096	17.4886	19.7393	18.7139	17.2631	18.4803	20.0736	18.8984	18.0924	19.3174	20.278	18.958	19.0421	19.536
2.6e-22	1.2349	P69905	P69905	HBA2	Hemoglobin subunit alpha	HBA_HUMAN	0.236422	0.00266866	0.0132875	0.998493	0.0603626	0.170914	0.418134	1.6531	1.23497	23.0497	22.4775	21.5403	24.3598	23.1156	24.8217	28.4446	22.8062	24.2732	22.805	22.2959	23.9227	26.5976	20.2441	22.9738	23.025	23.2268	23.0676	21.0012	21.7	21.9309	22.7096	24.7445	24.2661	22.383	24.0016	23.433	22.4943	24.2499	24.6831	20.7314	21.7396	22.724	20.9222
1.44e-08	1.14819	G3V2T4;G3V4E4;Q99538;Q99538-2;Q99538-3	G3V2T4;G3V4E4;Q99538;Q99538-2;Q99538-3	LGMN	Isoform of Q99538, Legumain (Fragment);Isoform of Q99538, Legumain;Legumain;Isoform of Q99538, Isoform 2 of Legumain;Isoform of Q99538, Isoform 3 of Legumain	G3V2T4_HUMAN;G3V4E4_HUMAN;LGMN_HUMAN;LGMN-2_HUMAN;LGMN-3_HUMAN	0.467798	0.00273451	0.00562632	0.998493	0.0612366	0.120567	-0.206064	-1.3994	-1.19334	16.5987	NA	NA	13.248	15.9234	16.5912	NA	16.3401	13.7138	NA	15.3862	16.5916	14.5711	16.7577	16.0243	14.0329	16.199	16.1072	16.8646	17.593	17.6843	15.508	15.7053	18.2093	17.211	15.6584	14.9077	17.902	14.4437	18.2774	16.7972	15.9745	15.4284	16.9651
1.98e-05	1.10692	P53367	P53367	ARFIP1	Arfaptin-1	ARFP1_HUMAN	0.17891	0.00275178	0.0168748	0.998493	0.0612366	0.189711	-0.53215	-1.9637	-1.43155	17.6753	18.9706	15.8144	15.1692	18.7015	13.9216	14.6391	20.0888	15.3571	15.6863	16.769	17.599	16.4169	19.3037	17.0251	15.9595	18.1478	17.7983	18.978	19.5817	17.8422	17.0354	18.772	18.3352	14.7467	17.0388	16.0096	19.7617	14.3439	17.2776	18.0221	19.3794	17.8204	16.2285
3.71e-09	1.15294	A0MZ66;A0MZ66-3	A0MZ66;A0MZ66-3	SHTN1	Shootin-1;Isoform of A0MZ66, Isoform 3 of Shootin-1	SHOT1_HUMAN;SHOT1-3_HUMAN	0.371223	0.00278132	0.00779085	0.998493	0.0614729	0.136709	0.122058	0.637132	0.515073	18.4588	18.1227	17.5419	19.3995	17.7642	18.9697	18.4587	18.0658	19.0589	18.4551	19.4698	18.604	18.2391	18.4719	18.5812	18.7882	18.1922	20.0983	18.3397	18.8927	18.4896	19.8735	17.2643	18.015	19.0354	18.7373	17.7368	18.2332	18.517	18.1255	18.6631	18.9877	18.893	19.0753
3.18e-10	1.1609	Q9P2M7	Q9P2M7	CGN	Cingulin	CING_HUMAN	0.0572835	0.00285793	0.0514053	0.998493	0.0627393	0.304773	0.455765	1.10764	0.651878	17.9165	16.7839	16.3184	17.3505	17.7204	18.7797	20.3665	18.3604	18.1736	18.3425	18.0288	18.1552	19.4064	16.484	15.8154	16.6115	18.1854	19.2532	17.7753	16.5461	18.1532	18.9052	19.551	18.7055	17.6271	20.7307	17.731	16.6208	16.8003	18.1163	17.4442	17.8487	18.2851	17.1756
1.18e-14	1.19026	Q14315;Q14315-2	Q14315;Q14315-2	FLNC	Filamin-C;Isoform of Q14315, Isoform 2 of Filamin-C	FLNC_HUMAN;FLNC-2_HUMAN	0.0452218	0.00288679	0.0612382	0.998493	0.0629476	0.331053	0.513755	1.18284	0.669081	20.655	19.374	20.1212	20.6349	20.7441	19.0801	23.9157	20.7647	19.9767	20.6962	20.5027	20.5664	22.8676	19.4869	20.5541	19.8092	20.2778	20.4495	19.9539	20.8191	20.4517	21.7686	21.7271	20.9649	21.751	20.1212	20.7129	20.5414	20.0389	20.3642	17.3047	20.9557	20.3088	19.2444
6.63e-07	1.13196	A0A0A0MS09;P01880;P01880-2	A0A0A0MS09;P01880;P01880-2	IGHD	Isoform of P01880, Immunoglobulin heavy constant delta (Fragment);Immunoglobulin heavy constant delta;Isoform of P01880, Isoform 2 of Immunoglobulin heavy constant delta	A0A0A0MS09_HUMAN;IGHD_HUMAN;IGHD-2_HUMAN	0.421718	0.00300361	0.00437155	0.998493	0.0650582	0.106813	0.402925	2.99403	2.5911	16.872	NA	NA	NA	NA	NA	NA	NA	NA	16.6224	NA	NA	NA	NA	NA	NA	NA	NA	NA	NA	17.3669	NA	NA	17.5295	NA	NA	NA	NA	NA	NA	NA	NA	NA	NA
2.14e-06	1.12536	K4DIA0;O75144;O75144-2	K4DIA0;O75144;O75144-2	ICOSLG	Isoform of O75144, ICOS ligand;ICOS ligand;Isoform of O75144, Isoform 2 of ICOS ligand	K4DIA0_HUMAN;ICOSL_HUMAN;ICOSL-2_HUMAN	0.115927	0.00305171	0.0288028	0.998493	0.0656623	0.235718	0.398848	1.19161	0.792764	16.4922	14.4823	NA	17.2681	16.039	16.6637	NA	NA	17.1827	17.3536	17.3309	16.9846	18.2634	15.8892	17.6943	17.9746	16.4488	18.8883	16.995	16.6784	16.7452	17.3908	NA	16.3507	17.3843	18.4328	15.7669	15.2346	17.7171	15.7279	NA	16.2448	16.9994	17.0294
6.71e-21	1.22685	P30086	P30086	PEBP1	Phosphatidylethanolamine-binding protein 1	PEBP1_HUMAN	0.041929	0.00309472	0.0680642	0.998493	0.0657172	0.345875	-0.283148	-0.636738	-0.35359	24.7603	24.5088	25.4745	24.1549	25.1967	25.053	22.9785	25.1534	24.6609	24.6081	24.8882	24.5748	22.5727	25.37	24.4574	23.3922	25.1599	25.1969	25.2549	24.5945	24.9896	24.7725	23.7496	25.1132	24.5924	24.4317	24.8298	24.9475	23.4218	25.0755	25.0517	24.1437	24.438	24.9031
2.26e-11	1.16888	P48739;P48739-2;P48739-3	P48739;P48739-2;P48739-3	PITPNB	Phosphatidylinositol transfer protein beta isoform;Isoform of P48739, Isoform 2 of Phosphatidylinositol transfer protein beta isoform;Isoform of P48739, Isoform 3 of Phosphatidylinositol transfer protein beta isoform	PIPNB_HUMAN;PIPNB-2_HUMAN;PIPNB-3_HUMAN	0.0760641	0.003079	0.0441343	0.998493	0.0657172	0.290139	-0.303748	-0.785707	-0.481959	18.7132	19.6909	19.3261	17.7205	18.882	18.0901	16.9439	19.417	17.939	18.0232	18.5916	18.895	17.456	19.5224	18.944	18.4812	18.9747	18.0894	19.1274	19.9637	19.1899	17.4026	18.1658	19.1519	18.1478	17.7702	18.9004	19.4866	17.7686	18.845	19.9172	19.3363	18.3221	19.3613
1.33e-14	1.18995	H0YN26;P39687	H0YN26;P39687	ANP32A	Isoform of P39687, Acidic leucine-rich nuclear phosphoprotein 32 family member A;Acidic leucine-rich nuclear phosphoprotein 32 family member A	H0YN26_HUMAN;AN32A_HUMAN	0.428468	0.00311816	0.00710455	0.998493	0.0657851	0.132659	-0.152051	-0.885697	-0.733646	20.9202	20.9809	20.594	21.5176	21.2079	20.9876	15.4424	20.168	20.1914	21.2012	21.2965	20.912	19.4886	21.7319	21.4055	21.6185	21.6225	20.4992	21.5682	21.5245	21.2263	20.6325	19.851	20.5853	21.1023	20.9971	20.4812	21.7724	20.633	20.951	21.5623	21.2011	21.2289	21.3303
8.21e-08	1.14145	D6RCD0;Q8NBQ5	D6RCD0;Q8NBQ5	HSD17B11	Isoform of Q8NBQ5, Estradiol 17-beta-dehydrogenase 11;Estradiol 17-beta-dehydrogenase 11	D6RCD0_HUMAN;DHB11_HUMAN	0.325414	0.00320975	0.000385731	0.998493	0.0668492	0.0447586	-0.265392	1.66036	1.92576	15.9878	18.218	17.1616	16.171	16.5771	15.6385	19.9261	16.9685	15.0823	16.2583	NA	16.0086	13.6314	17.8951	16.4373	17.4582	16.0199	NA	15.6481	13.9289	15.8599	NA	16.5513	15.5331	14.27	15.0299	17.0736	14.9827	15.8993	16.6615	18.324	15.3439	14.5944	15.2389
9.9e-06	1.11412	O00214;O00214-2	O00214;O00214-2	LGALS8	Galectin-8;Isoform of O00214, Isoform 2 of Galectin-8	LEG8_HUMAN;LEG8-2_HUMAN	0.891659	0.0032091	0.00171951	0.998493	0.0668492	0.0717544	-0.0266455	-0.925007	-0.898362	15.9873	16.8704	NA	17.2546	14.904	16.3646	NA	16.9322	14.6237	15.8575	16.3125	15.996	15.2334	16.1755	16.1579	16.4041	15.9999	15.1186	15.6352	16.7009	16.857	15.1208	16.8299	15.5183	17.9882	16.5393	15.5981	16.3174	15.3749	16.0454	16.1304	NA	16.067	15.9916
2.09e-15	1.19486	P38117	P38117	ETFB	Electron transfer flavoprotein subunit beta	ETFB_HUMAN	0.316851	0.00327179	0.0113327	0.998493	0.0668557	0.161492	-0.247936	-1.13538	-0.887442	21.2785	21.552	21.7254	20.9864	21.5077	21.3932	16.4146	21.045	20.7725	21.9437	22.3083	21.4907	18.9726	21.5909	22.0667	22.047	21.6336	19.5796	21.6749	20.7225	21.1104	20.7304	20.7475	21.5408	20.8473	21.5691	21.3073	21.9032	20.4051	21.6555	21.071	21.5678	22.022	22.1486
3.98e-06	1.12133	Q6UWM9	Q6UWM9	UGT2A3	UDP-glucuronosyltransferase 2A3	UD2A3_HUMAN	0.198768	0.00324019	0.0171687	0.998493	0.0668557	0.192348	-0.436635	-1.68316	-1.24652	15.7283	15.3205	16.9412	12.0711	18.1075	NA	13.3898	NA	16.8102	15.0247	NA	17.5907	10.8097	15.4702	13.4363	13.8335	16.1134	NA	NA	15.8271	15.3554	15.5174	16.4559	17.0738	14.8442	16.7303	17.0069	15.0651	NA	16.5896	16.6922	16.4509	14.374	15.5742
1.96e-07	1.13775	Q96RL7;Q96RL7-2;Q96RL7-3;Q96RL7-4	Q96RL7;Q96RL7-2;Q96RL7-3;Q96RL7-4	VPS13A	Vacuolar protein sorting-associated protein 13A;Isoform of Q96RL7, Isoform 2 of Vacuolar protein sorting-associated protein 13A;Isoform of Q96RL7, Isoform 3 of Vacuolar protein sorting-associated protein 13A;Isoform of Q96RL7, Isoform 4 of Vacuolar protein sorting-associated protein 13A	VP13A_HUMAN;VP13A-2_HUMAN;VP13A-3_HUMAN;VP13A-4_HUMAN	0.0156593	0.00327067	0.11683	0.998493	0.0668557	0.435167	0.330336	0.638551	0.308214	16.184	15.148	15.989	16.2878	15.5699	17.524	17.0357	16.1275	16.2961	16.3012	15.8286	16.5624	17.6195	14.8629	15.4335	16.2313	15.4698	16.4582	15.5587	15.04	16.0447	16.5295	16.7117	16.4255	16.6701	16.8337	16.2419	15.3611	16.6808	15.3365	15.3305	16.2387	16.4186	15.9654
7.37e-09	1.15058	O43707-3	O43707-3	ACTN4	Isoform of O43707, Isoform 3 of Alpha-actinin-4	ACTN4-3_HUMAN	0.913736	0.00340152	0.00192639	0.998493	0.0673874	0.0725057	-0.0193969	-0.845778	-0.826381	18.3497	19.3585	18.6315	18.0139	18.9937	16.0201	NA	18.5617	17.7899	16.9617	17.4914	19.1865	16.943	19.0105	18.3836	17.9008	18.9236	17.713	18.4653	19.4147	18.9472	17.9541	17.338	19.1496	17.4067	18.0998	18.2719	19.6294	18.6496	18.7669	19.1268	18.9826	17.7869	18.8087
3.79e-13	1.18064	P49720	P49720	PSMB3	Proteasome subunit beta type-3	PSB3_HUMAN	0.226692	0.0033701	0.0173903	0.998493	0.0673874	0.193169	-0.188316	-0.710835	-0.522519	20.8914	21.4407	20.6351	21.9955	20.8676	19.9789	19.9436	21.4404	20.1936	20.5519	20.9476	21.3191	21.4576	21.181	20.9268	20.9223	21.2123	18.0608	21.1834	21.7319	21.3913	21.2393	20.552	20.8834	21.4611	21.4512	20.8133	21.6738	21.5113	21.4346	21.6609	21.312	20.9742	21.0028
1.71e-17	1.2073	Q08257	Q08257	CRYZ	Quinone oxidoreductase	QOR_HUMAN	0.161601	0.00333158	0.0244871	0.998493	0.0673874	0.21917	0.195265	0.636593	0.441329	22.5511	22.4001	22.8245	23.7596	22.3049	21.8361	24.4669	22.1672	23.3628	21.8618	22.2247	22.5253	23.8113	21.9768	23.0725	22.6766	22.263	22.6516	22.5636	22.1466	22.406	22.9689	22.4418	22.2396	22.8811	23.354	23.0625	22.4616	22.9377	22.5974	22.3814	22.2058	22.4018	22.3982
4.79e-13	1.17998	Q9NR45	Q9NR45	NANS	Sialic acid synthase	SIAS_HUMAN	0.352811	0.00338554	0.0103173	0.998493	0.0673874	0.158867	-0.179849	-0.882066	-0.702216	18.9612	19.8024	20.2909	18.3573	19.0897	18.6729	17.2602	19.0072	18.0079	18.6987	18.9814	19.2878	16.5125	19.991	19.4467	19.7753	18.9019	17.8022	19.4117	19.8125	19.4244	17.8292	18.1682	19.0095	17.6364	18.9684	19.5326	18.9644	17.9682	19.309	19.7909	19.2071	19.4529	20.0697
1.92e-12	1.17603	Q9UJ83;Q9UJ83-2	Q9UJ83;Q9UJ83-2	HACL1	2-hydroxyacyl-CoA lyase 1;Isoform of Q9UJ83, Isoform 2 of 2-hydroxyacyl-CoA lyase 1	HACL1_HUMAN;HACL1-2_HUMAN	0.928484	0.00339326	0.00176833	0.998493	0.0673874	0.0725057	0.0227876	1.22625	1.20346	16.9821	16.9319	17.8221	16.6762	17.0124	17.0156	20.1388	16.4195	16.6433	16.9954	16.8875	16.7631	17.5495	17.7627	17.0304	17.4431	16.1018	16.7996	17.0378	16.3118	16.168	18.1277	17.976	19.5479	18.1514	17.7316	16.9285	15.6806	18.8943	15.0358	16.2359	16.8737	16.9425	16.2624
2.26e-12	1.17558	P62424	P62424	RPL7A	60S ribosomal protein L7a	RL7A_HUMAN	0.705845	0.00361124	0.00358738	0.998493	0.0707168	0.09899	-0.0964275	-1.20117	-1.10474	19.0816	20.6358	20.4934	18.527	19.6714	17.8695	NA	18.3425	17.9362	18.7093	17.2627	19.9236	18.3783	21.2819	19.4521	19.0916	18.7018	16.4653	19.7307	20.316	19.5852	17.3494	18.2112	19.4065	18.2297	18.1511	20.2041	18.8665	18.7458	19.4978	21.3487	19.8238	18.9057	19.8149
1.58e-06	1.12717	Q12765;Q12765-2;Q12765-3	Q12765;Q12765-2;Q12765-3	SCRN1	Secernin-1;Isoform of Q12765, Isoform 2 of Secernin-1;Isoform of Q12765, Isoform 3 of Secernin-1	SCRN1_HUMAN;SCRN1-2_HUMAN;SCRN1-3_HUMAN	0.821946	0.00361311	0.000648434	0.998493	0.0707168	0.050161	-0.189567	3.88776	4.07732	14.7099	NA	NA	NA	NA	14.2504	NA	NA	14.5837	NA	NA	NA	13.6866	NA	NA	13.9631	NA	NA	NA	NA	NA	14.5464	NA	NA	14.0474	NA	NA	NA	14.8178	NA	NA	NA	NA	NA
3.6e-11	1.16751	P06133	P06133	UGT2B4	UDP-glucuronosyltransferase 2B4	UD2B4_HUMAN	0.193651	0.00375381	0.022766	0.998493	0.0730307	0.210929	-0.311091	-1.07841	-0.767316	18.7414	18.0469	20.1289	18.1874	20.1243	16.5714	18.5039	18.4201	19.8656	19.2141	17.3645	19.459	17.9494	18.6279	17.8524	18.573	19.0579	15.4932	19.08	17.8045	17.8329	18.121	19.721	19.9245	17.6824	19.846	20.3	18.0779	17.051	19.2608	20.3355	18.1711	17.032	18.8468
1.04e-13	1.1843	P25311	P25311	AZGP1	Zinc-alpha-2-glycoprotein	ZA2G_HUMAN	0.254837	0.0038808	0.0174203	0.998493	0.075052	0.193169	0.345638	1.36399	1.01835	19.402	18.65	18.8667	19.9153	18.1633	21.1745	20.9024	18.1266	21.2396	19.4795	20.3764	18.1717	23.8522	18.6062	19.5022	19.1177	18.9933	21.3993	18.1071	18.3226	18.6184	20.1735	19.6853	19.2157	20.3559	20.8954	18.5872	18.5112	19.9531	17.3367	17.1988	18.6447	18.9761	18.7201
4.56e-05	1.09398	P31944	P31944	CASP14	Caspase-14	CASPE_HUMAN	0.131881	0.0039847	0.000430142	0.998493	0.0766052	0.0454314	-0.951179	4.39656	5.34774	13.319	NA	NA	NA	NA	NA	NA	NA	NA	NA	NA	NA	NA	NA	NA	NA	NA	NA	NA	NA	NA	NA	14.3715	NA	12.6866	NA	NA	NA	NA	NA	NA	NA	NA	NA
4.25e-16	1.19897	E7EQB2;E7ER44;P02788;P02788-2	E7EQB2;E7ER44;P02788;P02788-2	LTF	Isoform of P02788, Lactotransferrin (Fragment);Isoform of P02788, Lactotransferrin;Lactotransferrin;Isoform of P02788, Isoform DeltaLf of Lactotransferrin	E7EQB2_HUMAN;E7ER44_HUMAN;TRFL_HUMAN;TRFL-2_HUMAN	0.24267	0.00400888	0.0189915	0.998493	0.0766168	0.197135	0.41119	1.57536	1.16417	18.5256	18.658	17.722	17.5714	19.4464	17.4875	20.6896	19.5838	18.2772	16.7756	18.1586	19.5703	19.7366	17.3457	16.6464	17.7231	17.9885	17.8304	17.6287	18.6309	18.4158	17.4076	20.5806	18.4161	19.0143	16.8305	18.1867	18.0584	23.0539	18.0663	18.7723	18.6799	16.1867	18.1309
1.13e-10	1.16408	A0A3B3ITJ4;M0QXS5;P14866	A0A3B3ITJ4;M0QXS5;P14866	HNRNPL	Isoform of P14866, Heterogeneous nuclear ribonucleoprotein L (Fragment);Isoform of P14866, Heterogeneous nuclear ribonucleoprotein L (Fragment);Heterogeneous nuclear ribonucleoprotein L	A0A3B3ITJ4_HUMAN;M0QXS5_HUMAN;HNRPL_HUMAN	0.757662	0.00406495	0.00354157	0.998493	0.0769409	0.09899	-0.0715658	-1.0761	-1.00454	17.5965	18.2826	17.7946	16.9171	18.153	16.9217	11.2306	16.5617	15.8812	17.8404	17.1244	17.3835	15.9013	18.1123	18.7196	18.0625	17.4531	15.5606	17.5095	17.8022	17.8808	16.8607	18.0053	17.6307	16.2344	18.217	17.7865	17.9295	16.9352	18.2708	18.4396	16.7591	17.8006	18.0668
7.38e-11	1.16536	E5RI99;P62888	E5RI99;P62888	RPL30	Isoform of P62888, 60S ribosomal protein L30 (Fragment);60S ribosomal protein L30	E5RI99_HUMAN;RL30_HUMAN	0.266477	0.0041036	0.0176801	0.998493	0.0769409	0.194369	-0.252987	-1.01422	-0.761232	18.5426	19.2374	19.3236	15.8609	18.6415	18.5317	16.6077	18.7052	17.199	18.5728	17.6193	19.1919	17.0752	19.7121	18.2693	16.8311	18.9789	17.5261	19.423	19.0817	18.8382	17.8841	19.4184	19.2491	17.6377	17.1754	19.1349	18.4663	17.2603	18.892	19.4075	16.3871	18.0528	18.9079
9e-14	1.1847	E9PIM0;J3KN20;Q9NS37	E9PIM0;J3KN20;Q9NS37	CREBZF	Isoform of Q9NS37, CREB/ATF bZIP transcription factor;Isoform of Q9NS37, CREB/ATF bZIP transcription factor (Fragment);CREB/ATF bZIP transcription factor	E9PIM0_HUMAN;J3KN20_HUMAN;ZHANG_HUMAN	0.368101	0.00410922	0.0116604	0.998493	0.0769409	0.16342	-0.142814	-0.709262	-0.566448	22.1589	23.1463	22.7796	20.7158	22.3786	22.5737	23.1994	21.8086	22.4627	22.4319	21.5948	22.3611	21.8171	22.7148	22.5743	22.5804	21.908	22.2359	22.4445	22.2824	22.3173	20.8137	22.0284	21.8568	21.3331	22.3399	23.193	22.0968	22.0858	22.5718	23.6112	21.5219	21.8583	22.1843
2.94e-09	1.15372	Q8NI22	Q8NI22	MCFD2	Multiple coagulation factor deficiency protein 2	MCFD2_HUMAN	0.00998707	0.00412056	0.156333	0.998493	0.0769409	0.489134	-0.465511	-0.843688	-0.378177	17.9903	17.2712	NA	15.6956	18.1813	17.4968	NA	17.2701	18.1618	18.2549	17.9667	17.4858	16.8047	18.7221	17.2706	17.7884	18.548	16.8683	17.8264	17.8726	17.403	16.9193	17.2729	18.7132	17.1836	18.577	16.6644	18.5607	16.2132	18.282	18.1095	17.4908	17.4167	17.7652
9.86e-07	1.12983	A0A2R8YGF8	A0A2R8YGF8	ACTB	Isoform of P60709, Actin, cytoplasmic 1 (Fragment)	A0A2R8YGF8_HUMAN	0.513054	0.00418368	0.00546634	0.998493	0.077673	0.119195	0.543316	3.91314	3.36982	15.1421	12.6149	NA	NA	NA	NA	19.887	NA	NA	NA	NA	NA	NA	NA	NA	16.4075	NA	NA	14.86	NA	NA	NA	16.5512	16.3094	NA	NA	NA	14.9872	NA	NA	NA	NA	14.7482	NA
1e-05	1.11399	P23634;P23634-6;P23634-7;P23634-8	P23634;P23634-6;P23634-7;P23634-8	ATP2B4	Plasma membrane calcium-transporting ATPase 4;Isoform of P23634, Isoform XB of Plasma membrane calcium-transporting ATPase 4;Isoform of P23634, Isoform ZB of Plasma membrane calcium-transporting ATPase 4;Isoform of P23634, Isoform ZD of Plasma membrane calcium-transporting ATPase 4	AT2B4_HUMAN;AT2B4-6_HUMAN;AT2B4-7_HUMAN;AT2B4-8_HUMAN	0.705741	0.00423599	0.00105947	0.998493	0.0781973	0.0625856	0.103711	-1.37508	-1.47879	16.014	NA	NA	NA	15.819	16.5364	12.5663	15.6566	17.1622	NA	NA	NA	16.7806	NA	NA	17.4321	16.7015	16.8185	15.0678	15.5043	15.3843	16.3038	17.3834	16.3763	16.2526	15.6682	14.008	16.4893	16.1207	NA	NA	NA	15.8274	15.9378
6.11e-08	1.14268	H0YG38;O75400-3	H0YG38;O75400-3	PRPF40A	Isoform of O75400, Pre-mRNA-processing factor 40 homolog A (Fragment);Isoform of O75400, Isoform 3 of Pre-mRNA-processing factor 40 homolog A	H0YG38_HUMAN;PR40A-3_HUMAN	0.42887	0.00433645	0.0094651	0.998493	0.0795997	0.151671	0.407027	2.6054	2.19837	15.7188	NA	NA	NA	13.9127	NA	18.298	15.2908	NA	15.7123	NA	NA	11.6698	20.0596	NA	NA	15.6075	NA	NA	14.8679	NA	NA	15.6054	15.4044	NA	NA	NA	14.8042	NA	NA	NA	NA	16.2612	NA
1.39e-21	1.23072	A0A3B3ISX9	A0A3B3ISX9	TNXB	Isoform of P22105, Tenascin-X	A0A3B3ISX9_HUMAN	0.129529	0.00463573	0.0403225	0.998493	0.0833437	0.279334	0.378561	1.09645	0.717893	20.5634	19.1274	20.0487	21.0652	20.9652	21.7289	23.9851	20.6948	21.052	20.794	21.2126	20.1035	23.5877	20.0635	20.2709	19.2852	20.3969	22.3815	19.4702	19.4806	20.7473	23.0517	21.2784	21.4593	20.7962	20.5314	19.8695	18.464	21.1033	20.3441	19.6305	20.9372	20.6483	19.7981
1.26e-10	1.16373	E9PLL6;P46776	E9PLL6;P46776	RPL27A	Isoform of P46776, 60S ribosomal protein L27a;60S ribosomal protein L27a	E9PLL6_HUMAN;RL27A_HUMAN	0.701865	0.0046557	0.00484015	0.998493	0.0833437	0.11153	-0.0904581	-1.07644	-0.985983	19.5599	20.7591	21.4225	18.6818	19.6594	19.6515	14.8178	18.4154	19.6291	19.8755	17.7472	19.7083	20.1786	21.1676	20.1419	20.2363	18.5666	18.4767	20.0833	20.5249	19.7567	17.8938	18.4731	18.9061	18.5966	19.2557	21.5501	18.9699	20.1555	19.9852	21.5816	19.8771	19.692	20.0147
9.34e-11	1.16464	O75170-2;O75170-3;O75170-4;O75170-5;O75170-6	O75170-2;O75170-3;O75170-4;O75170-5;O75170-6	PPP6R2	Isoform of O75170, Isoform 2 of Serine/threonine-protein phosphatase 6 regulatory subunit 2;Isoform of O75170, Isoform 3 of Serine/threonine-protein phosphatase 6 regulatory subunit 2;Isoform of O75170, Isoform 4 of Serine/threonine-protein phosphatase 6 regulatory subunit 2;Isoform of O75170, Isoform 5 of Serine/threonine-protein phosphatase 6 regulatory subunit 2;Isoform of O75170, Isoform 6 of…	PP6R2-2_HUMAN;PP6R2-3_HUMAN;PP6R2-4_HUMAN;PP6R2-5_HUMAN;PP6R2-6_HUMAN	0.592993	0.00466868	0.00639428	0.998493	0.0833437	0.124401	0.175806	1.45048	1.27468	18.0456	18.046	17.747	15.1259	17.76	14.389	21.2063	17.4059	17.849	18.3168	18.4478	17.728	22.321	17.9524	18.0654	18.0502	17.7739	18.4585	18.0205	18.4895	18.3548	15.5037	15.951	17.8011	16.2161	16.7499	16.9162	18.0466	14.377	18.1219	18.3318	17.5359	18.2651	17.7036
2.32e-12	1.17549	P47895	P47895	ALDH1A3	Aldehyde dehydrogenase family 1 member A3	AL1A3_HUMAN	0.475883	0.00461199	0.0088831	0.998493	0.0833437	0.147251	0.621977	3.81255	3.19058	20.357	16.6504	23.798	24.7308	17.0643	25.7925	27.917	17.0842	25.3775	24.6914	25.0116	17.4929	24.8888	17.0083	23.6366	23.9769	16.7376	25.5117	17.1571	16.8555	17.234	25.438	15.9111	16.307	24.8333	23.9164	23.3683	18.3065	25.3099	16.7035	18.1241	16.2883	23.8824	17.2929
2.05e-13	1.1824	P60983	P60983	GMFB	Glia maturation factor beta	GMFB_HUMAN	0.88478	0.00458919	0.00145104	0.998493	0.0833437	0.0680454	0.0282329	-0.859418	-0.887651	18.5978	18.626	18.5654	18.7871	18.4503	17.654	13.4451	19.1167	18.6439	18.5068	19.1307	18.456	19.6685	18.8792	19.0757	19.1228	18.6946	17.1374	19.0124	19.162	18.5907	19.5171	17.7977	18.6555	18.615	18.9611	18.5254	18.9467	19.3234	18.9891	18.9194	18.8766	19.1047	19.0019
1.04e-05	1.11368	Q9Y2W2	Q9Y2W2	WBP11	WW domain-binding protein 11	WBP11_HUMAN	0.467873	0.00482026	0.00952322	0.998493	0.0855794	0.151671	0.31168	2.15117	1.83949	16.4643	NA	16.1542	18.2892	NA	17.8872	NA	NA	19.4164	17.7696	17.5363	13.7835	NA	15.4881	18.3843	17.9697	15.6152	20.3161	16.1752	NA	14.913	19.0967	NA	15.6825	18.6341	17.6826	15.794	15.2651	18.9082	14.2273	16.1279	14.6541	17.5715	15.2652
4.9e-10	1.15954	P55196-3	P55196-3	AFDN	Isoform of P55196, Isoform 3 of Afadin	AFAD-3_HUMAN	0.888566	0.00495049	0.00158328	0.998493	0.0874137	0.0699562	-0.0186589	0.583579	0.602238	16.798	16.4612	16.4634	16.6457	16.1331	17.5649	19.1378	16.4013	18.0247	17.4803	17.2606	16.2197	18.3805	16.3642	16.424	16.8395	16.5263	18.0141	16.5585	16.7143	16.7951	18.1875	16.523	16.7189	17.7722	16.498	16.0534	16.5673	17.5967	16.8278	16.4185	16.5966	17.3316	16.9303
1.59e-06	1.12715	A0A087X0I3;B4E3Q4;Q9NZK5	A0A087X0I3;B4E3Q4;Q9NZK5	ADA2	Isoform of Q9NZK5, Adenosine deaminase 2;Isoform of Q9NZK5, Adenosine deaminase 2;Adenosine deaminase 2	A0A087X0I3_HUMAN;B4E3Q4_HUMAN;ADA2_HUMAN	0.472065	0.00504679	0.00988717	0.998493	0.0879831	0.155186	0.189181	1.17647	0.987291	16.18	16.0417	15.9847	17.6258	15.9741	17.11	NA	16.4147	16.9111	14.9065	16.0324	17.6972	17.7202	16.5545	15.5527	15.3054	15.6893	17.1974	15.1115	15.5407	16.6325	16.3584	15.468	16.286	17.2829	17.3612	15.1492	16.0253	16.3876	14.7902	16.4971	NA	15.2753	15.8538
2.25e-11	1.16889	Q15008;Q15008-4	Q15008;Q15008-4	PSMD6	26S proteasome non-ATPase regulatory subunit 6;Isoform of Q15008, Isoform 4 of 26S proteasome non-ATPase regulatory subunit 6	PSMD6_HUMAN;PSMD6-4_HUMAN	0.759373	0.00505272	0.00432705	0.998493	0.0879831	0.106813	-0.0436876	-0.623408	-0.57972	18.2404	18.9177	18.5144	18.2393	18.4103	16.7745	18.4894	18.3838	17.3236	18.2613	17.9005	18.4875	17.8306	18.8302	18.3378	18.1139	18.1109	15.9504	18.4133	18.9104	18.5851	17.732	18.981	18.3377	17.8718	18.389	18.1642	18.119	17.7696	18.4531	19.1339	18.5812	18.0238	18.142
1.99e-11	1.16924	Q15907	Q15907	RAB11B	Ras-related protein Rab-11B	RB11B_HUMAN	0.126702	0.00506397	0.0443826	0.998493	0.0879831	0.290139	-0.161006	-0.45802	-0.297014	18.8372	19.059	19.1868	18.8857	18.6044	19.3854	16.8107	18.7301	18.4091	18.5632	18.8918	19.2126	18.2245	18.8475	18.4758	18.3626	18.5204	19.1684	18.6944	19.2876	18.7845	18.8754	18.1558	18.6733	18.8867	18.9537	18.8122	18.7896	17.6499	18.9829	19.3183	18.5643	18.4085	18.8884
2.02e-10	1.16229	Q93100-3;Q93100-4	Q93100-3;Q93100-4	PHKB	Isoform of Q93100, Isoform 3 of Phosphorylase b kinase regulatory subunit beta;Isoform of Q93100, Isoform 4 of Phosphorylase b kinase regulatory subunit beta	KPBB-3_HUMAN;KPBB-4_HUMAN	0.258189	0.00519781	0.0221143	0.998493	0.0898281	0.209473	-0.257295	-1.00953	-0.752237	17.407	18.0802	18.3815	NA	18.5143	18.3477	18.0069	17.6378	16.8346	16.7952	16.2189	17.4025	15.9055	17.4079	17.3709	17.5851	17.4981	NA	17.4377	16.5961	17.9546	16.5044	18.7994	17.0926	15.329	16.6125	18.6861	16.0728	18.3099	18.7629	18.8507	17.4822	17.9477	16.6268
3.72e-15	1.19335	P29144	P29144	TPP2	Tripeptidyl-peptidase 2	TPP2_HUMAN	0.593355	0.00524599	0.00723282	0.998493	0.0899827	0.133519	-0.0837338	-0.681979	-0.598245	19.4172	18.8342	19.2385	18.7431	19.8719	19.7832	19.0882	19.2991	19.267	18.8419	18.2959	19.6184	20.2679	18.5372	18.6039	18.7641	19.885	18.9878	19.0975	19.5577	19.5592	18.8619	19.3993	19.7031	19.2434	19.4916	19.7303	19.6594	19.4116	19.6736	19.1883	19.4814	18.777	19.2366
7.42e-11	1.16534	P62314	P62314	SNRPD1	Small nuclear ribonucleoprotein Sm D1	SMD1_HUMAN	0.570593	0.00527145	0.00786315	0.998493	0.0899827	0.136709	-0.0968969	-0.76829	-0.671393	17.8191	18.4757	18.7535	17.3979	18.3432	17.1497	NA	18.0095	17.5293	17.8298	17.1567	16.9269	17.3278	17.9864	17.7593	17.7197	18.3539	15.5549	17.9509	17.3462	18.0159	17.0152	17.9148	18.0506	18.533	17.3715	19.4994	18.17	17.5355	17.9141	18.6155	18.1878	18.006	17.5926
4.68e-16	1.19871	Q01082	Q01082	SPTBN1	Spectrin beta chain, non-erythrocytic 1	SPTB2_HUMAN	0.161773	0.00528984	0.0370731	0.998493	0.0899827	0.267668	0.203551	0.629364	0.425814	20.8474	20.2033	20.4306	21.1856	20.8182	21.5517	21.8882	20.2969	21.6097	21.5585	21.0942	20.0408	22.4739	20.5686	21.0041	20.9797	20.9937	21.6011	20.561	20.3804	20.8264	21.9684	21.3483	20.9669	21.5843	20.8085	20.4084	20.0624	21.4824	21.118	20.5126	20.454	21.0039	20.4083
1.19e-11	1.17078	P40306	P40306	PSMB10	Proteasome subunit beta type-10	PSB10_HUMAN	0.832678	0.00538052	0.00148699	0.998493	0.0910485	0.0680454	0.0470992	-0.967192	-1.01429	18.7574	19.1569	18.9768	19.8684	18.905	16.8556	14.3995	19.0409	15.9549	18.5474	18.3451	19.3637	16.7386	17.9417	18.5915	19.0912	18.9876	14.9873	18.8992	19.6692	18.6798	17.7995	18.7745	19.2187	18.5358	19.1768	19.1944	19.5798	17.3428	19.2114	19.1446	19.318	19.3646	18.4784
1.65e-08	1.14769	A0A2R8Y491;E7EWD9;O95718;O95718-1;O95718-2	A0A2R8Y491;E7EWD9;O95718;O95718-1;O95718-2	ESRRB	Isoform of O95718, Steroid hormone receptor ERR2;Isoform of O95718, Steroid hormone receptor ERR2;Steroid hormone receptor ERR2;Isoform of O95718, Isoform 1 of Steroid hormone receptor ERR2;Isoform of O95718, Isoform 2 of Steroid hormone receptor ERR2	A0A2R8Y491_HUMAN;E7EWD9_HUMAN;ERR2_HUMAN;ERR2-1_HUMAN;ERR2-2_HUMAN	0.227916	0.00548753	0.0251845	0.998493	0.0923782	0.222349	-0.494874	-1.92604	-1.43116	17.8881	19.323	17.3971	15.1911	19.8879	15.1174	16.7353	18.4319	15.5152	15.1351	16.2621	19.4723	15.5127	19.9395	NA	NA	19.3904	16.0825	19.6327	18.8963	19.3253	NA	18.4246	19.154	NA	15.5067	16.0352	19.1329	NA	18.0887	19.176	19.2954	15.3752	19.5073
4.83e-22	1.23342	P68871	P68871	HBB	Hemoglobin subunit beta	HBB_HUMAN	0.15678	0.00556608	0.0399267	0.998493	0.0927245	0.278575	0.522486	1.58623	1.06375	24.2229	23.6232	22.4756	25.3873	24.3713	25.6457	27.9437	24.3534	25.3725	23.8068	23.5638	24.9336	28.1229	21.4256	23.8767	24.0576	24.656	24.0124	22.1505	22.7931	23.2349	23.9054	26.7602	25.2448	23.9205	25.3528	24.1498	23.59	25.4314	26.1989	21.7	22.9406	23.4549	21.9635
5.99e-05	1.08764	Q8WXK1	Q8WXK1	ASB15	Ankyrin repeat and SOCS box protein 15	ASB15_HUMAN	0.321282	0.00559372	0.0101148	0.998493	0.0927245	0.157239	0.777947	3.36752	2.58958	14.2375	NA	NA	NA	NA	15.4548	NA	NA	NA	NA	NA	NA	14.3893	NA	13.6488	NA	NA	15.4905	NA	NA	NA	15.2796	NA	NA	NA	NA	NA	NA	13.3338	NA	NA	NA	13.9413	NA
2.4e-15	1.19448	Q9BRA2	Q9BRA2	TXNDC17	Thioredoxin domain-containing protein 17	TXD17_HUMAN	0.784638	0.00558279	0.00136688	0.998493	0.0927245	0.0680454	-0.0395383	0.623312	0.662851	20.8497	19.7038	21.0318	20.658	20.5362	21.8536	22.2243	20.016	21.416	20.663	21.3238	20.6099	20.7208	20.7565	20.7012	20.9906	20.3139	23.1218	20.7204	20.5768	20.5616	22.6267	19.3877	20.8328	21.7659	20.8904	20.7404	20.6718	21.5993	20.6302	20.6503	20.7046	21.0173	21.1474
6.91e-22	1.23228	P05089	P05089	ARG1	Arginase-1	ARGI1_HUMAN	0.434482	0.00565628	0.0127804	0.998493	0.0928472	0.169028	0.151949	0.83714	0.685191	25.3845	25.5398	24.9729	26.0131	24.766	26.2682	28.3204	25.0219	26.3515	25.3436	25.3934	24.8718	26.1563	25.0751	25.2659	25.4539	24.7673	27.12	24.878	24.832	25.1638	27.0015	24.7839	25.0558	26.2611	25.352	24.7588	25.0689	27.0105	25.3826	25.7024	24.714	24.9588	24.8781
6.68e-08	1.14231	P35555	P35555	FBN1	Fibrillin-1	FBN1_HUMAN	0.817953	0.00565828	0.000619167	0.998493	0.0928472	0.0491284	0.130794	1.97224	1.84145	16.5174	NA	NA	NA	NA	16.1072	19.0627	NA	NA	NA	15.9526	NA	15.7924	NA	NA	NA	NA	17.8518	NA	NA	15.8889	15.8934	16.0237	15.0299	13.318	NA	NA	NA	13.9249	NA	NA	NA	NA	NA
0.000190458	1.02463	Q6PGP7	Q6PGP7	TTC37	Tetratricopeptide repeat protein 37	TTC37_HUMAN	0.292553	0.00569821	0.0145503	0.998493	0.0930326	0.177758	-0.242292	-1.21123	-0.968937	12.8153	13.3289	NA	NA	13.2349	NA	NA	11.7296	NA	NA	NA	12.6958	12.4003	12.8378	12.9618	NA	11.5359	12.0132	13.167	NA	13.2828	NA	12.5228	12.2345	NA	NA	13.8106	12.8136	12.9333	13.4393	13.2742	12.1962	12.3682	13.526
6.33e-16	1.19794	D6RF35;P02774;P02774-3	D6RF35;P02774;P02774-3	GC	Isoform of P02774, Vitamin D-binding protein;Vitamin D-binding protein;Isoform of P02774, Isoform 3 of Vitamin D-binding protein	D6RF35_HUMAN;VTDB_HUMAN;VTDB-3_HUMAN	0.688968	0.00576394	0.00608734	0.998493	0.0931693	0.122688	0.0943637	1.01396	0.919595	20.5954	19.468	21.2283	19.7573	20.927	20.84	21.9065	19.589	20.6686	20.6128	20.8135	20.7473	22.1147	19.65	19.9535	20.7157	20.4583	19.6499	19.8731	19.6802	20.2914	19.0798	20.8723	20.8927	19.2685	21.4249	20.6363	20.2665	19.5613	19.8401	19.8825	20.492	20.5813	20.1443
3.2e-16	1.19969	P62857	P62857	RPS28	40S ribosomal protein S28	RS28_HUMAN	0.321519	0.00573915	0.0192883	0.998493	0.0931693	0.197461	-0.190446	-0.824922	-0.634476	20.1619	19.8527	20.0054	19.6298	18.9598	19.7471	18.0806	20.3509	19.3159	20.6177	20.6207	20.3323	19.5793	20.3839	19.3419	20.7535	21.0872	19.3758	20.7099	20.6305	20.2067	19.4476	20.0526	19.2797	19.9961	19.2673	19.8821	20.61	19.1817	20.6576	20.9306	20.6086	19.9557	20.9987
1.11e-20	1.22549	Q16762	Q16762	TST	Thiosulfate sulfurtransferase	THTR_HUMAN	0.877286	0.00593165	0.00190153	0.998493	0.0954055	0.0725057	-0.0306167	0.850064	0.88068	22.0078	21.4557	22.9684	21.7577	21.6724	22.2909	27.1724	22.2835	21.4088	21.6247	22.1173	22.6197	22.6854	22.0843	21.9573	22.007	22.0392	21.419	22.4116	22.5143	21.6771	22.4397	21.3866	21.9645	21.7321	22.1727	23.4035	22.2589	21.7387	21.5866	20.966	23.7364	22.0155	22.2538
5.89e-11	1.16604	P05091-2	P05091-2	ALDH2	Isoform of P05091, Isoform 2 of Aldehyde dehydrogenase, mitochondrial	ALDH2-2_HUMAN	0.545253	0.00600368	0.00929171	0.998493	0.0958128	0.150944	0.155533	1.81549	1.65996	19.5411	18.7617	NA	NA	19.9986	NA	NA	20.9858	NA	NA	NA	19.5651	NA	18.292	NA	NA	19.66	NA	19.388	19.1584	18.6372	NA	21.6839	20.3459	NA	NA	NA	20.2496	NA	18.622	17.2885	NA	NA	18.8497
1.21e-16	1.2022	P22307	P22307	SCP2	Non-specific lipid-transfer protein	NLTP_HUMAN	0.285769	0.00605768	0.0233653	0.998493	0.0958128	0.213842	0.207774	0.82992	0.622146	20.7023	20.5083	20.15	21.3851	20.8674	21.1283	23.3821	19.5464	21.2989	20.6035	20.7208	20.2977	22.8167	20.9204	19.7865	21.0654	21.177	21.6669	20.7491	19.9469	20.4104	21.6631	22.8364	20.4629	21.9746	21.3237	20.587	21.0762	21.9241	19.7285	20.9283	20.345	21.3363	20.7324
3.74e-15	1.19333	P52895	P52895	AKR1C2	Aldo-keto reductase family 1 member C2	AK1C2_HUMAN	0.469425	0.00605882	0.012251	0.998493	0.0958128	0.168368	-0.138078	-0.815089	-0.677012	19.8467	19.883	20.4368	20.5577	19.7002	19.1782	15.6915	20.5997	20.1706	19.5826	18.9056	20.5817	18.4252	20.8711	20.336	20.0379	19.1492	19.5116	20.2493	20.2659	20.1455	19.7654	19.2987	19.8617	18.9778	21.2559	19.5732	20.7179	18.9209	20.1831	21.4514	20.081	19.9977	21.4535
4.98e-18	1.21041	P53618	P53618	COPB1	Coatomer subunit beta	COPB_HUMAN	0.818142	0.00607493	0.00164955	0.998493	0.0958128	0.0714585	0.0471985	-0.877354	-0.924552	18.5972	19.7451	18.9141	17.5277	19.6408	17.477	17.3364	19.4395	16.7947	17.7524	17.5842	19.5755	17.2761	19.6465	18.386	17.5576	18.8772	18.7518	19.503	19.7548	19.1096	17.7353	19.12	19.1592	18.3716	17.5182	18.6258	18.4723	17.4478	19.1908	19.5686	19.2194	18.3212	19.6497
2.59e-05	1.10348	F8VQE1;F8VS07;Q9UHB6;Q9UHB6-2;Q9UHB6-3;Q9UHB6-4;Q9UHB6-5	F8VQE1;F8VS07;Q9UHB6;Q9UHB6-2;Q9UHB6-3;Q9UHB6-4;Q9UHB6-5	LIMA1	Isoform of Q9UHB6, LIM domain and actin-binding protein 1;Isoform of Q9UHB6, LIM domain and actin-binding protein 1;LIM domain and actin-binding protein 1;Isoform of Q9UHB6, Isoform Alpha of LIM domain and actin-binding protein 1;Isoform of Q9UHB6, Isoform 3 of LIM domain and actin-binding protein 1;Isoform of Q9UHB6, Isoform 4 of LIM domain and actin-binding protein 1;Isoform of Q9UHB6, Isoform …	F8VQE1_HUMAN;F8VS07_HUMAN;LIMA1_HUMAN;LIMA1-2_HUMAN;LIMA1-3_HUMAN;LIMA1-4_HUMAN;LIMA1-5_HUMAN	0.325978	0.00615305	0.0187091	0.998493	0.0965761	0.196512	0.251496	1.31166	1.06017	17.1656	17.7536	NA	NA	16.6938	16.7429	NA	15.7386	16.6066	17.5315	17.2825	15.0936	17.6522	17.3132	17.3097	17.4098	16.4406	19.2435	17.099	17.1974	17.4771	14.2251	16.6351	17.0254	16.7367	NA	NA	17.6192	NA	17.5756	14.7285	20.4146	17.6101	17.126
2.13e-11	1.16904	A0A087WXS7;O43681	A0A087WXS7;O43681	ASNA1	Isoform of O43681, ATPase ASNA1;ATPase ASNA1	A0A087WXS7_HUMAN;ASNA_HUMAN	0.959651	0.00624131	0.00335791	0.998493	0.0974905	0.09899	-0.00899218	-0.783557	-0.774565	17.5274	17.7566	17.1208	17.6977	17.674	16.4864	NA	17.4157	18.1994	17.4654	17.3496	17.5212	17.8955	17.8299	17.4416	17.2838	17.548	18.3246	17.4953	17.5545	17.6606	17.6422	17.5536	17.3933	18.0307	17.2486	17.1453	17.5397	18.221	16.923	17.3492	17.2865	17.6003	16.9229
1.39e-09	1.1562	A0A499FJM4;P08684	A0A499FJM4;P08684	CYP3A4	Isoform of P08684, Cytochrome P450 3A4;Cytochrome P450 3A4	A0A499FJM4_HUMAN;CP3A4_HUMAN	0.812864	0.00639121	0.00463659	0.998493	0.0981596	0.109161	-0.0656611	-1.16909	-1.10343	18.2833	19.8301	20.0523	18.524	19.4008	17.8117	19.1555	17.7747	18.437	18.8926	19.1137	18.6333	17.038	19.2585	18.6075	18.0513	18.6325	17.4931	19.0537	NA	19.0848	16.3108	18.9652	19.2196	17.3652	18.6714	19.7471	19.2966	18.3912	19.2603	20.7941	17.7901	18.7761	18.9232
0.000102473	1.06949	O00483	O00483	NDUFA4	Cytochrome c oxidase subunit NDUFA4	NDUA4_HUMAN	0.858498	0.00643521	0.00589002	0.998493	0.0981596	0.12189	0.0619966	1.59815	1.53615	16.6896	NA	NA	18.4516	17.0504	16.1444	NA	16.8458	16.1283	16.8852	NA	18.3108	NA	17.6632	17.9088	15.6487	NA	NA	NA	16.8802	NA	16.0125	NA	16.9273	15.024	16.7416	17.9354	16.9225	16.2043	NA	NA	NA	NA	NA
1.49e-16	1.20171	P02794	P02794	FTH1	Ferritin heavy chain	FRIH_HUMAN	0.215382	0.00636585	0.0332098	0.998493	0.0981596	0.25269	0.407709	1.39306	0.985354	20.829	20.2471	21.9775	22.9975	20.5743	21.1209	24.1178	21.5595	20.9907	23.1545	23.4712	19.6543	18.3929	20.9245	22.0382	22.281	19.6982	20.7879	17.3947	18.9024	20.8601	21.5333	19.612	19.7957	22.2384	19.8048	22.1154	18.9393	22.612	18.5805	20.4388	20.1584	21.6227	20.7859
8.73e-09	1.14997	P52594;P52594-2;P52594-3;P52594-4	P52594;P52594-2;P52594-3;P52594-4	AGFG1	Arf-GAP domain and FG repeat-containing protein 1;Isoform of P52594, Isoform 2 of Arf-GAP domain and FG repeat-containing protein 1;Isoform of P52594, Isoform 3 of Arf-GAP domain and FG repeat-containing protein 1;Isoform of P52594, Isoform 4 of Arf-GAP domain and FG repeat-containing protein 1	AGFG1_HUMAN;AGFG1-2_HUMAN;AGFG1-3_HUMAN;AGFG1-4_HUMAN	0.944702	0.00635135	0.00352044	0.998493	0.0981596	0.09899	-0.0123242	-0.769758	-0.757434	16.491	16.3679	15.9712	16.4849	15.9637	16.4106	16.8156	15.7041	16.4387	17.0488	17.3736	16.0472	16.4668	16.4258	17.0784	17.0196	16.6717	14.3916	16.8699	16.9566	16.889	16.99	16.0787	16.5637	17.6651	17.0904	15.8542	16.6215	17.7498	16.7244	17.3782	16.842	17.0762	17.2774
1.92e-09	1.15514	Q92973;Q92973-2;Q92973-3	Q92973;Q92973-2;Q92973-3	TNPO1	Transportin-1;Isoform of Q92973, Isoform 2 of Transportin-1;Isoform of Q92973, Isoform 3 of Transportin-1	TNPO1_HUMAN;TNPO1-2_HUMAN;TNPO1-3_HUMAN	0.162082	0.0064242	0.0450377	0.998493	0.0981596	0.292382	-0.214555	-0.644913	-0.430358	16.8433	17.7103	17.1482	15.9697	17.273	16.7854	17.8386	16.5749	17.0782	16.2078	16.8515	17.2104	16.1874	17.2993	15.9692	16.0631	16.9726	17.1656	16.6703	17.4739	16.9569	16.8151	15.5804	16.8967	17.1065	16.4745	16.6597	17.3883	16.812	16.979	17.2559	16.8446	16.0172	17.3118
9.68e-09	1.1496	A0A087WT44;P30519;P30519-2	A0A087WT44;P30519;P30519-2	HMOX2	Isoform of P30519, Heme oxygenase 2;Heme oxygenase 2;Isoform of P30519, Isoform 2 of Heme oxygenase 2	A0A087WT44_HUMAN;HMOX2_HUMAN;HMOX2-2_HUMAN	0.0686901	0.00658863	0.0883248	0.998493	0.099104	0.384445	0.313119	0.71611	0.402991	16.7911	16.3371	16.0061	16.3988	16.6775	17.1176	18.5866	16.9414	16.443	16.7078	16.4133	16.8523	18.1498	16.7591	15.5196	16.8018	16.4532	17.8575	16.4416	16.3268	16.7131	16.8703	18.6804	17.0053	16.3011	17.3243	16.317	16.8357	16.7869	16.5816	15.9989	16.4248	16.7402	16.139
4.16e-11	1.16707	A0A2R8Y811;P62263	A0A2R8Y811;P62263	RPS14	Isoform of P62263, 40S ribosomal protein S14 (Fragment);40S ribosomal protein S14	A0A2R8Y811_HUMAN;RS14_HUMAN	0.195958	0.00656918	0.0375393	0.998493	0.099104	0.269695	-0.204149	-0.665398	-0.461249	18.9344	20.5653	20.2074	18.6879	18.3303	19.4302	16.084	17.7676	19.5458	18.7828	18.1441	18.6849	18.3895	20.3561	18.7981	19.051	18.3222	19.0735	19.4828	19.5537	18.6934	17.9384	18.386	18.6195	17.9947	18.1961	19.5595	18.7891	18.9864	19.3295	20.7233	19.1128	19.2998	19.4914
1.52e-22	1.23651	P11142	P11142	HSPA8	Heat shock cognate 71 kDa protein	HSP7C_HUMAN	0.645809	0.00653217	0.00786843	0.998493	0.099104	0.136709	-0.0671258	-0.618361	-0.551235	21.8795	22.5919	21.9136	21.4219	21.8935	21.4593	18.9048	21.8178	20.556	21.8478	22.1724	22.1508	20.2647	22.4571	22.0865	22.1049	21.9485	21.4747	22.3613	22.6867	22.305	20.9373	21.2177	21.9124	21.0211	22.1877	21.9469	22.2974	20.5179	21.9417	22.6745	22.2364	22.0103	22.3667
3.68e-13	1.18072	Q9Y3C8	Q9Y3C8	UFC1	Ubiquitin-fold modifier-conjugating enzyme 1	UFC1_HUMAN	0.0515358	0.0066222	0.107191	0.998493	0.0991498	0.418936	-0.33937	-0.729923	-0.390553	19.3242	20.1958	19.9745	18.7576	19.8137	19.0073	17.16	19.9855	18.401	19.9203	20.0142	19.4248	17.2561	20.4107	19.6479	19.7084	19.1222	18.2273	19.9604	20.2425	19.7544	17.5599	18.6107	19.2418	17.5918	18.5456	19.5384	20.0015	17.7214	20.0115	20.1511	19.8479	19.9409	19.9355
1.48e-11	1.17012	P50914	P50914	RPL14	60S ribosomal protein L14	RL14_HUMAN	0.238847	0.00674191	0.0307451	0.998493	0.100479	0.243191	-0.212584	-0.783159	-0.570575	18.9561	19.653	20.0977	18.2548	19.2661	19.0708	15.8637	18.8664	19.6754	18.2438	17.4448	18.7858	20.4144	20.1328	18.9634	18.6505	18.5105	18.4119	19.1311	19.1301	18.6786	17.7085	19.2816	18.5278	19.0902	18.8148	20.3254	18.1714	20.1791	18.7574	20.0225	18.7282	18.1507	18.7722
8.35e-06	1.11564	A0A494C0F5;Q9Y279;Q9Y279-2	A0A494C0F5;Q9Y279;Q9Y279-2	VSIG4	Isoform of Q9Y279, V-set and immunoglobulin domain-containing protein 4;V-set and immunoglobulin domain-containing protein 4;Isoform of Q9Y279, Isoform 2 of V-set and immunoglobulin domain-containing protein 4	A0A494C0F5_HUMAN;VSIG4_HUMAN;VSIG4-2_HUMAN	0.0796709	0.00683958	0.0759506	0.998493	0.100551	0.364513	0.467908	1.13859	0.67068	16.7998	NA	NA	NA	NA	16.6749	NA	NA	17.3772	NA	NA	16.7531	17.3669	NA	17.2552	NA	NA	17.9873	17.3401	16.4885	17.1006	NA	NA	15.4499	17.5616	18.226	16.7487	16.5348	17.8266	16.3648	16.2919	16.2978	16.7544	15.9216
6.47e-17	1.20389	P14174	P14174	MIF	Macrophage migration inhibitory factor	MIF_HUMAN	0.816801	0.00682075	0.00516724	0.998493	0.100551	0.115782	0.0835084	1.51843	1.43492	21.4596	21.5125	22.7907	22.861	19.2508	23.5919	23.7221	21.2256	24.3946	23.5431	22.4405	21.1773	24.4921	19.9467	22.5194	22.161	21.314	23.7741	19.7147	20.7902	20.7135	24.8521	20.2074	21.1015	24.0715	23.6648	22.1768	19.926	22.7761	21.7162	21.6824	20.1421	22.7085	19.7487
2.48e-08	1.14619	P36543	P36543	ATP6V1E1	V-type proton ATPase subunit E 1	VATE1_HUMAN	0.487189	0.00681952	0.0130903	0.998493	0.100551	0.169443	-0.14877	-0.900979	-0.752209	17.1499	17.233	17.7772	16.1839	17.3155	17.1422	15.723	17.0877	17.5177	18.0073	18.4693	16.4984	17.9991	17.4558	18.0989	17.927	17.4473	15.955	17.4853	17.1169	17.7638	18.732	15.9954	17.3101	17.5505	18.1698	17.5842	17.8241	18.0975	17.3177	17.3957	18.1305	17.7225	17.5676
3.82e-16	1.19925	O00757	O00757	FBP2	Fructose-1,6-bisphosphatase isozyme 2	F16P2_HUMAN	0.575488	0.00687753	0.0102542	0.998493	0.100654	0.158647	0.101314	0.787211	0.685897	24.4043	24.0172	25.048	24.1438	24.8892	24.8008	26.637	24.9972	24.3452	23.5496	24.0964	23.7665	22.0524	24.1689	24.3683	24.2625	24.6375	24.3112	24.4201	23.6444	24.897	23.12	25.0857	24.4889	24.7212	24.8747	25.0063	23.7835	23.4937	24.4932	24.3939	24.6819	24.5943	24.2871
6.53e-08	1.14241	A0A3B3IU33;Q9Y303;Q9Y303-2;Q9Y303-3	A0A3B3IU33;Q9Y303;Q9Y303-2;Q9Y303-3	AMDHD2	Isoform of Q9Y303, N-acetylglucosamine-6-phosphate deacetylase;N-acetylglucosamine-6-phosphate deacetylase;Isoform of Q9Y303, Isoform 2 of N-acetylglucosamine-6-phosphate deacetylase;Isoform of Q9Y303, Isoform 3 of N-acetylglucosamine-6-phosphate deacetylase	A0A3B3IU33_HUMAN;NAGA_HUMAN;NAGA-2_HUMAN;NAGA-3_HUMAN	0.957919	0.00691819	0.00444149	0.998493	0.100795	0.106813	-0.00851767	-0.741118	-0.7326	16.4442	NA	NA	16.8715	16.7091	NA	NA	17.6951	16.1987	15.471	15.4431	17.8223	15.147	17.0507	15.3543	16.061	16.0272	16.1304	16.9369	17.4442	17.3216	16.2104	16.2242	16.0328	15.9613	16.1664	NA	16.5488	16.341	16.8733	16.8537	17.1996	16.468	17.1938
4.99e-13	1.17987	Q13630	Q13630	TSTA3	GDP-L-fucose synthase	FCL_HUMAN	0.641858	0.00695923	0.00851731	0.998493	0.10094	0.144884	-0.075282	-0.679775	-0.604493	19.4664	19.7134	20.1292	19.8743	19.4617	18.351	18.3197	19.7363	18.516	19.1052	19.2554	19.4659	18.569	20.1493	19.2884	18.7636	20.0793	17.0767	19.8243	20.162	19.4217	19.1133	19.1052	19.4212	19.8945	19.0757	19.6796	20.2798	18.3303	19.5291	19.911	19.487	19.5787	19.8562
6.07e-11	1.16595	Q0VF96	Q0VF96	CGNL1	Cingulin-like protein 1	CGNL1_HUMAN	0.0824889	0.00711365	0.0832078	0.998493	0.102721	0.371882	0.439484	1.03356	0.594071	16.9287	16.4138	NA	16.2002	15.8693	17.217	21.1885	17.1151	16.6061	16.8563	16.856	17.2971	18.0848	NA	14.8791	16.0838	17.1658	17.6599	16.9131	15.7895	17.4861	17.9993	18.4957	17.3464	17.0237	15.963	16.6482	17.0699	16.4508	17.6238	15.7286	17.1479	17.0411	17.4253
1.57e-19	1.21906	P04040	P04040	CAT	Catalase	CATA_HUMAN	0.0589654	0.00720769	0.104961	0.998493	0.103618	0.417191	0.274344	0.602153	0.327809	23.9462	23.8036	23.9133	24.0166	24.28	24.4236	25.2315	23.7952	23.6628	23.379	24.0132	24.1166	24.3855	23.2248	22.9155	23.7634	23.9833	23.9544	23.2727	23.7187	23.6367	24.2829	24.8235	24.0798	23.7688	24.1274	23.8004	24.234	23.5634	22.6178	23.7056	23.7708	23.2388	23.4816
2.62e-10	1.1615	P08621;P08621-2	P08621;P08621-2	SNRNP70	U1 small nuclear ribonucleoprotein 70 kDa;Isoform of P08621, Isoform 2 of U1 small nuclear ribonucleoprotein 70 kDa	RU17_HUMAN;RU17-2_HUMAN	0.516761	0.007247	0.0127461	0.998493	0.103725	0.169028	-0.195029	-1.2561	-1.06108	18.1567	19.4402	19.7421	14.7806	18.056	15.9022	16.2923	17.6993	16.3108	19.6811	19.0092	18.4721	14.9305	19.8561	17.6806	18.8454	18.3303	16.6215	18.396	18.6746	18.6087	17.1626	18.5913	18.9704	16.3706	16.2178	18.9699	18.4923	15.0404	18.8657	19.8951	18.8276	18.8258	19.0441
7.08e-19	1.21524	O75369;O75369-2;O75369-9	O75369;O75369-2;O75369-9	FLNB	Filamin-B;Isoform of O75369, Isoform 2 of Filamin-B;Isoform of O75369, Isoform 9 of Filamin-B	FLNB_HUMAN;FLNB-2_HUMAN;FLNB-9_HUMAN	0.0592086	0.00749092	0.107849	0.998493	0.106746	0.419111	0.202618	0.442941	0.240323	22.0835	21.9583	21.5658	21.6232	21.7875	22.7159	22.3366	22.0803	21.5255	22.3408	22.2882	22.0018	22.7594	21.7879	22.172	22.037	21.7444	23.1356	21.6437	22.095	22.1974	22.4721	22.714	21.9979	21.6735	21.8007	21.7019	21.934	22.2748	22.1424	21.9537	21.7034	22.2654	21.6583
1.36e-08	1.1484	A0A087WV22;F8W7C6;P27635;X1WI28	A0A087WV22;F8W7C6;P27635;X1WI28	RPL10	Isoform of P27635, 60S ribosomal protein L10;Isoform of P27635, 60S ribosomal protein L10;60S ribosomal protein L10;Isoform of P27635, 60S ribosomal protein L10 (Fragment)	A0A087WV22_HUMAN;F8W7C6_HUMAN;RL10_HUMAN;X1WI28_HUMAN	0.940227	0.00783963	0.00340597	0.998493	0.111227	0.09899	0.0173355	-0.987387	-1.00472	17.6837	18.3976	19.494	18.1179	18.0735	17.2977	11.7261	17.6061	18.2854	17.3636	16.2698	17.6924	18.8884	19.4705	17.8994	17.9788	17.1057	17.5545	18.5512	18.2781	17.6015	17.0189	18.3924	17.1524	18.0576	17.2457	19.3548	17.0802	17.8866	17.5863	19.6674	17.4088	17.9182	18.0208
9.87e-13	1.17796	O43242	O43242	PSMD3	26S proteasome non-ATPase regulatory subunit 3	PSMD3_HUMAN	0.376916	0.00795646	0.0217916	0.998493	0.112394	0.208852	-0.13465	-0.628051	-0.4934	17.9851	18.4637	18.5571	17.1519	18.4864	17.8761	18.222	18.3872	17.4333	17.6403	17.5946	18.231	17.1653	18.6057	17.885	17.637	18.0908	17.7646	18.4399	18.6271	18.2839	17.4617	18.3493	18.1447	18.1621	17.0374	18.1993	17.7744	17.517	18.3521	18.6063	18.3957	17.588	18.1232
3.35e-07	1.1353	A0A2R8Y3X5;A0A2R8YDM2;O60313;O60313-10;O60313-11;O60313-2	A0A2R8Y3X5;A0A2R8YDM2;O60313;O60313-10;O60313-11;O60313-2	OPA1	Isoform of O60313, Dynamin-like 120 kDa protein, mitochondrial;Isoform of O60313, Dynamin-like 120 kDa protein, mitochondrial;Dynamin-like 120 kDa protein, mitochondrial;Isoform of O60313, Isoform 4 of Dynamin-like 120 kDa protein, mitochondrial;Isoform of O60313, Isoform 5 of Dynamin-like 120 kDa protein, mitochondrial;Isoform of O60313, Isoform 2 of Dynamin-like 120 kDa protein, mitochondrial	A0A2R8Y3X5_HUMAN;A0A2R8YDM2_HUMAN;OPA1_HUMAN;OPA1-10_HUMAN;OPA1-11_HUMAN;OPA1-2_HUMAN	0.0158563	0.00799591	0.213928	0.998493	0.112462	0.551716	0.423857	0.73713	0.313273	16.7068	16.5793	16.9803	17.2563	16.2765	16.8112	14.8496	16.3809	17.2976	16.2268	17.5896	17.2791	17.5359	16.348	16.8839	16.8966	16.4323	18.3299	16.4629	16.1039	16.7105	18.6528	15.3228	16.5527	18.6651	16.6029	16.0445	16.5001	18.5218	16.6289	16.0157	17.1367	16.9843	17.0338
6.56e-13	1.17911	P18859;P18859-2	P18859;P18859-2	ATP5PF	ATP synthase-coupling factor 6, mitochondrial;Isoform of P18859, Isoform 2 of ATP synthase-coupling factor 6, mitochondrial	ATP5J_HUMAN;ATP5J-2_HUMAN	0.853642	0.00822475	0.00578267	0.998493	0.114786	0.121212	-0.0536372	-1.19536	-1.14173	18.9871	17.4706	17.4062	17.1929	20.3684	19.2659	16.7318	18.0164	19.1813	19.1111	18.9545	18.5286	18.6805	18.6198	18.086	19.0735	20.8966	18.0594	19.5989	17.1717	19.0741	18.3982	20.5396	20.3173	19.4175	19.1423	18.207	20.2636	19.0754	18.8103	16.5039	19.352	19.1695	19.3517
6.68e-08	1.14231	Q9UNM6	Q9UNM6	PSMD13	26S proteasome non-ATPase regulatory subunit 13	PSD13_HUMAN	0.432588	0.00823179	0.0187963	0.998493	0.114786	0.196512	-0.162996	-0.852518	-0.689522	17.9548	18.7698	18.0005	16.348	18.3315	17.5741	17.7164	18.178	16.4075	17.7517	17.5699	18.2776	15.4975	18.5365	17.7645	17.7076	18.11	16.1788	18.4045	18.705	18.4989	16.0113	18.4351	18.1117	17.2457	17.6268	18.7126	18.183	16.6165	18.6168	19.0146	18.1443	17.7276	18.462
2.68e-12	1.17511	P18124	P18124	RPL7	60S ribosomal protein L7	RL7_HUMAN	0.966757	0.00829251	0.00432839	0.998493	0.115138	0.106813	-0.00936699	-0.923104	-0.913737	18.9049	20.3561	20.4916	18.7525	19.248	18.1983	17.3859	18.7282	18.6043	18.421	16.9492	19.0553	18.515	20.7933	18.9719	18.7091	18.3711	17.086	19.5427	19.678	19.2635	17.1427	19.468	18.4301	17.8735	18.1656	20.8021	18.3263	18.7435	19.4766	21.1795	18.7057	18.7704	19.5878
1.97e-10	1.16236	O95497	O95497	VNN1	Pantetheinase	VNN1_HUMAN	0.00387966	0.00839466	0.417397	0.998493	0.115472	0.720358	0.666882	0.919482	0.252601	17.0158	16.7618	17.6743	15.6016	16.9386	13.0448	17.9405	18.3103	16.4773	16.8402	16.7347	17.4151	17.6625	16.9754	16.9732	17.2094	17.2098	16.1591	18.0733	17.3638	16.6423	16.7011	17.3425	16.8116	17.4542	18.5566	17.5244	16.7161	16.3962	17.7675	16.515	17.5036	17.8296	17.0735
2e-15	1.19497	Q02338	Q02338	BDH1	D-beta-hydroxybutyrate dehydrogenase, mitochondrial	BDH_HUMAN	0.663855	0.00838329	0.00979609	0.998493	0.115472	0.154502	-0.0674214	-0.63592	-0.568499	19.6661	19.7946	19.6915	19.9325	20.1446	18.9212	18.9109	19.0858	20.7557	19.8204	18.7598	20.1285	20.9485	19.6419	18.912	19.5266	20.2689	19.5506	19.324	19.7323	18.2009	20.047	20.5172	18.8294	20.9286	20.1662	20.1324	20.0628	19.4004	20.3312	19.0377	19.9364	19.4724	19.7671
1.59e-11	1.16993	Q96A72	Q96A72	MAGOHB	Protein mago nashi homolog 2	MGN2_HUMAN	0.95896	0.0084232	0.00361361	0.998493	0.115472	0.09899	0.00693946	-0.552697	-0.559636	18.324	19.099	18.1522	18.3363	18.367	18.7164	18.2494	19.0184	17.9932	17.8026	17.4144	18.4163	18.6959	18.972	18.243	18.1479	18.4023	18.39	19.035	19.0807	18.7043	18.0326	18.4241	18.2368	17.3975	17.7594	18.9255	19.1709	19.0174	18.8945	19.0145	18.5809	17.8481	19.0003
6.13e-19	1.21559	P45974;P45974-2	P45974;P45974-2	USP5	Ubiquitin carboxyl-terminal hydrolase 5;Isoform of P45974, Isoform Short of Ubiquitin carboxyl-terminal hydrolase 5	UBP5_HUMAN;UBP5-2_HUMAN	0.558073	0.00849991	0.0135001	0.998493	0.116034	0.171335	-0.10572	-0.736426	-0.630706	20.2718	21.0023	20.5448	20.7204	20.4439	20.1788	17.0993	20.2602	20.6241	20.6677	20.9041	20.5183	20.4187	20.1877	20.4035	19.5071	20.7331	21.2633	20.5897	20.8844	20.5148	21.0601	18.7372	20.5283	20.9551	20.1072	20.0862	20.8294	21.1343	20.272	20.9698	20.0964	19.8743	20.843
6.72e-12	1.17243	Q86X76;Q86X76-2;Q86X76-4	Q86X76;Q86X76-2;Q86X76-4	NIT1	Deaminated glutathione amidase;Isoform of Q86X76, Isoform 1 of Deaminated glutathione amidase;Isoform of Q86X76, Isoform 5 of Deaminated glutathione amidase	NIT1_HUMAN;NIT1-2_HUMAN;NIT1-4_HUMAN	0.199427	0.00864297	0.0472928	0.998493	0.117494	0.293099	-0.167101	-0.52964	-0.362539	20.4328	21.0238	20.6	20.8481	20.4284	20.0514	19.0493	20.4278	20.8814	20.2325	20.2793	20.8531	18.6328	20.6812	20.7797	20.6252	20.2615	20.7855	20.6924	20.9397	20.5239	20.6615	19.7168	20.4798	20.077	20.9197	20.2968	20.9692	20.3722	21.0654	21.1627	20.8648	20.5429	20.9649
2.65e-08	1.14594	O15522;O95096	O15522;O95096	NKX2-8;NKX2-2	Homeobox protein Nkx-2.8;Homeobox protein Nkx-2.2	NKX28_HUMAN;NKX22_HUMAN	0.199465	0.00873735	0.0468074	0.998493	0.117791	0.293099	-0.363737	-1.18524	-0.821508	19.3743	18.6389	20.3942	18.4145	19.8178	18.7724	15.8521	19.3139	17.7781	20.0396	20.7889	20.2086	14.8293	20.6062	20.0588	NA	18.9417	17.6109	20.2393	20.3057	19.3694	17.8636	17.8042	19.4489	17.6051	19.3657	19.0713	20.6172	16.9072	19.132	19.6377	NA	20.1412	20.0832
1.19e-13	1.18392	P10909;P10909-2;P10909-4;P10909-5;P10909-6	P10909;P10909-2;P10909-4;P10909-5;P10909-6	CLU	Clusterin;Isoform of P10909, Isoform 2 of Clusterin;Isoform of P10909, Isoform 4 of Clusterin;Isoform of P10909, Isoform 5 of Clusterin;Isoform of P10909, Isoform 6 of Clusterin	CLUS_HUMAN;CLUS-2_HUMAN;CLUS-4_HUMAN;CLUS-5_HUMAN;CLUS-6_HUMAN	0.733233	0.0087372	0.00850355	0.998493	0.117791	0.144884	0.091954	1.10003	1.00807	19.9742	18.5317	19.1966	17.972	20.4359	19.0975	22.5924	19.8113	19.0431	19.7006	20.1763	20.6225	20.7954	19.0874	20.0971	19.189	20.3083	18.2318	19.5428	19.0377	19.6309	18.8597	20.6335	21.0624	18.6462	19.6577	19.3768	19.2877	16.6809	19.3532	18.9081	19.603	19.9361	19.7075
5.89e-11	1.16604	Q7L5Y1	Q7L5Y1	ENOSF1	Mitochondrial enolase superfamily member 1	ENOF1_HUMAN	0.777058	0.00878375	0.00770709	0.998493	0.117927	0.136709	-0.0586741	-0.842279	-0.783605	18.9932	19.904	19.4891	20.2231	18.2978	19.2652	17.4015	19.3262	18.5644	19.8329	18.2737	18.8915	18.4748	20.1908	20.3915	20.8786	19.0301	19.1272	19.5476	18.4449	18.5001	19.7593	17.365	18.2791	19.0557	20.1594	19.5486	19.3769	20.6509	19.0309	20.2921	17.7623	19.5659	19.4872
2.35e-13	1.18202	G5E972;P42166;P42167;P42167-2;P42167-3	G5E972;P42166;P42167;P42167-2;P42167-3	TMPO	Isoform of P42166, Lamina-associated polypeptide 2, isoforms beta/gamma;Lamina-associated polypeptide 2, isoform alpha;Isoform of P42166, Lamina-associated polypeptide 2, isoforms beta/gamma;Isoform of P42166, Isoform Gamma of Lamina-associated polypeptide 2, isoforms beta/gamma;Isoform of P42166, Isoform Zeta of Lamina-associated polypeptide 2, isoforms beta/gamma	G5E972_HUMAN;LAP2A_HUMAN;LAP2B_HUMAN;LAP2B-2_HUMAN;LAP2B-3_HUMAN	0.802207	0.00886149	0.0024882	0.998493	0.118001	0.0816584	0.0381044	-0.61913	-0.657235	19.0285	20.0652	17.4658	19.8507	19.035	18.1565	17.3004	18.8724	19.3512	20.2981	19.279	19.0128	19.7062	18.9169	18.5557	19.3619	19.6379	18.6685	18.8964	18.9336	19.7552	19.0862	19.5467	19.0625	18.967	18.7541	18.2738	19.4656	18.7714	19.5384	19.6125	18.7089	19.8118	19.2312
1.72e-10	1.16279	Q9H8Y8	Q9H8Y8	GORASP2	Golgi reassembly-stacking protein 2	GORS2_HUMAN	0.98955	0.00886186	0.00445704	0.998493	0.118001	0.106813	-0.00270186	0.866746	0.869448	16.6725	15.8963	16.7974	17.0196	16.281	18.9093	NA	16.4272	17.6924	17.1113	17.0809	17.0437	16.5965	16.5892	16.6822	15.0022	16.0171	18.8374	16.908	16.6522	16.4138	17.2648	15.6904	16.0183	17.67	17.4172	16.0983	15.9156	16.8794	15.7278	17.2926	18.3288	16.6197	16.1611
9.59e-18	1.20883	O95954	O95954	FTCD	Formimidoyltransferase-cyclodeaminase	FTCD_HUMAN	0.373555	0.00895459	0.0247617	0.998493	0.118749	0.219811	-0.154539	-0.704533	-0.549994	21.6712	22.4155	22.9055	20.3377	22.2504	21.5576	19.7421	21.5459	22.6272	22.0514	21.4578	22.2863	20.3208	22.254	22.173	21.9235	21.5607	22.5361	21.9104	21.5684	21.7049	21.9457	21.1279	21.6564	21.2533	21.4205	22.6602	21.4112	21.7667	21.8799	22.7892	21.7957	21.0734	21.7464
2.44e-09	1.15434	Q13200	Q13200	PSMD2	26S proteasome non-ATPase regulatory subunit 2	PSMD2_HUMAN	0.111747	0.00903054	0.0802835	0.998493	0.119269	0.369709	-0.234825	-0.595623	-0.360799	18.0141	18.646	17.7617	17.4884	18.7434	17.803	18.941	18.3108	17.6653	17.5355	17.2862	17.8564	17.7575	18.5004	17.7001	17.466	18.3666	17.0454	18.2188	18.5518	18.3978	16.7693	19.1524	18.4231	17.6158	16.8803	17.8479	18.3617	17.0048	18.6209	18.6624	18.396	17.5447	18.0175
8.32e-07	1.13074	B5ME97;E7EW69;E7EX04;Q9P0V9;Q9P0V9-2;Q9P0V9-3	B5ME97;E7EW69;E7EX04;Q9P0V9;Q9P0V9-2;Q9P0V9-3	SEPTIN10	Isoform of Q9P0V9, Septin 10, isoform CRA_c;Isoform of Q9P0V9, Septin-10;Isoform of Q9P0V9, Septin-10;Septin-10;Isoform of Q9P0V9, Isoform 2 of Septin-10;Isoform of Q9P0V9, Isoform 3 of Septin-10	B5ME97_HUMAN;E7EW69_HUMAN;E7EX04_HUMAN;SEP10_HUMAN;SEP10-2_HUMAN;SEP10-3_HUMAN	0.0801867	0.00908479	0.0843219	0.998493	0.1195	0.37529	-0.302141	-0.777595	-0.475454	17.0615	17.0281	17.6146	17.2395	18.0359	18.816	NA	14.9653	17.9631	17.7074	16.8538	16.4631	17.0531	17.4077	17.0769	17.188	17.2404	18.5181	17.4084	16.4439	16.7066	17.9729	15.526	17.8253	18.2011	17.0654	17.6659	16.4528	17.8141	16.3001	17.4948	17.3578	16.7596	17.2423
5.41e-07	1.13299	A0A0C4DGZ8;P07359	A0A0C4DGZ8;P07359	GP1BA	Isoform of P07359, Glycoprotein Ib (Platelet), alpha polypeptide;Platelet glycoprotein Ib alpha chain	A0A0C4DGZ8_HUMAN;GP1BA_HUMAN	0.479566	0.00932698	0.011532	0.998493	0.122191	0.16342	0.294751	1.75973	1.46498	16.3523	15.7656	NA	16.3853	NA	17.1144	18.7997	16.6276	18.0032	NA	NA	16.2211	18.8467	NA	NA	16.4794	15.2102	NA	NA	14.6415	15.9895	16.9458	NA	15.447	15.9112	15.8965	16.2263	15.7848	16.8879	15.9556	NA	NA	16.3909	NA
2.94e-12	1.17484	O60256	O60256	PRPSAP2	Phosphoribosyl pyrophosphate synthase-associated protein 2	KPRB_HUMAN	0.843922	0.00944227	0.00693146	0.998493	0.123205	0.130175	-0.0254506	-0.521644	-0.496193	18.82	19.2593	19.283	18.6759	18.807	19.0074	17.9427	18.7769	18.8603	19.2481	18.6321	19.1251	19.4613	18.8954	19.2663	19.2221	19.1988	18.5652	19.0184	18.7915	18.9324	17.7695	19.0988	18.6259	17.9424	18.3519	19.8042	18.5014	18.4725	19.3894	19.5637	18.9794	19.0743	18.9668
9.79e-09	1.14956	A0A0C4DFT3;Q12959;Q12959-2;Q12959-3;Q12959-4;Q12959-5;Q12959-6;Q12959-7	A0A0C4DFT3;Q12959;Q12959-2;Q12959-3;Q12959-4;Q12959-5;Q12959-6;Q12959-7	DLG1	Isoform of Q12959, Disks large homolog 1;Disks large homolog 1;Isoform of Q12959, Isoform 2 of Disks large homolog 1;Isoform of Q12959, Isoform 3 of Disks large homolog 1;Isoform of Q12959, Isoform 4 of Disks large homolog 1;Isoform of Q12959, Isoform 5 of Disks large homolog 1;Isoform of Q12959, Isoform 6 of Disks large homolog 1;Isoform of Q12959, Isoform 7 of Disks large homolog 1	A0A0C4DFT3_HUMAN;DLG1_HUMAN;DLG1-2_HUMAN;DLG1-3_HUMAN;DLG1-4_HUMAN;DLG1-5_HUMAN;DLG1-6_HUMAN;DLG1-7_HUMAN	0.699164	0.00953069	0.00200999	0.998493	0.123367	0.0742098	0.0546921	-0.570202	-0.624894	16.9533	17.1936	17.1053	16.3266	17.0293	15.6263	13.3787	17.0905	16.5867	17.7123	17.7772	16.9065	14.9923	17.305	17.5135	18.0078	16.9766	15.5953	16.9111	17.2732	17.282	17.1596	17.2366	16.7984	17.0984	16.6259	17.0833	17.4324	16.1039	17.0379	16.9932	17.6894	17.5365	17.3954
4.18e-12	1.17379	P55327-2;P55327-4	P55327-2;P55327-4	TPD52	Isoform of P55327, Isoform 2 of Tumor protein D52;Isoform of P55327, Isoform 4 of Tumor protein D52	TPD52-2_HUMAN;TPD52-4_HUMAN	0.967431	0.00952257	0.0042696	0.998493	0.123367	0.106813	-0.00625544	0.617569	0.623824	18.6548	18.7023	17.6068	19.251	18.2234	19.3986	20.1529	17.6815	18.711	18.8701	19.3659	18.1105	18.0047	18.5254	18.6148	18.4438	18.1753	18.9451	18.0816	18.8941	18.5342	19.3927	17.8724	18.8283	19.5676	18.8174	16.9649	19.1758	18.1845	18.2326	18.4465	18.0709	18.5462	18.2808
1.92e-20	1.22407	P42357	P42357	HAL	Histidine ammonia-lyase	HUTH_HUMAN	0.692832	0.00965759	0.0105616	0.998493	0.124022	0.159096	-0.0826247	-0.841195	-0.75857	19.4342	20.6717	20.002	19.767	19.1006	18.306	19.0765	20.6138	18.7178	19.5851	19.3252	19.7593	17.0267	20.9996	21.1305	20.3855	19.2257	19.1015	20.0597	18.9027	20.2468	18.8362	17.381	18.745	18.6371	18.6043	19.4333	19.6663	18.1686	20.5012	20.18	18.4509	19.1757	20.1965
2.8e-12	1.17498	P63208	P63208	SKP1	S-phase kinase-associated protein 1	SKP1_HUMAN	0.81887	0.00963973	0.00757242	0.998493	0.124022	0.136709	0.0267103	0.469322	0.442612	19.7072	19.3135	19.1145	19.2418	19.7921	19.7856	20.932	19.8386	19.6346	20.0575	20.3606	19.3381	19.6113	19.4329	20.081	20.121	19.751	19.9122	19.5422	19.7168	19.811	20.0302	19.8277	19.1918	19.4433	19.836	19.1766	19.8222	19.1398	19.6869	19.302	19.7726	20.012	19.6229
1.31e-14	1.18999	Q5JW84	Q5JW84	GSTA3	Isoform of Q16772, Glutathione S-transferase A3 (Fragment)	Q5JW84_HUMAN	0.439841	0.00972262	0.0217288	0.998493	0.124365	0.208852	-0.339078	-1.76169	-1.42261	19.7112	20.5136	19.4981	18.3016	20.1364	17.9596	16.4121	23.8147	16.6134	17.5398	17.9387	19.8497	16.1575	19.7781	18.1669	18.0787	20.1246	17.9865	20.1715	23.7793	21.4704	17.5695	20.4709	20.114	17.9465	18.5402	18.0368	20.9597	17.1897	20.0636	20.5521	21.9315	17.9767	19.6859
6.68e-07	1.13192	A0A0G2JI36;A0A0G2JIF2;A0A0G2JL56;A0A1W2PQD0;A0A1W2PSE7;P30443;P30455	A0A0G2JI36;A0A0G2JIF2;A0A0G2JL56;A0A1W2PQD0;A0A1W2PSE7;P30443;P30455	HLA-A	Isoform of P01891, HLA class I histocompatibility antigen, A-3 alpha chain;Isoform of P01891, HLA class I histocompatibility antigen, A-3 alpha chain;Isoform of P01891, HLA class I histocompatibility antigen, A-3 alpha chain;Isoform of P01891, HLA class I histocompatibility antigen, A-3 alpha chain;Isoform of P01891, HLA class I histocompatibility antigen, A-3 alpha chain;Isoform of P01891, HLA c…	A0A0G2JI36_HUMAN;A0A0G2JIF2_HUMAN;A0A0G2JL56_HUMAN;A0A1W2PQD0_HUMAN;A0A1W2PSE7_HUMAN;1A01_HUMAN;1A36_HUMAN	0.136521	0.0100002	0.0701247	0.998493	0.126101	0.349977	-0.446387	-1.22069	-0.774306	16.2062	16.5601	NA	14.6542	16.4874	17.9883	11.4481	14.8352	18.6868	16.1829	NA	16.3566	16.7634	16.6548	NA	12.7585	17.2354	17.3666	16.7017	15.7361	NA	17.6216	15.5939	16.099	17.168	17.0308	18.3677	17.0555	17.4017	17.0733	15.6396	15.7388	16.3843	16.7557
3.27e-08	1.14515	F5H8H2;Q03426	F5H8H2;Q03426	MVK	Isoform of Q03426, Mevalonate kinase;Mevalonate kinase	F5H8H2_HUMAN;KIME_HUMAN	0.0118419	0.0100524	0.322069	0.998493	0.126101	0.657288	-0.575809	-0.87719	-0.301381	16.8231	16.4612	17.868	16.5102	17.9963	17.1399	17.7313	17.7212	17.4351	15.2597	16.7822	18.1033	18.8327	16.7284	16.5088	15.6611	17.6137	17.536	16.3777	17.2163	17.2716	15.3538	16.8344	14.9276	16.8465	16.1048	16.8183	15.9459	17.4984	18.4331	18.2905	16.0014	15.2422	17.1587
8.6e-10	1.15776	Q16610;Q16610-4	Q16610;Q16610-4	ECM1	Extracellular matrix protein 1;Isoform of Q16610, Isoform 4 of Extracellular matrix protein 1	ECM1_HUMAN;ECM1-4_HUMAN	0.216369	0.0100132	0.0494061	0.998493	0.126101	0.29726	0.407721	1.30507	0.897354	16.8309	13.6322	15.3351	14.735	17.1182	17.0435	20.6536	17.4809	15.4951	16.066	16.95	18.3914	20.4229	14.462	15.4091	16.1032	17.1441	17.057	15.7961	15.691	16.4878	16.0089	15.9872	17.6062	16.8252	16.8872	15.116	16.3392	14.9858	13.4566	13.7845	17.1011	16.5908	15.3862
3.84e-05	1.09733	Q8N2F6;Q8N2F6-2;Q8N2F6-3;Q8N2F6-4	Q8N2F6;Q8N2F6-2;Q8N2F6-3;Q8N2F6-4	ARMC10	Armadillo repeat-containing protein 10;Isoform of Q8N2F6, Isoform 2 of Armadillo repeat-containing protein 10;Isoform of Q8N2F6, Isoform 3 of Armadillo repeat-containing protein 10;Isoform of Q8N2F6, Isoform 4 of Armadillo repeat-containing protein 10	ARM10_HUMAN;ARM10-2_HUMAN;ARM10-3_HUMAN;ARM10-4_HUMAN	0.455438	0.00996864	0.01977	0.998493	0.126101	0.199098	0.201443	1.40459	1.20315	15.5483	NA	NA	NA	15.1645	14.5793	17.618	NA	15.2316	15.7056	NA	13.8979	17.217	14.5047	15.1613	NA	14.2422	NA	15.0526	NA	NA	NA	14.0115	15.3138	NA	14.8692	NA	NA	16.2741	15.8291	NA	NA	NA	NA
1.39e-15	1.1959	Q9Y490	Q9Y490	TLN1	Talin-1	TLN1_HUMAN	0.24065	0.0100277	0.0450856	0.998493	0.126101	0.292382	0.175387	0.59613	0.420743	20.2883	20.0976	20.0483	20.3016	19.9951	20.504	21.9457	20.2234	20.8801	20.4791	20.364	20.2586	21.6398	20.1189	20.3223	20.4191	20.0007	21.7062	19.6969	19.7415	20.356	21.2707	20.3934	20.121	20.6511	20.0189	19.9573	19.9109	20.5965	20.3872	20.1383	20.0797	20.1946	19.8435
7.42e-08	1.14187	J3KTL2;Q07955	J3KTL2;Q07955	SRSF1	Isoform of Q07955, Serine/arginine-rich-splicing factor 1;Serine/arginine-rich splicing factor 1	J3KTL2_HUMAN;SRSF1_HUMAN	0.182338	0.0101295	0.0573514	0.998493	0.12658	0.32406	-0.383992	-1.17002	-0.786031	17.9223	17.6867	18.1418	NA	17.8596	16.06	18.9277	17.5521	NA	18.3454	16.2707	16.0221	17.9978	18.7427	18.1362	16.915	18.6008	14.0262	18.2372	17.0423	18.0799	NA	19.0948	19.0957	13.8229	16.5482	19.7056	18.8657	15.2723	18.4277	17.9991	17.8205	17.3976	17.8655
1.81e-12	1.17621	A0A0A0MRJ6;H7BY58;P22061;P22061-2	A0A0A0MRJ6;H7BY58;P22061;P22061-2	PCMT1	Isoform of P22061, Protein-L-isoaspartate O-methyltransferase;Isoform of P22061, Protein-L-isoaspartate O-methyltransferase;Protein-L-isoaspartate(D-aspartate) O-methyltransferase;Isoform of P22061, Isoform 2 of Protein-L-isoaspartate(D-aspartate) O-methyltransferase	A0A0A0MRJ6_HUMAN;H7BY58_HUMAN;PIMT_HUMAN;PIMT-2_HUMAN	0.302116	0.0103873	0.0366781	0.998493	0.127602	0.267058	-0.171451	-0.659919	-0.488468	19.6541	19.7681	20.4557	19.3587	19.4453	18.9159	18.3438	19.6571	18.3514	20.2566	20.5951	19.765	18.8537	20.0257	20.1703	20.413	19.7665	17.7033	19.8597	20.0243	19.8188	18.3056	18.7261	19.8497	18.0746	19.7656	19.9959	20.3059	18.1943	19.5763	20.0318	20.2233	20.0806	20.0598
5.3e-05	1.09066	H0Y5H9;P48594	H0Y5H9;P48594	SERPINB4	Isoform of P48594, Serpin B4 (Fragment);Serpin B4	H0Y5H9_HUMAN;SPB4_HUMAN	0.0208102	0.0103339	0.326899	0.998493	0.127602	0.660506	4.26646	5.48804	1.22158	16.5072	NA	18.1319	NA	NA	NA	NA	NA	12.4686	NA	NA	NA	NA	NA	NA	NA	NA	NA	NA	NA	NA	NA	15.0464	NA	NA	NA	16.4724	NA	NA	NA	NA	NA	NA	NA
7.78e-11	1.16518	O75436	O75436	VPS26A	Vacuolar protein sorting-associated protein 26A	VP26A_HUMAN	0.909021	0.0103696	0.00651169	0.998493	0.127602	0.125931	-0.00944955	-0.329407	-0.319958	19.8306	20.1025	19.6637	19.4729	19.8645	19.8216	19.405	19.9813	19.4829	19.762	19.9361	19.8846	19.7517	19.8916	19.6056	19.2075	20.0544	19.0323	19.7215	20.0851	20.107	19.8119	20.0308	19.8777	19.78	19.3443	19.5445	20.2324	19.0814	19.9009	19.7145	19.716	19.8638	19.8046
2.92e-14	1.1878	P00747	P00747	PLG	Plasminogen	PLMN_HUMAN	0.338824	0.0103161	0.0319842	0.998493	0.127602	0.249799	0.209775	0.872267	0.662492	18.1375	16.5796	18.3935	17.8812	18.3374	17.4381	19.4371	17.6483	18.8895	17.6204	18.367	18.0066	21.7275	17.6255	16.9198	17.3181	18.5035	18.3746	17.7328	17.9698	17.5999	17.4453	18.0201	18.9936	18.4899	18.7171	18.1382	17.5418	17.042	16.8549	16.5649	18.5608	17.8191	17.572
5.03e-12	1.17327	P62913;P62913-2;Q5VVC8	P62913;P62913-2;Q5VVC8	RPL11	60S ribosomal protein L11;Isoform of P62913, Isoform 2 of 60S ribosomal protein L11;Isoform of P62913, 60S ribosomal protein L11	RL11_HUMAN;RL11-2_HUMAN;Q5VVC8_HUMAN	0.405944	0.0104077	0.025854	0.998493	0.127602	0.224735	-0.165454	-0.791292	-0.625838	19.8891	19.8051	19.8856	20.0238	19.515	20.8792	16.382	19.3028	20.7793	19.8714	19.5514	19.8403	20.4462	20.5206	19.3009	19.3965	19.796	20.5924	20.1539	20.2827	19.9005	19.7783	20.6302	19.5703	20.3031	19.5281	20.2401	18.7557	21.0205	19.5703	20.3978	19.6301	19.1759	19.4141
1.83e-08	1.14732	P08185	P08185	SERPINA6	Corticosteroid-binding globulin	CBG_HUMAN	0.891204	0.0105257	0.00671274	0.998493	0.127937	0.127542	0.0326091	0.938272	0.905663	16.5986	15.9469	15.6429	16.9139	15.6789	16.9571	16.4334	14.9488	17.6501	16.638	17.2729	15.8792	19.5592	15.6486	15.6797	16.6599	16.7875	17.0294	15.9605	16.4284	15.4284	16.2702	16.6641	17.2216	17.5804	19.2512	15.1385	16.4689	16.3966	15.7993	15.5086	15.7556	16.8431	16.2948
1.01e-07	1.14057	P36222	P36222	CHI3L1	Chitinase-3-like protein 1	CH3L1_HUMAN	0.697738	0.0104778	0.0111417	0.998493	0.127937	0.159794	0.175783	1.74556	1.56978	14.865	NA	NA	NA	NA	15.9761	15.1539	16.6614	16.0846	NA	NA	16.6589	18.6284	NA	15.611	14.1323	12.4323	14.8002	NA	NA	NA	15.4819	14.6117	NA	13.5113	13.3658	NA	NA	14.4777	NA	10.1516	NA	NA	14.202
7.14e-13	1.17886	P54652	P54652	HSPA2	Heat shock-related 70 kDa protein 2	HSP72_HUMAN	0.635667	0.0105696	0.0140382	0.998493	0.127937	0.174751	-0.0774113	-0.696148	-0.618736	21.0741	21.8984	21.1456	21.3371	21.4887	19.5451	NA	21.2401	20.971	19.6473	18.4973	21.4942	20.2961	21.5656	20.4135	20.5791	21.2893	21.1724	21.6076	21.7294	21.2198	20.6092	19.6761	21.3666	21.6089	20.7308	20.7845	21.6624	20.8542	21.2	21.8329	21.4826	20.2144	21.7012
3.3e-07	1.13536	Q96GG9	Q96GG9	DCUN1D1	DCN1-like protein 1	DCNL1_HUMAN	0.389827	0.0105925	0.0276958	0.998493	0.127937	0.230138	0.134302	0.619125	0.484823	18.4476	18.7902	18.6053	19.0076	18.2619	18.862	20.6254	18.6338	18.9768	18.4171	18.4513	17.4024	19.4409	18.497	18.8102	18.0426	18.3883	19.5778	18.4391	18.1024	17.7736	19.2726	18.0585	18.3025	20.0411	18.6266	18.4309	18.5673	19.9735	17.6202	17.7921	18.365	18.5337	17.6279
0.000104631	1.06854	Q9H7Z7	Q9H7Z7	PTGES2	Prostaglandin E synthase 2	PGES2_HUMAN	0.440933	0.0106719	0.0210969	0.998493	0.128418	0.205221	-0.428239	-2.82506	-2.39682	18.1189	19.5823	NA	NA	19.3351	NA	NA	NA	19.109	17.8781	NA	19.6076	19.2785	NA	NA	NA	NA	12.0824	NA	NA	18.1175	19.0976	15.9239	NA	NA	NA	NA	NA	NA	NA	NA	NA	NA	18.8074
1.28e-13	1.18372	A0A0A0MSQ4;A0A0J9YWQ8;A0A0J9YY76;A0A1B0GUS9;A0A2R8YG57;B1AK53;B1AK53-2;H0Y7L4	A0A0A0MSQ4;A0A0J9YWQ8;A0A0J9YY76;A0A1B0GUS9;A0A2R8YG57;B1AK53;B1AK53-2;H0Y7L4	ESPN	Isoform of B1AK53, Espin;Isoform of B1AK53, Espin (Fragment);Isoform of B1AK53, Espin (Fragment);Isoform of B1AK53, Espin (Fragment);Isoform of B1AK53, Espin (Fragment);Espin;Isoform of B1AK53, Isoform 2 of Espin;Isoform of B1AK53, Espin (Fragment)	A0A0A0MSQ4_HUMAN;A0A0J9YWQ8_HUMAN;A0A0J9YY76_HUMAN;A0A1B0GUS9_HUMAN;A0A2R8YG57_HUMAN;ESPN_HUMAN;ESPN-2_HUMAN;H0Y7L4_HUMAN	0.5751	0.0107986	0.0144636	0.998493	0.129463	0.177758	0.276656	1.99248	1.71582	18.6924	NA	NA	20.645	18.268	18.4504	21.8586	17.8875	18.8705	20.3243	20.7486	NA	22.0281	18.8928	19.0137	20.182	18.5441	20.2512	18.0654	NA	17.6092	21.8454	18.6366	15.1223	20.8959	18.3033	NA	NA	20.998	16.2894	19.5789	NA	20.5289	19.8179
1.59e-13	1.1831	Q14376	Q14376	GALE	UDP-glucose 4-epimerase	GALE_HUMAN	0.0608629	0.0108648	0.140858	0.998493	0.129778	0.462737	-0.353289	-0.739171	-0.385882	20.2689	20.7459	19.9803	21.2084	20.6903	19.5963	19.0483	21.2545	20.5737	19.6512	19.7411	19.5237	19.0489	21.4822	20.5407	20.2737	20.8558	20.4852	20.5676	21.2118	21.0415	19.4611	20.047	20.2733	20.4154	19.9263	19.489	20.3714	19.6072	21.3964	21.7022	20.8867	20.1158	20.9049
6.83e-08	1.14222	Q8TAT6;Q8TAT6-2	Q8TAT6;Q8TAT6-2	NPLOC4	Nuclear protein localization protein 4 homolog;Isoform of Q8TAT6, Isoform 2 of Nuclear protein localization protein 4 homolog	NPL4_HUMAN;NPL4-2_HUMAN	0.169064	0.0110793	0.0626101	0.998493	0.131856	0.333158	0.170257	0.521644	0.351388	17.2598	17.2607	17.5051	16.924	17.1034	18.1713	NA	17.2303	16.625	17.015	17.1369	16.9027	16.5398	17.5393	18.0246	17.28	16.5257	18.3518	17.191	17.1876	17.5629	17.3067	16.9013	16.4662	17.1429	17.2852	17.1037	16.8384	17.6474	16.96	17.2282	17.0049	17.5075	17.493
9.42e-07	1.13007	E9PCD7;Q9Y2E5	E9PCD7;Q9Y2E5	MAN2B2	Isoform of Q9Y2E5, Alpha-mannosidase;Epididymis-specific alpha-mannosidase	E9PCD7_HUMAN;MA2B2_HUMAN	0.683447	0.0111661	0.012812	0.998493	0.132404	0.169028	0.122506	1.18096	1.05845	18.563	17.7308	NA	17.1577	17.9545	20.1694	20.7808	18.2564	15.3932	18.0481	18.8608	19.4425	17.8623	17.0601	19.0264	17.6849	18.9984	14.7232	18.0321	18.4458	17.4003	17.0698	20.0723	17.903	17.8868	20.8395	18.8738	17.9618	15.7592	15.6343	16.7194	18.7446	18.7573	16.7011
8.11e-20	1.22066	Q13228;Q13228-4	Q13228;Q13228-4	SELENBP1	Methanethiol oxidase;Isoform of Q13228, Isoform 4 of Methanethiol oxidase	SBP1_HUMAN;SBP1-4_HUMAN	0.600456	0.0112432	0.0159203	0.998493	0.132833	0.186733	0.0633244	0.47584	0.412515	24.2648	24.6825	24.3168	24.5126	24.2955	23.2881	26.8999	23.9379	23.8655	24.6722	24.723	24.1784	23.5654	24.3168	24.1356	24.7002	23.6721	23.1368	23.9403	24.3492	24.3268	24.5173	24.3526	23.9615	24.6651	24.3795	24.1333	24.206	24.4344	23.7848	24.6959	24.1635	24.6072	24.5386
1.65e-07	1.13848	M0QXN5;P37198	M0QXN5;P37198	NUP62	Isoform of P37198, Nuclear pore glycoprotein p62;Nuclear pore glycoprotein p62	M0QXN5_HUMAN;NUP62_HUMAN	0.517482	0.0113471	0.0164763	0.998493	0.133317	0.188563	0.139817	0.860536	0.720718	16.0685	NA	NA	15.1339	16.1309	15.8626	18.2115	NA	NA	16.3096	15.7729	15.2499	16.966	NA	NA	15.5433	NA	17.3061	15.6273	NA	15.2388	16.063	16.6648	15.9982	15.3739	NA	NA	16.165	15.8414	15.9582	NA	16.3696	16.1546	15.3718
3.54e-12	1.17429	Q14240;Q14240-2	Q14240;Q14240-2	EIF4A2	Eukaryotic initiation factor 4A-II;Isoform of Q14240, Isoform 2 of Eukaryotic initiation factor 4A-II	IF4A2_HUMAN;IF4A2-2_HUMAN	0.583872	0.0113662	0.0168461	0.998493	0.133317	0.189711	-0.137851	-0.988878	-0.851026	19.1147	20.3259	19.7274	17.5833	19.7465	17.0658	17.7385	19.6359	16.3034	18.344	18.1054	20.087	15.8402	20.1966	19.3597	19.0009	19.6296	15.6888	20.0496	20.0262	19.6594	17.161	19.5348	19.5719	17.6838	18.7162	20.1919	19.9577	17.2721	19.8024	20.3424	19.7865	19.2901	20.0304
3.85e-05	1.09728	P01772;P0DP02	P01772;P0DP02	IGHV3-33;IGHV3-30-3	Immunoglobulin heavy variable 3-33;Immunoglobulin heavy variable 3-30-3	HV333_HUMAN;HVC33_HUMAN	0.148072	0.0114479	0.0788285	0.998493	0.133792	0.369709	0.761869	2.06282	1.30095	16.0413	NA	15.5402	18.2048	20.2461	9.23321	20.5094	15.863	17.6131	15.7409	16.8632	17.4822	18.7243	11.7005	17.5734	17.9224	12.7241	NA	13.8743	14.7959	14.7116	NA	15.9999	14.2913	19.1758	17.2659	17.9338	14.6308	17.7017	16.0128	15.87	NA	15.3051	12.508
6.05e-12	1.17275	Q9H0E2	Q9H0E2	TOLLIP	Toll-interacting protein	TOLIP_HUMAN	0.35274	0.0114974	0.0338798	0.998493	0.133889	0.254804	0.122246	0.515284	0.393037	19.6499	19.5094	19.8783	20.3955	19.3562	19.9894	21.498	19.1651	20.095	20.4363	20.3028	18.9208	21.0038	19.7823	19.9324	19.6458	19.3511	20.707	19.343	19.6573	19.9263	20.7915	19.1298	18.9089	20.4907	19.5276	19.7609	19.1544	20.7441	19.309	20.0727	19.3738	19.8914	19.9266
3.73e-05	1.09787	K7ELV2;Q96EE3;Q96EE3-1	K7ELV2;Q96EE3;Q96EE3-1	SEH1L	Isoform of Q96EE3, Nucleoporin SEH1 (Fragment);Nucleoporin SEH1;Isoform of Q96EE3, Isoform B of Nucleoporin SEH1	K7ELV2_HUMAN;SEH1_HUMAN;SEH1-1_HUMAN	0.981486	0.0116792	0.00779242	0.998493	0.134559	0.136709	-0.007345	-1.52083	-1.51349	14.6353	15.0804	NA	12.5769	15.3898	13.5618	NA	15.7187	13.9421	14.5945	NA	15.5904	14.1162	15.2702	12.7909	16.457	15.6622	11.7267	15.58	14.6699	15.8619	13.6164	16.2623	15.3823	13.1679	11.7327	12.8095	15.449	14.164	15.3548	NA	15.9522	12.7785	14.9034
9.89e-13	1.17795	P01011	P01011	SERPINA3	Alpha-1-antichymotrypsin	AACT_HUMAN	0.9397	0.0116443	0.00533713	0.998493	0.134559	0.117961	-0.0238734	1.27958	1.30346	19.1921	18.0146	20.1119	18.2219	16.34	19.6941	NA	18.0266	20.8372	18.1621	19.7468	18.7383	20.4565	19.29	19.2231	19.9179	19.4802	19.0899	19.0984	18.9224	18.0628	19.0401	17.5547	19.1042	18.7839	19.7227	18.4072	18.9923	18.5691	17.515	17.798	19.0732	19.411	19.5377
1.6e-10	1.16302	Q9UHG3	Q9UHG3	PCYOX1	Prenylcysteine oxidase 1	PCYOX_HUMAN	0.158009	0.0116203	0.0749608	0.998493	0.134559	0.361347	-0.336048	-0.921156	-0.585108	17.6521	17.1899	18.0413	17.6318	19.1853	17.579	18.6691	17.1997	18.1508	17.7297	16.4217	17.7879	18.1494	17.0358	16.2014	16.1065	18.1229	14.2518	16.7633	17.3633	17.3358	17.8699	17.9616	19.0424	17.815	18.6905	17.7047	16.6464	16.4781	17.8479	18.566	17.2818	14.3127	16.5769
4.01e-09	1.15267	E7EQ61;E7EWE1;Q9GZZ9	E7EQ61;E7EWE1;Q9GZZ9	UBA5	Isoform of Q9GZZ9, Ubiquitin-like modifier-activating enzyme 5;Isoform of Q9GZZ9, Ubiquitin-like modifier-activating enzyme 5;Ubiquitin-like modifier-activating enzyme 5	E7EQ61_HUMAN;E7EWE1_HUMAN;UBA5_HUMAN	0.0893288	0.0120729	0.120545	0.998493	0.136675	0.440706	-0.24217	-0.550138	-0.307968	17.3106	17.8458	18.4276	17.3284	17.7677	17.2392	17.4256	17.7378	16.4878	17.246	17.7088	17.307	15.2555	18.2076	17.5203	17.4702	17.3532	17.1243	17.8674	17.9922	17.5034	15.6848	17.089	17.3221	16.6397	16.622	17.3977	17.7492	16.8149	17.4675	18.1178	17.5232	17.4014	17.9813
8.67e-15	1.19108	P50990	P50990	CCT8	T-complex protein 1 subunit theta	TCPQ_HUMAN	0.62567	0.0120031	0.0021378	0.998493	0.136675	0.0768883	0.0934147	-0.746634	-0.840048	20.4829	19.8743	19.902	20.1999	21.1103	20.9599	16.5514	19.815	21.4989	20.2843	19.8709	20.5128	22.4082	20.1906	19.5897	19.9925	20.6365	21.4727	20.6186	19.856	20.6987	21.4151	19.8975	20.8342	21.1315	20.2338	20.0487	19.9549	21.2527	20.7376	20.5304	20.6965	20.1539	20.7535
2.29e-11	1.16883	P62854	P62854	RPS26	40S ribosomal protein S26	RS26_HUMAN	0.276371	0.0120933	0.0440094	0.998493	0.136675	0.290139	-0.386933	-1.4658	-1.07887	19.4523	20.8558	21.8784	18.4252	19.9797	16.5219	NA	19.9048	18.1748	18.8073	18.4283	20.1359	19.9417	21.461	20.1295	19.6451	19.4652	13.7021	20.3546	20.4917	20.0905	14.7278	18.9689	18.9111	17.731	19.2375	21.4449	19.3961	17.7849	19.5339	21.0473	19.9742	19.5872	20.0373
1.04e-10	1.16432	P63220;Q8WVC2	P63220;Q8WVC2	RPS21	40S ribosomal protein S21;Isoform of P63220, 40S ribosomal protein S21	RS21_HUMAN;Q8WVC2_HUMAN	0.528439	0.0121449	0.00215353	0.998493	0.136675	0.0768883	-0.165128	1.13339	1.29852	17.7702	15.6747	16.2959	17.3142	16.6548	16.891	NA	14.4173	19.9327	18.0308	18.4792	15.0673	20.3269	17.3276	15.9673	18.0892	18.1772	20.7371	17.4134	16.2459	17.0113	18.2163	17.0993	17.8936	18.9037	17.0956	17.7557	17.2525	19.6367	17.363	17.0326	16.7078	17.4571	17.8786
1.12e-12	1.1776	Q15424;Q15424-3;Q15424-4	Q15424;Q15424-3;Q15424-4	SAFB	Scaffold attachment factor B1;Isoform of Q15424, Isoform 3 of Scaffold attachment factor B1;Isoform of Q15424, Isoform 4 of Scaffold attachment factor B1	SAFB1_HUMAN;SAFB1-3_HUMAN;SAFB1-4_HUMAN	0.513295	0.0121573	0.0219691	0.998493	0.136675	0.209135	0.0934257	0.555931	0.462505	18.2187	18.4542	16.9889	18.1992	17.8337	18.4251	20.4214	18.1405	19.3317	19.1434	18.1725	17.7642	18.1267	17.6109	18.6275	18.5884	17.9185	20.0266	17.7441	17.9009	18.0332	18.5478	17.808	17.9971	17.6592	17.4908	18.3512	18.6825	18.8372	17.7586	18.1198	18.1566	18.4077	17.3685
0.000110059	1.06604	Q709F0	Q709F0	ACAD11	Acyl-CoA dehydrogenase family member 11	ACD11_HUMAN	0.0871302	0.0120472	0.0373889	0.998493	0.136675	0.26935	-0.521014	-2.70396	-2.18295	16.2006	16.4835	13.925	NA	17.5082	NA	NA	14.3502	NA	14.5516	NA	18.5287	15.1025	17.2638	NA	NA	16.9809	NA	15.5685	NA	16.1586	NA	17.4836	15.3411	13.8288	15.3175	NA	16.7583	16.8644	15.3837	15.8722	17.1451	NA	15.7308
9.66e-15	1.1908	Q9Y678	Q9Y678	COPG1	Coatomer subunit gamma-1	COPG1_HUMAN	0.67296	0.011914	0.0139678	0.998493	0.136675	0.174751	-0.0603383	-0.558066	-0.497728	18.7027	19.454	19.0516	18.5302	18.8436	19.3975	18.5048	18.1862	18.8657	18.4685	18.1466	18.7044	18.856	19.1563	18.7059	18.4388	18.6877	19.4479	19.2348	19.2003	18.8041	19.2872	19.0785	18.7174	19.8815	18.074	18.9248	18.2849	19.3867	18.9382	19.3368	18.5824	18.7251	19.2367
6.96e-08	1.14214	P02743	P02743	APCS	Serum amyloid P-component	SAMP_HUMAN	0.199625	0.0124332	0.0655069	0.998493	0.139244	0.340175	0.400425	1.18228	0.781851	17.0906	16.4817	16.1106	16.8072	16.5127	15.1868	18.9983	17.0641	15.013	15.1998	17.4755	17.081	17.2307	18.5496	20.2948	17.2056	17.2217	16.2777	18.3056	16.3045	17.4647	13.9278	18.3112	17.0604	NA	18.7387	17.0655	16.8801	15.9025	17.0401	15.8739	17.7333	17.5669	17.6305
8.09e-13	1.17851	Q9BPX5	Q9BPX5	ARPC5L	Actin-related protein 2/3 complex subunit 5-like protein	ARP5L_HUMAN	0.549716	0.0124715	0.0206308	0.998493	0.139244	0.203119	0.142217	0.951182	0.808965	19.0981	18.6361	18.5286	22.535	18.3652	19.4562	21.1998	18.2917	19.8312	18.6962	19.0096	18.0102	19.7522	18.979	18.6821	18.8448	18.6616	20.7131	18.8585	19.1701	18.781	21.3967	17.4915	18.8441	19.6586	22.2555	18.7531	17.6102	20.6833	18.3675	18.1808	19.2661	18.6956	19.5291
4.34e-08	1.14404	Q02083;Q02083-2	Q02083;Q02083-2	NAAA	N-acylethanolamine-hydrolyzing acid amidase;Isoform of Q02083, Isoform 2 of N-acylethanolamine-hydrolyzing acid amidase	NAAA_HUMAN;NAAA-2_HUMAN	0.0142985	0.0125203	0.295604	0.998493	0.139309	0.633852	-0.531282	-0.856629	-0.325347	17.902	17.7025	16.7979	17.223	18.7833	19.9492	NA	18.6335	18.1179	17.3395	17.3195	17.7689	16.3308	17.2281	16.445	17.9377	18.0973	18.504	18.0354	17.865	18.0546	17.6785	16.1082	19.0328	17.5553	17.8072	17.7724	19.1558	13.578	19.9207	19.0047	17.3322	17.3562	17.2416
2.22e-07	1.13718	A0A1W2PPZ5;P23193	A0A1W2PPZ5;P23193	TCEA1	Isoform of P23193, Transcription elongation factor A protein 1;Transcription elongation factor A protein 1	A0A1W2PPZ5_HUMAN;TCEA1_HUMAN	0.246899	0.0125983	0.0503709	0.998493	0.139384	0.300822	-0.199179	-0.714255	-0.515076	18.0684	18.488	17.2511	18.7538	17.8805	18.4235	NA	16.6161	18.4752	18.4963	18.5877	17.3733	18.6618	19.1234	18.2032	18.5121	17.8188	18.4913	18.385	18.8514	17.9113	17.7154	16.0623	17.7459	17.8907	18.3317	16.7038	17.2238	18.1871	18.1621	19.1979	17.2661	18.4691	18.4469
4.86e-05	1.09261	A0A2R8Y6Y7;A0A2R8YDQ9;Q9P2R7;Q9P2R7-2	A0A2R8Y6Y7;A0A2R8YDQ9;Q9P2R7;Q9P2R7-2	SUCLA2	Isoform of Q9P2R7, Succinate--CoA ligase [ADP-forming] subunit beta, mitochondrial;Isoform of Q9P2R7, Succinate--CoA ligase [ADP-forming] subunit beta, mitochondrial;Succinate--CoA ligase [ADP-forming] subunit beta, mitochondrial;Isoform of Q9P2R7, Isoform 2 of Succinate--CoA ligase [ADP-forming] subunit beta, mitochondrial	A0A2R8Y6Y7_HUMAN;A0A2R8YDQ9_HUMAN;SUCB1_HUMAN;SUCB1-2_HUMAN	0.513034	0.0128382	0.0228995	0.998493	0.139384	0.210929	-0.129963	-0.785111	-0.655148	15.8026	17.0692	15.4175	15.9837	15.9536	15.7009	15.3654	16.732	16.1713	15.5144	15.2478	15.8844	13.4548	15.2732	16.2585	15.6275	16.4572	11.039	16.1825	16.1139	15.9097	13.8107	17.1377	16.325	14.946	16.1429	16.2044	15.883	15.4033	16.4847	15.0814	16.5485	15.7128	15.7705
6.94e-10	1.15845	A0A3B3ISR2;B4DPQ0;P00736	A0A3B3ISR2;B4DPQ0;P00736	C1R	Isoform of P00736, Complement C1r subcomponent;Isoform of P00736, Complement C1r subcomponent;Complement C1r subcomponent	A0A3B3ISR2_HUMAN;B4DPQ0_HUMAN;C1R_HUMAN	0.982524	0.0127756	0.00626846	0.998493	0.139384	0.122688	-0.00538683	0.950761	0.956148	18.2867	15.5916	18.7192	17.7662	18.1787	20.0772	18.2794	17.6692	19.0277	17.074	17.7656	18.1665	21.3097	16.7773	18.8654	16.5319	18.6129	19.34	18.1178	17.6772	17.1841	18.5214	17.268	18.6354	17.0885	19.6421	16.6316	18.1126	17.4443	18.1906	16.3754	19.6994	18.6984	18.0257
8.13e-08	1.14149	F8W726;Q14157;Q14157-1;Q14157-3;Q14157-4;Q14157-5;Q5VU77	F8W726;Q14157;Q14157-1;Q14157-3;Q14157-4;Q14157-5;Q5VU77	UBAP2L	Isoform of Q14157, Ubiquitin-associated protein 2-like;Ubiquitin-associated protein 2-like;Isoform of Q14157, Isoform 2 of Ubiquitin-associated protein 2-like;Isoform of Q14157, Isoform 3 of Ubiquitin-associated protein 2-like;Isoform of Q14157, Isoform 4 of Ubiquitin-associated protein 2-like;Isoform of Q14157, Isoform 5 of Ubiquitin-associated protein 2-like;Isoform of Q14157, Ubiquitin-associa…	F8W726_HUMAN;UBP2L_HUMAN;UBP2L-1_HUMAN;UBP2L-3_HUMAN;UBP2L-4_HUMAN;UBP2L-5_HUMAN;Q5VU77_HUMAN	0.610042	0.0129328	0.0178376	0.998493	0.139384	0.194369	-0.0911516	-0.705789	-0.614638	16.2413	16.5877	15.8934	16.8012	16.5966	17.5491	NA	16.1581	17.2475	16.9913	16.5303	15.3379	17.4964	15.901	16.2404	16.2327	16.1107	17.183	16.0643	16.3357	16.3241	17.2333	15.855	16.2667	17.338	16.5138	15.0836	16.4365	17.2236	16.5209	16.8198	16.0767	16.4876	16.4123
1.63e-10	1.16295	J3QL56;O75880	J3QL56;O75880	SCO1	Isoform of O75880, Protein SCO1 homolog, mitochondrial;Protein SCO1 homolog, mitochondrial	J3QL56_HUMAN;SCO1_HUMAN	0.647149	0.0127617	0.00271864	0.998493	0.139384	0.0857559	-0.0716595	0.626018	0.697677	18.8055	19.2279	19.6648	19.5719	18.5149	20.0383	20.1075	18.5572	18.6851	18.9626	19.4202	18.3283	17.8719	18.687	19.179	18.8714	18.7755	19.9708	18.7383	18.1334	18.8295	19.5654	18.551	18.6081	19.3149	18.4702	19.3023	18.6831	19.824	18.3898	18.4847	19.3222	18.9296	18.5499
2.23e-08	1.14658	K4DI93;Q13620;Q13620-1;Q13620-3	K4DI93;Q13620;Q13620-1;Q13620-3	CUL4B	Isoform of Q13620, Cullin 4B, isoform CRA_e;Cullin-4B;Isoform of Q13620, Isoform 2 of Cullin-4B;Isoform of Q13620, Isoform 3 of Cullin-4B	K4DI93_HUMAN;CUL4B_HUMAN;CUL4B-1_HUMAN;CUL4B-3_HUMAN	0.486437	0.012956	0.0240656	0.998493	0.139384	0.217797	-0.163882	-0.893296	-0.729414	16.3346	17.639	16.4268	15.85	15.8629	15.3181	16.0271	17.3409	NA	15.818	15.8464	17.3143	15.7644	17.8352	16.6306	16.2093	16.6665	14.4579	17.1797	17.41	17.4994	16.1239	17.1382	16.823	16.2523	16.8421	16.1339	15.78	16.2756	17.2777	17.4712	16.9036	16.3406	17.1869
1.33e-13	1.1836	O60784;O60784-2	O60784;O60784-2	TOM1	Target of Myb protein 1;Isoform of O60784, Isoform 2 of Target of Myb protein 1	TOM1_HUMAN;TOM1-2_HUMAN	0.796398	0.0127662	0.0109752	0.998493	0.139384	0.159794	-0.0747448	-1.1199	-1.04516	18.825	19.3747	19.5117	16.2995	19.9043	18.1419	18.4949	17.1131	17.4648	17.4538	18.1323	16.643	16.555	17.8684	18.1298	19.4689	18.8378	17.3283	19.2633	19.5812	19.3894	17.5799	19.9978	20.3014	17.0363	18.4901	17.2963	20.4578	16.7473	19.6787	18.4461	20.1771	19.4451	18.2664
1.5e-13	1.18326	P11498	P11498	PC	Pyruvate carboxylase, mitochondrial	PYC_HUMAN	0.254731	0.0128685	0.0535626	0.998493	0.139384	0.311182	-0.237264	-0.801839	-0.564575	19.2783	19.8294	19.2728	18.641	19.8222	18.981	18.9624	20.1033	19.3851	19.1391	18.1628	19.9808	19.5702	18.7781	19.5905	18.8212	20.1152	18.4888	20.0347	19.5459	19.1035	17.9523	21.5496	19.696	18.3273	18.1765	19.2261	20.8508	18.3984	20.0253	18.721	18.8491	19.3762	19.4828
1.8e-10	1.16264	P51452	P51452	DUSP3	Dual specificity protein phosphatase 3	DUS3_HUMAN	0.094275	0.012714	0.119883	0.998493	0.139384	0.440113	-0.308104	-0.707257	-0.399153	19.8654	20.4354	20.5711	21.1136	19.9827	20.1531	17.5322	19.8152	19.1018	20.1082	20.545	19.8094	18.1829	20.2286	19.8923	19.9887	19.912	19.9709	20.5626	20.1915	20.059	19.8268	18.8986	19.8778	20.1861	20.0714	19.8172	19.7439	18.8593	20.1316	20.4386	20.447	19.5228	20.4132
4.62e-11	1.16677	Q9Y281	Q9Y281	CFL2	Cofilin-2	COF2_HUMAN	0.270209	0.0129513	0.0507763	0.998493	0.139384	0.3018	-0.312945	-1.09167	-0.778724	19.0496	19.0308	19.2447	17.9185	19.6524	19.7025	13.9338	19.7853	20.3409	18.6793	18.9036	19.9104	18.3794	20.1537	19.6828	19.1392	20.0121	21.1071	20.115	20.0527	19.5141	19.3715	17.1203	19.5725	18.1229	18.9663	18.4889	19.518	20.4186	18.9542	19.7441	20.2531	18.7118	18.9355
3.47e-07	1.13512	B1ALU1;B1ALU3;H0Y5C0;O95490;O95490-2;O95490-3;O95490-4;O95490-5;O95490-6;O95490-7	B1ALU1;B1ALU3;H0Y5C0;O95490;O95490-2;O95490-3;O95490-4;O95490-5;O95490-6;O95490-7	ADGRL2	Isoform of O95490, Adhesion G protein-coupled receptor L2;Isoform of O95490, Adhesion G protein-coupled receptor L2;Isoform of O95490, Adhesion G protein-coupled receptor L2 (Fragment);Adhesion G protein-coupled receptor L2;Isoform of O95490, Isoform 2 of Adhesion G protein-coupled receptor L2;Isoform of O95490, Isoform 3 of Adhesion G protein-coupled receptor L2;Isoform of O95490, Isoform 4 of A…	B1ALU1_HUMAN;B1ALU3_HUMAN;H0Y5C0_HUMAN;AGRL2_HUMAN;AGRL2-2_HUMAN;AGRL2-3_HUMAN;AGRL2-4_HUMAN;AGRL2-5_HUMAN;AGRL2-6_HUMAN;AGRL2-7_HUMAN	0.0404696	0.0131425	0.170745	0.998493	0.140924	0.499775	0.549109	1.11223	0.56312	15.7996	13.6711	13.9348	17.475	13.3516	16.2836	15.1994	15.0961	15.303	15.9337	16.0608	NA	17.7117	15.6045	16.5502	16.2393	14.6745	16.8607	15.7982	14.9004	15.2092	16.5892	15.3621	14.4889	17.2598	16.777	18.1507	15.2757	17.1919	16.1184	14.7888	15.343	16.3104	15.9906
4.78e-17	1.20469	P02751;P02751-17;P02751-3	P02751;P02751-17;P02751-3	FN1	Fibronectin;Isoform of P02751, Isoform 17 of Fibronectin;Isoform of P02751, Isoform 3 of Fibronectin	FINC_HUMAN;FINC-17_HUMAN;FINC-3_HUMAN	0.0540221	0.0132876	0.175638	0.998493	0.142011	0.50363	0.586097	1.15811	0.572016	20.5869	19.2052	19.3567	19.5134	20.2843	20.1774	21.0337	21.0799	20.7155	19.4327	20.7611	21.825	25.2669	18.6983	19.5989	19.5477	20.0703	22.1217	19.3273	20.0594	20.1244	21.4751	21.6237	20.935	20.656	20.8171	19.2448	19.3565	19.3186	19.7583	19.4351	21.1723	20.2987	19.9136
1.16e-11	1.17085	P02749	P02749	APOH	Beta-2-glycoprotein 1	APOH_HUMAN	0.176616	0.0133719	0.0775566	0.998493	0.142444	0.369709	0.314663	0.890023	0.57536	19.024	17.6109	18.9375	17.9699	19.4828	19.0019	17.8299	18.9369	19.5188	19.1388	19.1903	19.5174	20.724	18.1542	19.5934	18.4289	19.1733	18.3684	18.7342	18.3285	18.6475	16.8741	19.4067	20.092	17.344	19.4707	19.8803	18.1847	19.1037	17.6179	16.8066	17.1012	18.8746	18.1471
1.94e-19	1.21852	P51884	P51884	LUM	Lumican	LUM_HUMAN	0.60135	0.0134486	0.0191874	0.998493	0.142793	0.197461	0.119569	0.87745	0.75788	22.7233	21.5748	20.8825	21.912	22.8634	23.4607	25.4631	21.9804	23.3954	22.918	22.5617	22.1723	24.1204	21.3275	22.1539	21.4815	23.0552	23.3538	21.8092	21.6187	22.393	22.9793	23.5322	23.4858	21.4781	22.8323	22.7241	22.0026	22.6414	21.9937	22.0595	22.1016	22.3119	21.5511
1.96e-10	1.16239	P10109	P10109	FDX1	Adrenodoxin, mitochondrial	ADX_HUMAN	0.992284	0.0136026	0.00756087	0.998493	0.143957	0.136709	0.0014152	0.579942	0.578527	19.0526	18.3613	18.2555	19.8303	19.2421	17.9595	NA	18.6778	18.5372	18.8173	19.7631	19.2583	18.962	18.5729	19.0293	18.0951	19.5656	19.1675	19.1651	18.3538	18.8443	18.8984	18.8069	19.6262	18.9456	18.571	17.8197	19.2608	18.4013	18.6555	17.98	19.181	19.2922	18.1263
7.64e-09	1.15045	A0A087X0V4;A8K0B5;D3DPQ2;Q8IWT0	A0A087X0V4;A8K0B5;D3DPQ2;Q8IWT0	ZBTB8OS	Isoform of Q8IWT0, Protein archease (Fragment);Isoform of Q8IWT0, Protein archease;Isoform of Q8IWT0, Protein archease;Protein archease	A0A087X0V4_HUMAN;A8K0B5_HUMAN;D3DPQ2_HUMAN;ARCH_HUMAN	0.986045	0.0137416	0.00744853	0.998493	0.144135	0.136709	0.00234229	0.525706	0.523364	16.9381	16.9392	16.0904	17.4232	17.2639	16.4782	18.5919	17.1839	15.8639	16.9534	17.8345	17.1571	16.1982	17.0906	17.1439	16.3289	16.9917	17.4444	17.2898	17.5337	17.1059	17.5489	16.1076	16.7317	17.7871	17.4021	16.1737	17.1182	17.2023	16.6497	16.7913	17.229	17.1539	17.0656
2.87e-05	1.10202	K7ERI9;P02654	K7ERI9;P02654	APOC1	Isoform of P02654, Apolipoprotein C-I (Fragment);Apolipoprotein C-I	K7ERI9_HUMAN;APOC1_HUMAN	0.716648	0.0137525	0.012996	0.998493	0.144135	0.169443	0.165678	2.20048	2.0348	16.5531	NA	NA	NA	16.3472	NA	NA	17.8735	NA	NA	NA	NA	NA	16.2937	NA	NA	16.0934	NA	16.9423	NA	NA	NA	17.2398	16.3442	16.1557	NA	NA	NA	NA	NA	NA	NA	15.9481	NA
2.78e-19	1.21757	P30043	P30043	BLVRB	Flavin reductase (NADPH)	BLVRB_HUMAN	0.834685	0.0136871	0.0107729	0.998493	0.144135	0.159096	-0.032116	-0.588811	-0.556695	21.6822	21.8373	22.3164	21.7373	21.722	19.9604	20.0352	21.4742	20.7532	21.7228	21.911	21.827	20.6717	22.4193	21.9336	21.2709	21.3823	21.2845	22.2022	22.2663	21.8191	21.6303	20.6929	21.5326	22.3191	22.4874	21.566	21.5349	21.8405	21.5943	22.2569	22.2562	21.2963	22.424
4e-05	1.09655	H0YHP5;Q96IZ0	H0YHP5;Q96IZ0	PAWR	Isoform of Q96IZ0, PRKC apoptosis WT1 regulator protein (Fragment);PRKC apoptosis WT1 regulator protein	H0YHP5_HUMAN;PAWR_HUMAN	0.890619	0.0138365	0.0107611	0.998493	0.144549	0.159096	-0.0369179	-1.19642	-1.1595	15.7607	NA	NA	NA	NA	NA	NA	NA	NA	NA	14.4342	15.235	NA	NA	14.0808	NA	15.7922	NA	NA	NA	16.4906	NA	16.5687	15.2443	NA	NA	NA	16.1349	NA	15.1278	NA	NA	NA	15.0708
5.76e-11	1.16611	A0A0S2Z4L3;A0A3B3ISJ1;G5E9F8;P07225	A0A0S2Z4L3;A0A3B3ISJ1;G5E9F8;P07225	PROS1	Isoform of P07225, Protein S isoform 2 (Fragment);Isoform of P07225, Vitamin K-dependent protein S;Isoform of P07225, Vitamin K-dependent protein S;Vitamin K-dependent protein S	A0A0S2Z4L3_HUMAN;A0A3B3ISJ1_HUMAN;G5E9F8_HUMAN;PROS_HUMAN	0.714569	0.0140431	0.0117507	0.998493	0.146237	0.16342	0.17464	1.62634	1.4517	16.9281	NA	NA	18.4984	15.6865	NA	23.0189	15.1276	17.9488	17.2031	14.5225	18.2873	21.7135	14.4077	16.2815	13.6509	15.9157	18.1783	14.4729	NA	15.1537	17.1301	15.8607	16.1028	17.7222	17.0379	16.2904	15.3389	17.8752	NA	NA	16.7309	NA	NA
1.42e-05	1.11062	A0A2Q3DQE3;H0Y6G2;Q13555;Q13555-10;Q13555-11;Q13555-2;Q13555-3;Q13555-4;Q13555-5;Q13555-6;Q13555-7;Q13555-8;Q13555-9;Q5SWX3;Q8WU40	A0A2Q3DQE3;H0Y6G2;Q13555;Q13555-10;Q13555-11;Q13555-2;Q13555-3;Q13555-4;Q13555-5;Q13555-6;Q13555-7;Q13555-8;Q13555-9;Q5SWX3;Q8WU40	CAMK2G	Isoform of Q13555, Calcium/calmodulin-dependent protein kinase (CaM kinase) II gamma, isoform CRA_d;Isoform of Q13555, Calcium/calmodulin-dependent protein kinase type II subunit gamma (Fragment);Calcium/calmodulin-dependent protein kinase type II subunit gamma;Isoform of Q13555, Isoform 10 of Calcium/calmodulin-dependent protein kinase type II subunit gamma;Isoform of Q13555, Isoform 11 of Calci…	A0A2Q3DQE3_HUMAN;H0Y6G2_HUMAN;KCC2G_HUMAN;KCC2G-10_HUMAN;KCC2G-11_HUMAN;KCC2G-2_HUMAN;KCC2G-3_HUMAN;KCC2G-4_HUMAN;KCC2G-5_HUMAN;KCC2G-6_HUMAN;KCC2G-7_HUMAN;KCC2G-8_HUMAN;KCC2G-9_HUMAN;Q5SWX3_HUMAN;Q8WU40_HUMAN	0.104309	0.0141371	0.110102	0.998493	0.146263	0.423897	1.61529	2.74752	1.13223	16.5803	NA	14.9862	NA	NA	NA	18.8615	NA	NA	NA	NA	NA	17.6825	NA	NA	NA	NA	16.5095	NA	NA	16.7932	NA	NA	NA	NA	NA	NA	NA	NA	16.4236	NA	NA	NA	NA
2.96e-10	1.16112	Q07954	Q07954	LRP1	Prolow-density lipoprotein receptor-related protein 1	LRP1_HUMAN	0.130726	0.0141806	0.103639	0.998493	0.146263	0.417191	0.213425	0.534391	0.320966	17.9445	16.9998	17.7282	18.2938	17.9458	18.4219	19.7108	18.1883	18.8293	17.9058	18.0998	18.3475	19.5741	17.4	18.119	17.6315	17.9462	18.8904	17.6252	17.5246	17.961	18.521	17.616	17.9828	18.7977	18.7316	17.8534	17.4715	18.6423	17.5307	16.7956	17.4859	18.2415	17.7135
5.71e-11	1.16614	Q9H9A6	Q9H9A6	LRRC40	Leucine-rich repeat-containing protein 40	LRC40_HUMAN	0.923827	0.0141685	0.00608473	0.998493	0.146263	0.122688	-0.0281478	1.12065	1.1488	17.8375	17.7589	17.6306	16.6196	18.0401	17.3276	24.6513	18.3651	16.7814	17.4091	17.6825	17.4491	16.0935	17.9888	17.593	17.884	16.9826	17.6868	17.4217	17.8855	17.4863	17.5156	16.5226	18.5825	17.3801	17.3115	17.8702	18.1499	16.867	17.382	17.5233	18.4743	17.4941	17.6829
2.79e-20	1.22316	C9JFR7;P99999	C9JFR7;P99999	CYCS	Isoform of P99999, Cytochrome c (Fragment);Cytochrome c	C9JFR7_HUMAN;CYC_HUMAN	0.0676614	0.0142909	0.162431	0.998493	0.14647	0.493316	0.361589	0.745888	0.384299	22.9616	22.0912	22.5957	23.6755	22.7505	24.0094	23.3238	22.5341	24.2493	22.6424	23.4445	23.3935	25.4157	21.6544	22.6454	22.508	22.4308	23.8377	22.1214	22.1048	22.7869	24.1816	22.9389	22.9228	23.9981	23.4498	23.2513	22.3044	23.6612	22.17	20.834	22.4953	22.7852	22.1951
8.03e-13	1.17854	M0R117;Q02543	M0R117;Q02543	RPL18A	Isoform of Q02543, 60S ribosomal protein L18a;60S ribosomal protein L18a	M0R117_HUMAN;RL18A_HUMAN	0.888218	0.0142479	0.00558172	0.998493	0.14647	0.120567	0.0341291	-0.923495	-0.957624	17.6229	18.6952	19.1494	17.6572	17.585	18.1174	17.1641	17.0157	17.8275	17.4805	15.8498	17.3163	19.406	19.6808	18.2284	17.7904	16.9753	17.5679	18.1712	18.442	18.0182	15.9124	18.0227	17.1232	17.8656	17.632	19.698	16.669	18.5885	18.3942	19.9044	18.088	17.6015	18.3767
1.06e-10	1.16426	Q9P0M6	Q9P0M6	H2AFY2	Core histone macro-H2A.2	H2AW_HUMAN	0.0742851	0.0145262	0.147705	0.998493	0.148414	0.47476	0.462093	0.996937	0.534843	17.8234	17.485	17.5764	17.5458	17.4028	20.8906	18.2131	16.5227	18.3855	18.6036	17.7767	17.953	20.3642	17.1957	18.6683	18.5566	18.1303	18.7418	17.3693	17.3964	18.4281	18.2401	17.9657	18.428	18.1476	17.7668	19.7919	16.0136	18.916	17.1	17.1316	17.8708	18.6806	16.9461
4.1e-14	1.18687	A0A2R8Y543;A0A2R8Y5A3;A0A2R8Y804;A0A2R8YCH5;P35222	A0A2R8Y543;A0A2R8Y5A3;A0A2R8Y804;A0A2R8YCH5;P35222	CTNNB1	Isoform of P35222, Catenin beta-1;Isoform of P35222, Catenin beta-1;Isoform of P35222, Catenin beta-1;Isoform of P35222, Catenin beta-1 (Fragment);Catenin beta-1	A0A2R8Y543_HUMAN;A0A2R8Y5A3_HUMAN;A0A2R8Y804_HUMAN;A0A2R8YCH5_HUMAN;CTNB1_HUMAN	0.567878	0.0145872	0.00227506	0.998493	0.14857	0.0779766	0.0700057	-0.464125	-0.534131	19.4586	19.8578	19.5776	19.3706	19.7335	18.4967	19.1687	19.861	19.1763	19.1097	18.7299	19.4777	20.4063	19.3617	19.0531	18.874	19.8017	18.46	19.6952	19.649	19.9756	19.8543	20.4031	19.7569	19.3529	18.7551	19.2429	19.6404	18.8805	19.9185	19.6934	19.7112	19.6396	20.1052
1.26e-18	1.21378	A0A286YEY1;P01876	A0A286YEY1;P01876	IGHA1	Isoform of P01876, Immunoglobulin heavy constant alpha 1 (Fragment);Immunoglobulin heavy constant alpha 1	A0A286YEY1_HUMAN;IGHA1_HUMAN	0.427594	0.0147669	0.0338156	0.998493	0.149931	0.254804	0.218551	1.07657	0.858015	19.47	18.0824	18.7306	19.5951	19.1631	20.3124	18.5963	20.3534	19.3075	19.5729	21.3861	19.3086	22.5053	19.096	20.0132	19.26	19.0459	19.3697	19.3867	19.1349	18.7756	20.1184	17.6096	20.5391	20.1973	19.5646	20.3699	17.5744	18.8668	18.3879	17.8033	19.3696	19.0422	18.3248
1.91e-06	1.12606	D6RDG7;D6RFI0;Q9H9B4;S4R2X2	D6RDG7;D6RFI0;Q9H9B4;S4R2X2	SFXN1	Isoform of Q9H9B4, Sideroflexin-1 (Fragment);Isoform of Q9H9B4, Sideroflexin-1 (Fragment);Sideroflexin-1;Isoform of Q9H9B4, Sideroflexin-1	D6RDG7_HUMAN;D6RFI0_HUMAN;SFXN1_HUMAN;S4R2X2_HUMAN	0.778321	0.0150412	0.0149405	0.998493	0.150469	0.181126	-0.0692093	-0.988391	-0.919182	16.2861	16.2081	15.9629	NA	17.726	13.1322	NA	15.6577	14.9832	16.064	15.4181	17.0246	15.4893	15.7143	15.3515	16.0857	16.7485	12.9606	16.4338	15.5652	16.1123	13.1561	16.6888	17.4524	NA	16.3193	17.3333	16.5601	14.2381	16.4147	NA	15.7732	15.7496	15.3114
2.9e-14	1.18782	H0YNP9;Q8N4P3;Q8N4P3-2	H0YNP9;Q8N4P3;Q8N4P3-2	HDDC3	Isoform of Q8N4P3, Guanosine-3',5'-bis(diphosphate) 3'-pyrophosphohydrolase MESH1;Guanosine-3',5'-bis(diphosphate) 3'-pyrophosphohydrolase MESH1;Isoform of Q8N4P3, Isoform 2 of Guanosine-3',5'-bis(diphosphate) 3'-pyrophosphohydrolase MESH1	H0YNP9_HUMAN;MESH1_HUMAN;MESH1-2_HUMAN	0.114206	0.0150978	0.1204	0.998493	0.150469	0.440706	-0.285168	-0.676278	-0.39111	17.7635	18.169	17.9257	18.1588	17.649	18.2877	13.8587	17.495	17.447	17.2479	17.7234	17.8479	15.5958	18.3234	18.2031	18.6375	17.519	15.9067	17.9388	18.4914	18.1426	17.6312	16.6529	17.7202	17.5348	16.6601	17.499	18.191	17.406	17.7447	17.8074	17.9844	17.5622	17.5753
1.52e-22	1.23651	H3BRN4;P80404	H3BRN4;P80404	ABAT	Isoform of P80404, 4-aminobutyrate aminotransferase, mitochondrial;4-aminobutyrate aminotransferase, mitochondrial	H3BRN4_HUMAN;GABT_HUMAN	0.937073	0.0149959	0.00925429	0.998493	0.150469	0.150944	0.0110251	0.527027	0.516002	22.8227	22.7488	23.9736	23.1142	22.804	23.4299	25.3448	23.1668	22.5969	22.7617	22.4399	22.8973	22.8834	22.102	23.5892	23.4289	22.9212	21.8868	22.6235	22.2833	22.399	22.1458	23.4848	22.5168	21.7746	22.7626	23.2044	22.831	23.0078	22.6054	21.96	22.7856	23.1943	22.3771
8.4e-15	1.19118	O95861	O95861	BPNT1	3'(2'),5'-bisphosphate nucleotidase 1	BPNT1_HUMAN	0.556932	0.0150774	0.0243384	0.998493	0.150469	0.218441	-0.0939932	-0.602859	-0.508865	19.0516	18.9423	19.3312	19.0709	19.1476	18.3574	18.1491	19.6833	18.0368	18.4665	19.3111	20.2152	17.3698	19.7262	19.0464	19.2609	19.0976	18.3984	19.5746	19.8221	19.5905	18.5484	18.8526	18.4373	18.2428	18.5725	18.9155	20.0243	18.7449	18.7887	18.5744	19.9594	19.1434	20.1474
3.66e-11	1.16745	P14780	P14780	MMP9	Matrix metalloproteinase-9	MMP9_HUMAN	0.0922347	0.0150477	0.138983	0.998493	0.150469	0.461712	0.512556	1.13992	0.627361	17.6108	17.1206	18.0234	17.2769	17.3491	19.1975	22.6877	18.8091	16.9534	16.6386	17.6092	18.1606	21.7426	15.813	16.7655	15.8381	18.0681	18.676	16.4526	17.776	17.3695	18.4696	17.8711	16.5145	17.6626	16.9258	15.7703	16.8949	17.7001	15.2603	17.4744	16.998	17.3264	17.7752
3.59e-06	1.12203	Q4G0F5	Q4G0F5	VPS26B	Vacuolar protein sorting-associated protein 26B	VP26B_HUMAN	0.462851	0.0148995	0.0309135	0.998493	0.150469	0.243191	-0.0968997	-0.515197	-0.418297	18.0117	18.5452	18.4191	17.5328	17.929	17.8201	NA	17.5837	18.4696	19.447	18.6548	18.0911	17.2395	18.3991	19.0599	19.7259	17.947	17.2536	17.8818	18.3368	18.0986	18.1761	17.072	17.9387	18.0743	18.2757	18.0348	18.0747	18.0799	17.8047	18.4246	17.7969	18.2216	18.2561
3.04e-19	1.21733	P01009	P01009	SERPINA1	Alpha-1-antitrypsin	A1AT_HUMAN	0.755768	0.0153118	0.0148594	0.998493	0.152134	0.180818	0.121026	1.46339	1.34236	20.3742	17.8879	20.8506	20.2352	19.872	22.4871	18.5071	17.5814	23.0504	20.3749	20.828	19.4292	24.3837	19.2764	20.3499	20.7038	19.6978	22.0385	19.5543	19.142	18.9991	21.1053	18.1505	20.8741	21.3816	22.932	20.1965	19.6299	21.4545	18.2468	18.2447	18.9385	19.7338	19.427
2.99e-08	1.14548	O15498	O15498	YKT6	Synaptobrevin homolog YKT6	YKT6_HUMAN	0.322826	0.0154063	0.0483398	0.998493	0.152607	0.293099	0.217083	0.8517	0.634617	17.8685	17.7982	18.3635	18.5008	16.7816	20.4341	NA	17.4663	16.4802	17.5001	17.7912	17.0531	21.3658	17.502	17.1685	17.6687	17.1471	21.4935	17.5617	17.8989	17.5059	19.2105	17.3459	16.994	17.4867	18.7203	18.1836	17.3786	18.7887	17.3763	17.8373	17.811	18.3269	17.6339
4.93e-07	1.13345	P49326;P49326-3	P49326;P49326-3	FMO5	Dimethylaniline monooxygenase [N-oxide-forming] 5;Isoform of P49326, Isoform 3 of Dimethylaniline monooxygenase [N-oxide-forming] 5	FMO5_HUMAN;FMO5-3_HUMAN	0.166964	0.0154962	0.0924872	0.998493	0.153031	0.391746	-0.451228	-1.24546	-0.794228	16.9854	18.3222	20.0664	16.9774	19.0977	13.9202	18.3919	16.7202	17.2734	17.8311	14.3008	16.7641	16.3577	18.3373	18.245	18.0684	17.4932	16.009	17.406	14.6393	16.8124	16.3035	16.1158	16.9403	16.5011	NA	19.4618	17.3755	17.5726	18.6489	20.3243	14.4828	17.6526	16.4285
1.28e-13	1.18373	P04217	P04217	A1BG	Alpha-1B-glycoprotein	A1BG_HUMAN	0.249655	0.0158046	0.0658934	0.998493	0.155133	0.340175	0.296397	0.960564	0.664168	19.2277	17.4983	18.0851	20.4481	18.7314	19.6698	17.8658	18.6211	21.0025	19.8039	19.2877	19.5469	23.5881	17.8456	19.158	19.0092	19.2126	20.119	18.6042	18.2966	18.5958	19.6152	19.3595	19.3063	19.8198	20.5605	19.1865	18.435	20.5579	17.795	17.7638	18.7967	18.9165	18.3609
8.98e-07	1.13033	P16284;P16284-2;P16284-3;P16284-4;P16284-5;P16284-6	P16284;P16284-2;P16284-3;P16284-4;P16284-5;P16284-6	PECAM1	Platelet endothelial cell adhesion molecule;Isoform of P16284, Isoform Delta12 of Platelet endothelial cell adhesion molecule;Isoform of P16284, Isoform Delta13 of Platelet endothelial cell adhesion molecule;Isoform of P16284, Isoform Delta14 of Platelet endothelial cell adhesion molecule;Isoform of P16284, Isoform Delta14-15 of Platelet endothelial cell adhesion molecule;Isoform of P16284, Isofo…	PECA1_HUMAN;PECA1-2_HUMAN;PECA1-3_HUMAN;PECA1-4_HUMAN;PECA1-5_HUMAN;PECA1-6_HUMAN	0.0964495	0.0157989	0.117282	0.998493	0.155133	0.435485	0.637712	1.5861	0.948386	15.3742	NA	14.3633	NA	NA	NA	17.4958	NA	16.2974	13.83	14.1352	NA	NA	NA	NA	NA	NA	NA	NA	14.1512	14.9879	NA	15.6807	NA	NA	NA	14.9249	15.2459	NA	14.0324	NA	NA	NA	14.7266
9.52e-12	1.17143	Q13616	Q13616	CUL1	Cullin-1	CUL1_HUMAN	0.0210852	0.01599	0.320146	0.998493	0.15648	0.655422	-0.669472	-1.06704	-0.397566	17.2561	17.4299	17.1418	17.3646	19.7519	17.4446	17.1911	19.1616	16.4717	17.586	17.9185	18.2802	14.523	16.8998	18.2593	18.2583	19.9183	17.6584	17.196	17.4056	18.2323	17.88	14.9028	15.8573	17.2947	17.8242	16.1829	16.3136	15.7209	18.6212	16.9443	16.7977	18.1551	16.7878
1.97e-13	1.18252	P46926	P46926	GNPDA1	Glucosamine-6-phosphate isomerase 1	GNPI1_HUMAN	0.681242	0.016076	0.00365614	0.998493	0.15685	0.09899	0.0397523	-0.361162	-0.400914	19.1828	19.0135	18.7222	19.4612	18.7321	19.3789	18.2584	19.503	19.0031	18.5454	18.5183	19.251	18.942	18.8105	18.8875	19.043	19.0012	18.2336	19.2274	19.3579	19.5246	19.1736	19.7555	19.1999	19.2162	18.7031	19.1135	19.7655	19.2351	19.6855	19.0392	19.3689	19.0796	19.2515
4.95e-12	1.17331	O14756	O14756	HSD17B6	17-beta-hydroxysteroid dehydrogenase type 6	H17B6_HUMAN	0.853299	0.0162812	0.00597647	0.998493	0.157903	0.122688	0.0414729	-0.835657	-0.877129	18.7416	19.7485	20.4127	18.6807	20.0374	17.9064	17.5876	19.0199	17.1152	18.1358	17.7342	19.2122	19.1256	19.6521	18.2695	18.4768	18.6587	15.9185	19.9275	18.5335	18.5732	18.1102	20.406	18.8854	18.4134	17.5328	20.5458	18.6139	18.3074	19.6846	20.8095	19.1658	18.1483	18.6124
2.6e-05	1.10343	Q8NB37;Q8NB37-2	Q8NB37;Q8NB37-2	GATD1	Glutamine amidotransferase-like class 1 domain-containing protein 1;Isoform of Q8NB37, Isoform 2 of Glutamine amidotransferase-like class 1 domain-containing protein 1	GALD1_HUMAN;GALD1-2_HUMAN	0.703975	0.0162484	0.0185164	0.998493	0.157903	0.196512	0.0615257	0.622726	0.5612	17.3985	18.0214	17.0908	18.4239	17.3121	17.9115	17.9258	17.0173	17.4467	18.3006	18.0414	17.7619	17.7033	18.2391	17.3612	17.6173	16.9372	18.2088	17.2634	17.2587	17.553	16.0965	17.1313	16.4843	17.1951	17.6985	17.5642	17.5291	17.3499	17.1218	17.9323	17.4591	17.6313	17.0712
4.42e-05	1.0946	D6RBV0;Q8NC56	D6RBV0;Q8NC56	LEMD2	Isoform of Q8NC56, LEM domain-containing protein 2;LEM domain-containing protein 2	D6RBV0_HUMAN;LEMD2_HUMAN	0.773047	0.0163609	0.0179585	0.998493	0.158204	0.19449	-0.0616291	-1.10049	-1.03886	16.9719	NA	NA	NA	17.407	NA	NA	17.1719	NA	16.361	NA	15.565	NA	14.6413	14.7681	NA	17.9108	NA	17.0507	17.3562	16.6425	17.5314	16.6214	17.4852	18.5906	17.0883	NA	17.5355	17.113	17.5583	16.3753	17.576	17.428	17.1226
9.6e-05	1.07234	H0YHN7;P14384	H0YHN7;P14384	CPM	Isoform of P14384, Carboxypeptidase M (Fragment);Carboxypeptidase M	H0YHN7_HUMAN;CBPM_HUMAN	0.276228	0.016495	0.0572487	0.998493	0.158557	0.32406	0.209468	0.768106	0.558638	15.8268	14.8773	NA	16.3944	15.0002	16.8394	16.8293	15.3831	15.3818	NA	15.0357	NA	16.459	NA	16.8134	16.4106	14.8882	16.923	15.7702	16.2766	15.7363	15.8553	15.6268	15.0541	NA	17.7569	15.4567	15.2012	16.6092	16.4846	15.6518	15.4693	15.9625	15.4559
3.99e-14	1.18694	P22314;P22314-2	P22314;P22314-2	UBA1	Ubiquitin-like modifier-activating enzyme 1;Isoform of P22314, Isoform 2 of Ubiquitin-like modifier-activating enzyme 1	UBA1_HUMAN;UBA1-2_HUMAN	0.48733	0.0164472	0.0321495	0.998493	0.158557	0.249889	-0.110466	-0.590953	-0.480486	20.2822	21.1462	20.9175	20.098	20.4245	20.327	18.1011	20.2075	20.0832	20.6949	20.4029	20.7795	19.3842	20.4515	20.7771	20.5786	20.3082	20.6253	20.6133	20.8933	20.481	20.6572	19.4475	20.3936	20.31	20.5389	20.8283	20.457	20.2021	20.5673	21.1313	20.6088	20.4547	20.3957
5.12e-07	1.13326	P17050	P17050	NAGA	Alpha-N-acetylgalactosaminidase	NAGAB_HUMAN	0.592954	0.0167214	0.0246596	0.998493	0.159788	0.219504	-0.0957171	-0.663919	-0.568202	17.7017	16.3836	17.3405	17.2559	17.5737	18.1477	17.29	17.9981	17.9217	17.5012	17.8496	17.7952	16.5981	17.5324	17.868	18.0761	17.5612	15.4784	17.8167	17.5421	17.898	16.8095	18.6378	18.4987	17.2813	18.6791	17.0497	17.818	16.4128	18.479	17.6669	17.5786	17.9826	17.7873
0.000187681	1.02582	Q6UXN9	Q6UXN9	WDR82	WD repeat-containing protein 82	WDR82_HUMAN	0.80106	0.0167041	0.0173583	0.998493	0.159788	0.193169	-0.0740253	-1.37023	-1.2962	12.2781	13.9565	NA	12.1592	12.5733	11.6216	NA	NA	NA	12.4553	NA	NA	11.7062	13.619	NA	NA	NA	10.6095	12.8797	12.6562	NA	10.0045	NA	NA	11.1351	12.6264	12.9982	NA	12.5402	12.1412	12.6474	NA	NA	12.7002
1.12e-08	1.1491	D6RGV5;D6RIE3;H0UI06;P14406	D6RGV5;D6RIE3;H0UI06;P14406	COX7A2	Isoform of P14406, Cytochrome c oxidase subunit 7A2, mitochondrial (Fragment);Isoform of P14406, Cytochrome c oxidase subunit 7A2, mitochondrial;Isoform of P14406, Cytochrome c oxidase subunit 7A2, mitochondrial;Cytochrome c oxidase subunit 7A2, mitochondrial	D6RGV5_HUMAN;D6RIE3_HUMAN;H0UI06_HUMAN;CX7A2_HUMAN	0.986649	0.0167974	0.008043	0.998493	0.160043	0.138998	0.00318513	-0.693228	-0.696414	17.322	17.2675	16.9649	NA	18.7097	17.3146	18.0663	19.5046	17.6538	16.5064	16.3011	17.9662	16.6064	17.5408	16.3496	16.8692	18.0668	16.6292	17.2896	16.8093	17.796	17.1109	19.5754	17.4358	16.9181	15.8232	16.7738	17.8374	17.3257	18.0019	NA	17.2789	16.6352	17.2363
5.9e-22	1.23269	P60709	P60709	ACTB	Actin, cytoplasmic 1	ACTB_HUMAN	0.937434	0.0168882	0.0105988	0.998493	0.160438	0.159096	-0.0142621	-0.673119	-0.658856	24.3874	25.0258	23.8859	22.7376	25.2981	24.4637	23.0132	24.0126	24.1775	24.0445	23.5483	24.7495	24.8882	24.5026	23.5991	23.4627	24.7214	24.3492	24.2908	24.4412	24.7723	23.5524	25.5488	24.9687	23.6741	23.5056	24.4895	24.5236	23.7395	24.8959	24.4732	24.4318	23.5685	24.5055
5.77e-05	1.08858	P41218	P41218	MNDA	Myeloid cell nuclear differentiation antigen	MNDA_HUMAN	0.080816	0.017128	0.126392	0.998493	0.161301	0.448795	0.817651	2.00491	1.18726	14.8538	NA	NA	NA	15.4879	NA	NA	16.6602	11.745	NA	NA	16.0484	13.2898	NA	NA	NA	14.6345	NA	NA	NA	NA	NA	15.0264	15.1682	NA	NA	14.4475	NA	NA	14.1643	NA	NA	NA	NA
4.15e-12	1.17382	Q8NBF2	Q8NBF2	NHLRC2	NHL repeat-containing protein 2	NHLC2_HUMAN	0.644817	0.0170842	0.0223104	0.998493	0.161301	0.209476	-0.0809294	-0.647262	-0.566332	17.2808	17.7723	17.0805	17.8429	16.8627	18.2784	14.6015	16.8891	18.5816	17.6436	18.0165	17.9106	17.4864	17.695	18.0607	17.5815	17.268	18.8307	17.6314	17.7206	17.5256	18.2332	16.3981	17.0758	18.2884	17.6134	16.459	17.1092	18.1334	17.3941	18.0641	17.3609	17.729	17.7372
5.49e-14	1.18609	Q9NQC3-3	Q9NQC3-3	RTN4	Isoform of Q9NQC3, Isoform C of Reticulon-4	RTN4-3_HUMAN	0.486051	0.0170911	0.00213315	0.998493	0.161301	0.0768883	0.202418	-1.07048	-1.2729	19.9864	21.6906	19.305	20.561	21.4109	17.003	21.0943	21.0846	17.3225	19.4722	18.2797	19.678	19.5808	21.3556	19.3634	19.9846	20.7651	15.6914	21.2829	20.6256	21.1985	17.9708	22.2381	20.9219	18.637	19.7981	19.2961	20.7612	20.144	21.788	20.4556	20.2819	18.9436	20.7647
2.47e-10	1.16168	P14543;P14543-2	P14543;P14543-2	NID1	Nidogen-1;Isoform of P14543, Isoform 2 of Nidogen-1	NID1_HUMAN;NID1-2_HUMAN	0.124152	0.0172488	0.126233	0.998493	0.161969	0.448723	0.25943	0.614472	0.355042	17.4711	16.0555	15.5513	17.3278	17.1708	18.1256	19.0048	16.9875	17.9166	17.2364	18.1499	17.8023	19.037	17.0409	17.4165	17.326	18.096	18.9817	17.5137	16.753	18.1778	17.6506	17.2418	18.2895	17.4003	17.6449	16.7049	16.7118	16.6016	17.4632	15.7563	17.3779	17.7059	17.3997
7.49e-05	1.08125	P13674;P13674-2;P13674-3	P13674;P13674-2;P13674-3	P4HA1	Prolyl 4-hydroxylase subunit alpha-1;Isoform of P13674, Isoform 2 of Prolyl 4-hydroxylase subunit alpha-1;Isoform of P13674, Isoform 3 of Prolyl 4-hydroxylase subunit alpha-1	P4HA1_HUMAN;P4HA1-2_HUMAN;P4HA1-3_HUMAN	0.00443441	0.0173871	0.526555	0.998493	0.162797	0.79166	-0.876066	-1.15917	-0.283104	15.4948	NA	NA	NA	15.8047	16.9823	NA	NA	16.7797	15.5884	13.9729	14.6225	16.1365	16.0405	NA	NA	14.8486	16.0809	NA	NA	14.9364	14.8127	13.742	14.457	15.7489	16.9416	NA	NA	16.321	NA	NA	NA	NA	NA
1.6e-17	1.2075	P02763	P02763	ORM1	Alpha-1-acid glycoprotein 1	A1AG1_HUMAN	0.34496	0.0176869	0.0525507	0.998493	0.164655	0.308747	0.276525	1.07434	0.797811	21.7111	20.4477	20.9107	21.7683	21.181	22.4143	21.9899	20.5973	23.0258	21.4313	21.7371	20.5305	25.7737	20.8326	21.6015	21.1321	21.874	21.4519	20.8922	20.0669	20.2654	22.6214	22.3375	21.3199	22.8437	21.9834	20.412	21.4151	21.6834	20.4486	20.3281	21.1082	21.6489	21.2581
2.7e-08	1.14587	P49593	P49593	PPM1F	Protein phosphatase 1F	PPM1F_HUMAN	0.674425	0.0176385	0.0214945	0.998493	0.164655	0.207228	-0.107377	-0.97262	-0.865243	17.2812	17.9958	17.1342	16.8914	17.417	14.304	NA	17.9373	16.3328	17.7629	18.1285	17.9352	17.2016	17.7186	17.9861	18.2098	17.4911	16.2204	17.9156	18.3993	18.2732	16.4642	18.2231	17.0967	16.3774	16.3728	16.47	18.2869	16.9887	18.2376	17.8904	18.0214	18.4687	17.8742
3.43e-05	1.09926	O95817	O95817	BAG3	BAG family molecular chaperone regulator 3	BAG3_HUMAN	0.846673	0.0178605	0.00919974	0.998493	0.164855	0.150944	-0.0601859	1.5519	1.61208	16.8876	NA	NA	NA	16.7431	NA	NA	17.1418	NA	16.8358	16.9397	16.1853	NA	NA	17.1383	NA	16.8058	NA	NA	NA	16.4861	NA	17.7677	NA	NA	NA	NA	16.7741	NA	NA	NA	NA	17.2754	16.7892
2.43e-09	1.15436	Q13347	Q13347	EIF3I	Eukaryotic translation initiation factor 3 subunit I	EIF3I_HUMAN	0.550072	0.0177742	0.0293867	0.998493	0.164855	0.238693	-0.130284	-0.800322	-0.670038	17.8029	18.8019	17.5256	16.4725	18.3904	16.332	15.8986	18.1702	16.8558	17.997	17.6338	18.1833	15.3185	18.7711	18.095	17.7627	18.0048	17.2648	18.569	18.5235	18.2162	16.0066	18.2391	18.1529	16.1468	17.6206	18.5978	17.9525	16.3822	18.1229	18.2555	18.238	18.001	18.3417
8.06e-05	1.07884	Q9UBF2;Q9UBF2-2	Q9UBF2;Q9UBF2-2	COPG2	Coatomer subunit gamma-2;Isoform of Q9UBF2, Isoform 2 of Coatomer subunit gamma-2	COPG2_HUMAN;COPG2-2_HUMAN	0.595504	0.017839	0.0272955	0.998493	0.164855	0.229327	-0.121408	-0.921031	-0.799623	18.955	20.0807	NA	17.8682	19.6017	17.3918	17.9248	19.7459	17.5518	18.8827	18.8475	19.6941	16.5246	20.1233	19.0043	18.9515	19.111	17.2819	19.8476	19.9114	19.4642	17.5218	19.6724	19.2939	NA	NA	18.8078	18.977	16.1517	19.6307	20.0195	19.443	18.2829	20.0183
1.28e-16	1.20206	B4DJV2;O75390	B4DJV2;O75390	CS	Isoform of O75390, Citrate synthase;Citrate synthase, mitochondrial	B4DJV2_HUMAN;CISY_HUMAN	0.196179	0.0184844	0.0939932	0.998493	0.165765	0.395063	0.232408	0.653766	0.421359	20.1799	19.3969	20.386	21.3895	19.998	20.2269	22.3884	20.0144	21.187	19.5491	20.2086	20.3337	22.632	19.3815	19.6243	20.065	19.8551	19.6896	19.8966	19.555	19.4573	20.9986	21.0015	20.0069	20.735	21.0124	20.7542	19.8611	21.0804	19.5784	18.8864	20.4011	20.3285	19.7021
4.72e-06	1.12012	F5H6I7;Q6DD88	F5H6I7;Q6DD88	ATL3	Isoform of Q6DD88, Atlastin-3;Atlastin-3	F5H6I7_HUMAN;ATLA3_HUMAN	0.648049	0.0181265	0.0228433	0.998493	0.165765	0.210929	-0.09934	-0.826812	-0.727472	16.369	17.1988	16.2034	NA	17.5682	NA	17.1997	17.1034	14.869	15.8241	NA	17.0816	14.8758	16.749	15.5033	15.0861	16.4819	15.4622	16.8779	16.6762	16.3978	15.0893	17.3063	16.8754	15.045	15.6335	16.6591	16.5304	15.0224	17.4893	18.4377	16.3038	16.5169	16.6911
1.68e-16	1.20138	P00390;P00390-2	P00390;P00390-2	GSR	Glutathione reductase, mitochondrial;Isoform of P00390, Isoform Cytoplasmic of Glutathione reductase, mitochondrial	GSHR_HUMAN;GSHR-2_HUMAN	0.130113	0.0181405	0.127329	0.998493	0.165765	0.450154	-0.314532	-0.756606	-0.442074	19.3649	18.7505	19.7969	18.7196	19.8057	17.796	17.2949	20.1504	18.575	19.5672	19.377	19.4697	15.2053	19.7721	19.6597	19.4091	19.9911	17.5448	20.0116	20.054	19.6155	17.9527	19.6396	20.1036	18.1805	20.038	18.5926	19.4981	17.3803	20.0062	20.1889	18.7626	19.3883	20.067
6.13e-16	1.19802	P12955	P12955	PEPD	Xaa-Pro dipeptidase	PEPD_HUMAN	0.094301	0.0185581	0.161344	0.998493	0.165765	0.491752	0.275984	0.597607	0.321623	21.3136	21.3657	21.3399	22.1812	20.4909	21.5188	23.0059	20.4969	21.7267	21.2685	21.5902	20.9419	22.6124	21.3567	21.3005	21.7484	20.6035	22.8884	20.893	21.2216	20.9375	22.7027	20.7421	20.4945	22.6145	22.1741	20.7719	21.4871	22.2975	20.5218	21.7749	20.9095	22.247	21.5878
1.65e-16	1.20143	P22234	P22234	PAICS	Multifunctional protein ADE2	PUR6_HUMAN	0.696806	0.0185714	0.0212177	0.998493	0.165765	0.20578	-0.0544237	-0.50945	-0.455027	19.9423	20.3208	20.3525	20.3453	19.564	18.7853	19.6988	20.3011	19.2338	19.1866	19.9453	19.1301	19.5423	20.6916	19.9806	20.0235	20.3224	19.8992	20.2093	20.8885	20.4145	19.5415	20.1206	19.9633	20.0411	19.8691	20.3154	19.889	19.3602	20.7359	21.5609	20.4871	20.1206	20.6358
7.27e-15	1.19158	P47755	P47755	CAPZA2	F-actin-capping protein subunit alpha-2	CAZA2_HUMAN	0.779026	0.0182698	0.00564056	0.998493	0.165765	0.120567	0.0358322	-0.467101	-0.502933	20.7349	20.4946	20.5303	20.4579	21.0658	18.4489	18.9742	20.6056	20.2976	20.3698	19.9361	20.8376	20.5583	20.6402	20.4667	20.2754	21.1294	19.607	20.8813	20.8532	21.0112	20.9343	21.1357	21.088	21.07	20.02	20.7929	21.0609	20.479	20.8649	21.1042	20.887	20.4089	20.8274
1.05e-14	1.19059	Q14847	Q14847	LASP1	LIM and SH3 domain protein 1	LASP1_HUMAN	0.608587	0.0183275	0.0260828	0.998493	0.165765	0.224783	-0.0786971	-0.561555	-0.482858	19.913	19.9807	18.4447	19.3473	19.9445	19.7354	18.4914	19.8613	19.0807	20.2775	20.7039	19.7763	17.9209	20.0469	20.1004	19.941	19.9493	18.7223	19.8478	19.5383	20.0972	18.8897	19.8421	20.218	19.2993	19.4855	19.3033	20.206	18.0672	20.4682	20.0248	21.3477	20.3271	20.4323
7.81e-06	1.11621	Q53EL6;Q53EL6-2	Q53EL6;Q53EL6-2	PDCD4	Programmed cell death protein 4;Isoform of Q53EL6, Isoform 2 of Programmed cell death protein 4	PDCD4_HUMAN;PDCD4-2_HUMAN	0.163299	0.01855	0.106331	0.998493	0.165765	0.418936	-0.199654	-0.535311	-0.335657	17.3399	17.8082	16.3006	17.351	17.3932	17.1127	16.67	17.9734	16.079	16.8035	17.0257	17.4812	16.5314	17.2536	17.5857	17.0548	17.3936	16.5402	17.4069	18.1013	17.3331	16.2581	17.1367	17.5818	17.3488	17.0597	16.1668	17.0226	17.9281	18.3795	17.1267	17.1843	16.6847	17.0041
5.46e-17	1.20434	Q6P587	Q6P587	FAHD1	Acylpyruvase FAHD1, mitochondrial	FAHD1_HUMAN	0.228991	0.0184976	0.0822238	0.998493	0.165765	0.37052	0.17879	0.540629	0.361839	21.1829	20.9682	20.5109	22.2781	21.0918	21.4185	23.3106	20.9201	21.0547	21.0556	20.7462	21.4087	21.5864	20.1803	21.5491	21.0691	21.1285	20.416	21.5106	20.5433	20.6862	21.1968	21.7069	21.5	21.2435	21.8181	21.5697	21.2472	21.6577	20.4729	19.6793	21.3911	20.8248	20.6561
1.63e-18	1.21317	Q9P2E9	Q9P2E9	RRBP1	Ribosome-binding protein 1	RRBP1_HUMAN	0.350614	0.018418	0.0536503	0.998493	0.165765	0.311182	0.133352	0.520817	0.387466	22.083	21.8749	20.98	21.2877	22.1625	22.0933	24.1231	22.3352	21.756	22.7103	22.2912	21.9126	22.3344	21.9912	22.1077	21.9605	21.6665	21.9206	21.9743	22.1023	22.1391	21.7005	23.0814	21.6413	22.4314	21.6995	21.9234	21.8151	22.0059	21.6741	21.3163	21.3809	22.009	21.87
5.78e-09	1.15143	Q9UBW8	Q9UBW8	COPS7A	COP9 signalosome complex subunit 7a	CSN7A_HUMAN	0.907562	0.0182744	0.0130665	0.998493	0.165765	0.169443	-0.0235006	-0.76417	-0.740669	16.5138	17.5707	16.6976	16.6111	16.4269	15.4999	11.5034	17.0938	16.5482	16.5359	16.8713	17.2321	15.178	17.277	16.621	16.5638	16.3254	15.7593	17.0227	17.0402	17.1569	17.0734	15.8331	15.8179	17.0981	16.1022	16.0679	16.502	15.6579	17.0206	17.6494	16.8148	16.7057	17.1524
2.81e-10	1.16128	Q9Y295	Q9Y295	DRG1	Developmentally-regulated GTP-binding protein 1	DRG1_HUMAN	0.62378	0.0184124	0.0254664	0.998493	0.165765	0.223623	-0.0831258	-0.6173	-0.534174	17.4717	18.1953	17.6312	18.38	17.6266	18.3437	16.6224	17.5796	17.7277	17.8895	17.4995	17.054	16.7511	18.2248	18.3516	17.7529	17.1649	18.1786	17.5684	18.1244	17.4431	18.3817	16.436	17.8303	18.0112	18.0373	17.6644	16.3517	18.2636	17.4388	18.431	17.4929	17.4383	17.8788
1.17e-17	1.20831	P42126;P42126-2	P42126;P42126-2	ECI1	Enoyl-CoA delta isomerase 1, mitochondrial;Isoform of P42126, Isoform 2 of Enoyl-CoA delta isomerase 1, mitochondrial	ECI1_HUMAN;ECI1-2_HUMAN	0.028383	0.0186733	0.30796	0.998493	0.166218	0.646055	0.359683	0.590831	0.231148	22.0738	21.7377	21.3826	22.7996	21.9191	22.2115	24.3764	21.7885	22.1589	21.9377	22.1625	21.9262	23.3394	21.282	22.2151	21.879	22.1427	20.9057	21.8051	21.3252	21.9867	22.1856	22.4686	22.2357	22.6325	22.6448	22.1088	22.1911	22.3373	21.7701	20.5382	21.677	22.0019	21.692
2.58e-06	1.12419	P13688;P13688-10;P13688-2;P13688-8	P13688;P13688-10;P13688-2;P13688-8	CEACAM1	Carcinoembryonic antigen-related cell adhesion molecule 1;Isoform of P13688, Isoform 10 of Carcinoembryonic antigen-related cell adhesion molecule 1;Isoform of P13688, Isoform 2 of Carcinoembryonic antigen-related cell adhesion molecule 1;Isoform of P13688, Isoform 8 of Carcinoembryonic antigen-related cell adhesion molecule 1	CEAM1_HUMAN;CEAM1-10_HUMAN;CEAM1-2_HUMAN;CEAM1-8_HUMAN	0.21601	0.0188306	0.0782561	0.998493	0.166273	0.369709	0.535022	1.62312	1.0881	15.7558	NA	NA	NA	13.7902	NA	NA	16.0513	16.7809	15.7971	NA	16.2596	17.1698	NA	16.5088	NA	NA	18.8746	NA	14.3373	14.6013	16.4977	16.7468	14.5682	16.1511	14.9633	NA	16.009	16.4378	NA	NA	NA	NA	NA
5.31e-08	1.14323	P49354	P49354	FNTA	Protein farnesyltransferase/geranylgeranyltransferase type-1 subunit alpha	FNTA_HUMAN	0.931139	0.018833	0.00877337	0.998493	0.166273	0.146178	0.0136272	-0.572668	-0.586295	17.6545	18.1014	17.7631	18.5451	17.9796	17.6831	17.8934	18.2475	18.1579	16.9342	18.1711	17.7741	16.6467	17.7957	17.0486	17.5727	17.4108	14.9272	17.8426	18.0095	18.0763	16.9384	17.7964	17.8712	17.5006	17.8294	17.1042	18.3218	16.9011	18.1811	18.5709	17.6906	18.1293	18.1384
9.47e-20	1.22028	P63241	P63241	EIF5A	Eukaryotic translation initiation factor 5A-1	IF5A1_HUMAN	0.267372	0.018802	0.0722588	0.998493	0.166273	0.353567	-0.269946	-0.883464	-0.613518	21.2986	21.5102	21.2861	21.4993	21.2425	22.2688	13.8466	20.9228	22.1614	21.5995	21.7549	21.0488	21.0339	22.164	21.2881	20.8675	21.3242	22.8245	21.7436	21.6235	21.1625	22.5574	19.8329	21.0272	21.541	21.0467	20.8594	21.3273	22.3707	21.3094	21.9668	21.6133	21.3081	21.7457
1.81e-05	1.10797	F5H1C6;Q86UX7;Q86UX7-2	F5H1C6;Q86UX7;Q86UX7-2	FERMT3	Isoform of Q86UX7, Fermitin family homolog 3 (Fragment);Fermitin family homolog 3;Isoform of Q86UX7, Isoform 2 of Fermitin family homolog 3	F5H1C6_HUMAN;URP2_HUMAN;URP2-2_HUMAN	0.0921643	0.0189144	0.00131012	0.998493	0.166539	0.0680454	0.541031	-1.59709	-2.13812	15.9237	14.7828	NA	NA	15.7253	17.2398	NA	NA	NA	NA	NA	16.797	18.4194	NA	NA	NA	15.1753	NA	NA	NA	NA	NA	NA	NA	17.6229	NA	15.9975	14.2512	NA	17.0219	NA	15.5509	NA	NA
1.98e-07	1.13769	P05543	P05543	SERPINA7	Thyroxine-binding globulin	THBG_HUMAN	0.397477	0.0191205	0.0478938	0.998493	0.167899	0.293099	0.196828	0.834733	0.637905	16.0202	14.8714	NA	17.808	15.1916	16.721	16.1897	15.6139	17.2893	16.8926	15.7982	15.9438	18.918	15.4385	16.7262	16.3133	15.7229	15.1018	15.4796	15.8609	15.5794	14.7105	16.2145	15.5284	15.915	17.201	16.5665	15.1995	18.52	15.2841	14.5667	15.5534	15.9779	14.8901
5.4e-06	1.11912	A0A075B793;A0A087WT45;A0A087WXA6;Q4V328;Q4V328-2;Q4V328-3;Q4V328-4	A0A075B793;A0A087WT45;A0A087WXA6;Q4V328;Q4V328-2;Q4V328-3;Q4V328-4	GRIPAP1	Isoform of Q4V328, GRIP1-associated protein 1;Isoform of Q4V328, GRIP1-associated protein 1;Isoform of Q4V328, GRIP1-associated protein 1 (Fragment);GRIP1-associated protein 1;Isoform of Q4V328, Isoform 2 of GRIP1-associated protein 1;Isoform of Q4V328, Isoform 3 of GRIP1-associated protein 1;Isoform of Q4V328, Isoform 4 of GRIP1-associated protein 1	A0A075B793_HUMAN;A0A087WT45_HUMAN;A0A087WXA6_HUMAN;GRAP1_HUMAN;GRAP1-2_HUMAN;GRAP1-3_HUMAN;GRAP1-4_HUMAN	0.268991	0.0193159	0.0679265	0.998493	0.168458	0.345875	0.340313	1.27223	0.931921	15.7141	NA	NA	NA	16.1843	19.1983	17.1203	NA	NA	15.9631	16.6674	15.6008	15.2399	NA	NA	NA	15.5443	15.6851	14.5382	14.3665	16.013	NA	17.0318	16.3524	NA	NA	14.6279	15.1832	NA	16.4843	NA	14.6793	15.7861	NA
1.38e-07	1.13927	A0A1W2PQC2	A0A1W2PQC2	HADH	Isoform of Q16836, Hydroxyacyl-coenzyme A dehydrogenase, mitochondrial (Fragment)	A0A1W2PQC2_HUMAN	0.524327	0.0193036	0.0269671	0.998493	0.168458	0.228361	0.535431	3.07886	2.54343	17.1011	17.1109	NA	NA	NA	NA	16.8832	19.1735	NA	NA	NA	NA	NA	NA	16.0211	NA	16.661	NA	15.6106	NA	16.0099	NA	20.5858	NA	NA	NA	16.3741	NA	NA	15.9517	NA	16.5679	15.2858	NA
7.4e-14	1.18524	P00915	P00915	CA1	Carbonic anhydrase 1	CAH1_HUMAN	0.160132	0.0193397	0.11503	0.998493	0.168458	0.431953	0.458627	1.1775	0.718873	18.635	17.9775	17.9794	20.1023	18.8337	19.1335	22.0146	19.0817	18.0666	18.2834	17.8996	19.5686	20.7718	16.4235	18.3898	18.6246	18.8241	16.3923	16.7244	17.7439	18.4162	16.6594	20.0205	19.6741	18.2064	19.5085	19.362	18.7827	19.0149	21.4787	16.3531	18.4132	18.5834	16.496
1.88e-12	1.1761	A0A0R4J2E8;A8MXP9;P43243	A0A0R4J2E8;A8MXP9;P43243	MATR3	Isoform of P43243, Matrin-3;Isoform of P43243, Matrin-3;Matrin-3	A0A0R4J2E8_HUMAN;A8MXP9_HUMAN;MATR3_HUMAN	0.641784	0.0193998	0.00412322	0.998493	0.168529	0.106813	0.134035	-1.04322	-1.17725	18.266	19.3892	17.5371	17.9996	18.9325	17.9105	10.3939	19.0665	17.8792	18.2153	17.0349	18.1766	19.3638	17.2338	16.8645	17.6514	19.2967	17.0511	18.354	18.4185	19.2137	17.0988	20.2708	19.5318	17.1275	17.4476	17.3124	19.5222	17.9725	19.3483	17.0878	18.5291	17.7069	17.7362
1.48e-08	1.14809	D6RD17;D6RHJ6;P01591	D6RD17;D6RHJ6;P01591	JCHAIN	Isoform of P01591, Immunoglobulin J chain (Fragment);Isoform of P01591, Immunoglobulin J chain (Fragment);Immunoglobulin J chain	D6RD17_HUMAN;D6RHJ6_HUMAN;IGJ_HUMAN	0.876499	0.0197215	0.00576002	0.998493	0.168894	0.121212	-0.0521201	1.17375	1.22587	16.4014	14.9588	17.5065	16.8966	17.2345	13.4453	NA	17.451	16.4529	16.4442	16.0821	17.3129	16.8258	NA	16.1311	NA	16.1241	16.8157	16.4959	16.3524	15.8295	15.6254	15.7864	16.9076	NA	NA	16.4292	NA	NA	NA	NA	18.8408	15.623	15.517
4.12e-07	1.13431	H7BY64;Q96NZ9;Q96NZ9-3;Q96NZ9-4	H7BY64;Q96NZ9;Q96NZ9-3;Q96NZ9-4	ZNF511-PRAP1;PRAP1;PRAP1;PRAP1	ZNF511-PRAP1 readthrough (Fragment);Proline-rich acidic protein 1;Isoform of Q96NZ9, Isoform 3 of Proline-rich acidic protein 1;Isoform of Q96NZ9, Isoform 4 of Proline-rich acidic protein 1	H7BY64_HUMAN;PRAP1_HUMAN;PRAP1-3_HUMAN;PRAP1-4_HUMAN	0.209635	0.0195813	0.0925857	0.998493	0.168894	0.391746	0.376439	1.11877	0.742329	16.7559	NA	NA	NA	NA	NA	NA	NA	17.1252	NA	15.5672	16.9851	17.7237	16.5203	14.7971	16.6066	16.9344	16.6546	17.2417	15.8545	15.9703	NA	15.5341	17.713	16.0608	17.0239	NA	17.0261	NA	16.1779	NA	NA	15.9069	16.8354
2.9e-10	1.16118	O60749	O60749	SNX2	Sorting nexin-2	SNX2_HUMAN	0.338183	0.0196697	0.0593875	0.998493	0.168894	0.326811	-0.218937	-0.824318	-0.60538	17.1423	17.4965	16.7425	17.407	16.6435	17.9961	15.1354	17.3067	17.7128	17.1358	17.105	17.0433	16.0854	18.1398	17.1613	17.4965	18.0118	18.2454	17.5806	17.662	17.5958	17.0701	15.6102	17.1473	17.193	16.8751	16.7211	17.2765	17.2172	17.8139	18.0149	17.1712	17.4222	17.7459
3.86e-05	1.09722	P01700	P01700	IGLV1-47	Immunoglobulin lambda variable 1-47	LV147_HUMAN	0.0072777	0.0196717	0.554036	0.998493	0.168894	0.810219	1.24237	1.58117	0.338799	16.1716	NA	NA	16.7148	NA	14.1445	NA	NA	15.5587	NA	NA	NA	17.703	NA	NA	15.8991	NA	NA	NA	NA	NA	15.7046	NA	16.5387	16.9014	16.9148	16.0062	NA	15.3578	15.1584	NA	NA	NA	NA
7.45e-15	1.19151	Q9UBR2	Q9UBR2	CTSZ	Cathepsin Z	CATZ_HUMAN	0.451414	0.0197537	0.0426812	0.998493	0.168894	0.287019	-0.133082	-0.637395	-0.504313	20.6175	18.7132	20.9945	19.3283	20.9168	19.3596	19.041	20.4296	21.215	20.2918	20.0943	20.3076	18.5659	19.8341	20.1359	20.1451	20.4894	18.2852	20.6487	20.3785	20.3917	19.4587	21.0411	21.6626	20.4105	20.8595	20.0344	20.8583	18.7984	21.2486	20.8635	20.6039	20.5967	20.7179
6.63e-08	1.14234	Q9Y570;Q9Y570-2;Q9Y570-4	Q9Y570;Q9Y570-2;Q9Y570-4	PPME1	Protein phosphatase methylesterase 1;Isoform of Q9Y570, Isoform 2 of Protein phosphatase methylesterase 1;Isoform of Q9Y570, Isoform 4 of Protein phosphatase methylesterase 1	PPME1_HUMAN;PPME1-2_HUMAN;PPME1-4_HUMAN	0.37848	0.0195323	0.00191716	0.998493	0.168894	0.0725057	-0.196907	0.833375	1.03028	16.0342	16.0208	16.8559	17.562	15.7063	17.3662	18.1665	14.7177	17.0336	16.3347	16.7546	15.4101	16.0197	16.1244	16.1173	15.9809	15.2667	17.8862	16.0244	15.8075	15.5614	17.3684	13.0873	13.9397	17.5754	16.6078	16.2259	15.4838	17.3915	15.1753	16.3754	15.6396	16.4339	16.0904
7.47e-08	1.14184	B1AK20;Q5TH61;Q9NVH1;Q9NVH1-2;Q9NVH1-3	B1AK20;Q5TH61;Q9NVH1;Q9NVH1-2;Q9NVH1-3	DNAJC11	Isoform of Q9NVH1, DnaJ homolog subfamily C member 11 (Fragment);Isoform of Q9NVH1, DnaJ homolog subfamily C member 11 (Fragment);DnaJ homolog subfamily C member 11;Isoform of Q9NVH1, Isoform 2 of DnaJ homolog subfamily C member 11;Isoform of Q9NVH1, Isoform 3 of DnaJ homolog subfamily C member 11	B1AK20_HUMAN;Q5TH61_HUMAN;DJC11_HUMAN;DJC11-2_HUMAN;DJC11-3_HUMAN	0.248469	0.020064	0.0786958	0.998493	0.170649	0.369709	0.318528	0.983941	0.665413	16.8065	NA	NA	NA	16.5807	17.6797	19.5284	17.3693	17.5245	16.4847	16.7181	16.5259	19.655	NA	15.2076	15.7873	17.0454	18.9447	15.8515	15.1274	16.54	17.0289	17.4089	16.5629	16.8768	16.7245	18.327	16.8839	16.6615	16.5637	NA	16.5945	16.781	15.1335
1.85e-16	1.20111	Q05707;Q05707-2	Q05707;Q05707-2	COL14A1	Collagen alpha-1(XIV) chain;Isoform of Q05707, Isoform 2 of Collagen alpha-1(XIV) chain	COEA1_HUMAN;COEA1-2_HUMAN	0.275492	0.0200359	0.0743975	0.998493	0.170649	0.359164	0.268017	0.882956	0.614939	20.0465	18.2675	19.4042	20.3777	20.7966	20.8795	19.1663	19.8164	20.8008	20.5224	20.5685	20.2858	22.1389	19.0966	20.0137	19.0993	20.275	20.4472	19.0713	18.5599	19.385	20.7776	21.2926	20.6298	19.6785	19.7516	20.4475	18.6636	20.1176	19.5682	18.347	20.0202	19.7778	19.5389
3.07e-14	1.18767	B4DUC8;Q13126	B4DUC8;Q13126	MTAP	Isoform of Q13126, S-methyl-5'-thioadenosine phosphorylase;S-methyl-5'-thioadenosine phosphorylase	B4DUC8_HUMAN;MTAP_HUMAN	0.595807	0.0202693	0.02994	0.998493	0.171945	0.240185	-0.0630815	-0.427413	-0.364331	19.9083	20.2723	19.2085	19.6867	19.4669	19.62	18.4753	19.9463	19.0003	20.0668	19.6136	19.6117	18.9277	19.8996	20.2378	20.3726	19.7844	20.566	20.1774	20.3482	20.3123	20.0077	19.5025	19.7189	20.052	20.1699	19.3	20.3551	20.3801	20.2748	20.5684	19.7772	19.7401	19.9235
5.16e-10	1.15938	A0A087WY85;D6RAH7;H9KV45;P61077;P61077-3	A0A087WY85;D6RAH7;H9KV45;P61077;P61077-3	UBE2D3	Isoform of P61077, Ubiquitin-conjugating enzyme E2 D3;Isoform of P61077, Ubiquitin-conjugating enzyme E2 D3;Isoform of P61077, Ubiquitin-conjugating enzyme E2 D3;Ubiquitin-conjugating enzyme E2 D3;Isoform of P61077, Isoform 3 of Ubiquitin-conjugating enzyme E2 D3	A0A087WY85_HUMAN;D6RAH7_HUMAN;H9KV45_HUMAN;UB2D3_HUMAN;UB2D3-3_HUMAN	0.0741861	0.0204632	0.190962	0.998493	0.173138	0.522252	-0.326063	-0.671193	-0.34513	19.4609	20.2798	19.3519	20.3192	19.7651	19.5057	16.0913	19.7921	19.8363	19.0708	19.5384	19.3191	18.3216	19.4943	19.6684	19.9169	19.7651	19.2319	19.4913	20.1239	19.2673	18.9674	17.3902	18.5258	19.7525	20.3329	19.9841	19.5505	18.9207	20.343	19.8644	21.1517	19.8357	20.4209
2.24e-15	1.19466	Q14247	Q14247	CTTN	Src substrate cortactin	SRC8_HUMAN	0.323719	0.0205735	0.00139843	0.998493	0.173619	0.0680454	0.239393	-0.868143	-1.10754	19.8641	20.4761	19.117	19.0881	20.7136	15.7551	17.3418	20.3338	16.8932	19.4029	19.7361	20.7479	18.1766	20.3039	19.6807	19.1439	20.6845	15.7525	20.2182	20.4763	20.7459	18.4261	20.2245	20.7341	19.3028	19.5583	19.1425	20.7566	20.2172	20.4287	20.1915	20.289	20.2734	20.6872
3.4e-08	1.145	A0A024R0T9;K7ER74;P02655;Q6P163;V9GYJ8	A0A024R0T9;K7ER74;P02655;Q6P163;V9GYJ8	APOC4-APOC2;APOC4-APOC2;APOC2;APOC2;APOC2	Isoform of K7ER74, Apolipoprotein C-II isoform 1;APOC4-APOC2 readthrough (NMD candidate);Apolipoprotein C-II;Isoform of P02655, APOC2 protein;Isoform of P02655, Apolipoprotein C-II	A0A024R0T9_HUMAN;K7ER74_HUMAN;APOC2_HUMAN;Q6P163_HUMAN;V9GYJ8_HUMAN	0.824745	0.020747	0.0123335	0.998493	0.17463	0.168368	0.0613765	0.916061	0.854684	17.6211	NA	NA	17.1557	NA	17.9733	18.3617	NA	19.2337	NA	17.9146	NA	20.3852	NA	17.2603	16.6078	16.878	19.0041	17.5627	NA	NA	17.8723	NA	17.1583	16.9342	17.6221	17.0703	16.8185	17.7453	16.7679	NA	NA	17.5155	17.4443
0.000121663	1.06052	A0A2R8YCS7;Q9Y3Z3;Q9Y3Z3-4	A0A2R8YCS7;Q9Y3Z3;Q9Y3Z3-4	SAMHD1	Isoform of Q9Y3Z3, Deoxynucleoside triphosphate triphosphohydrolase SAMHD1;Deoxynucleoside triphosphate triphosphohydrolase SAMHD1;Isoform of Q9Y3Z3, Isoform 4 of Deoxynucleoside triphosphate triphosphohydrolase SAMHD1	A0A2R8YCS7_HUMAN;SAMH1_HUMAN;SAMH1-4_HUMAN	0.365968	0.0211016	0.00376051	0.998493	0.176699	0.100147	0.175349	-0.849657	-1.02501	14.9699	15.2178	NA	NA	16.0315	15.2541	NA	15.4524	14.3115	14.246	13.0067	16.0301	14.7091	15.2035	13.9029	13.2583	15.3167	13.5923	14.4237	13.9167	15.5394	14.0494	16.1897	15.0776	NA	14.6216	15.9256	NA	NA	15.2775	12.6932	NA	14.9067	NA
0.000179136	1.02972	A6NEM2;P51610;P51610-2;P51610-4	A6NEM2;P51610;P51610-2;P51610-4	HCFC1	Isoform of P51610, Host cell factor 1;Host cell factor 1;Isoform of P51610, Isoform 2 of Host cell factor 1;Isoform of P51610, Isoform 4 of Host cell factor 1	A6NEM2_HUMAN;HCFC1_HUMAN;HCFC1-2_HUMAN;HCFC1-4_HUMAN	0.881206	0.0210491	0.0153104	0.998493	0.176699	0.183555	-0.0399797	-1.05479	-1.01481	14.8075	15.2996	13.3573	NA	15.0006	14.5626	NA	15.6889	NA	15.1236	14.9357	14.9695	13.1485	15.5818	15.1183	16.3558	14.94	10.5721	14.829	14.9004	15.1444	14.7659	15.3169	14.9287	13.3276	15.3232	NA	14.56	15.1997	16.3473	14.834	15.3938	15.1631	15.0785
5.44e-14	1.18612	E7EMS2;G3V3D1;G3V3E8;J3KMY5;P61916	E7EMS2;G3V3D1;G3V3E8;J3KMY5;P61916	NPC2	Isoform of P61916, NPC intracellular cholesterol transporter 2;Isoform of P61916, NPC intracellular cholesterol transporter 2 (Fragment);Isoform of P61916, NPC intracellular cholesterol transporter 2;Isoform of P61916, NPC intracellular cholesterol transporter 2;NPC intracellular cholesterol transporter 2	E7EMS2_HUMAN;G3V3D1_HUMAN;G3V3E8_HUMAN;J3KMY5_HUMAN;NPC2_HUMAN	0.381308	0.0214189	0.0564636	0.998493	0.178895	0.322386	0.188412	0.765383	0.576971	18.476	16.7016	17.8968	16.8042	18.2094	16.9766	18.8201	18.1502	19.1683	18.4582	17.5481	18.8333	17.7328	15.8935	18.2213	18.1883	18.3663	19.6804	17.8491	17.8425	17.7726	18.1939	18.9996	18.5591	17.9812	19.4983	18.4243	18.2722	19.0812	19.1213	16.4295	18.9905	18.2565	18.1977
2.69e-17	1.20614	P07108	P07108	DBI	Acyl-CoA-binding protein	ACBP_HUMAN	0.83735	0.0216454	0.0178875	0.998493	0.179697	0.194369	0.0383189	0.663918	0.625599	23.7194	23.1879	22.0049	23.7044	23.262	24.2986	24.3623	23.3051	24.2071	23.4435	24.0069	22.1149	24.2078	22.6728	23.7644	24.064	23.7304	25.7249	23.3306	23.92	23.2144	24.9818	23.0212	23.3092	24.858	23.8165	22.188	23.7525	24.4109	24.1737	23.6919	22.6876	24.0012	23.6783
6.56e-06	1.11763	Q6P4A8	Q6P4A8	PLBD1	Phospholipase B-like 1	PLBL1_HUMAN	0.0131801	0.0217242	0.467445	0.998493	0.179697	0.753835	0.62917	0.876174	0.247004	16.9077	NA	18.008	17.1236	NA	17.0956	17.2275	NA	16.2725	16.9638	NA	16.8408	16.2463	15.3921	15.2024	NA	14.7825	16.9912	16.3791	16.3042	18.0751	15.828	17.2844	16.1788	17.7102	14.8702	17.3774	15.4755	18.411	17.6338	16.7352	16.4743	17.6666	16.5214
7.23e-07	1.13149	Q86TI2	Q86TI2	DPP9	Dipeptidyl peptidase 9	DPP9_HUMAN	0.463932	0.0217362	0.0457701	0.998493	0.179697	0.293099	0.136217	0.658566	0.522349	18.1727	18.5573	17.7752	18.3572	16.7107	18.3261	21.5114	18.828	17.397	17.6102	17.8424	18.2142	19.0887	18.1704	19.0341	18.6686	17.8021	18.5326	18.533	18.1054	18.0631	18.8723	19.2323	17.42	19.0718	17.1852	17.9777	18.259	18.4719	17.3564	16.8893	18.5167	18.1502	18.1812
1.4e-07	1.13919	Q9GZP4;Q9GZP4-2	Q9GZP4;Q9GZP4-2	PITHD1	PITH domain-containing protein 1;Isoform of Q9GZP4, Isoform 2 of PITH domain-containing protein 1	PITH1_HUMAN;PITH1-2_HUMAN	0.121299	0.0216227	0.154096	0.998493	0.179697	0.48797	0.23381	0.533596	0.299786	17.942	17.6138	17.5572	18.4451	17.6533	17.7877	20.0182	18.356	18.4219	18.3452	18.262	17.8943	18.2019	18.1906	17.2728	17.923	17.1417	18.532	17.9365	16.9768	17.9497	18.8713	18.2284	17.531	18.5627	18.2998	16.9191	18.2064	18.7573	17.7596	18.4515	18.8225	17.9756	18.7894
4.43e-13	1.1802	Q8IUE6	Q8IUE6	HIST2H2AB	Histone H2A type 2-B	H2A2B_HUMAN	0.615095	0.021838	0.0308471	0.998493	0.18008	0.243191	-0.120042	-0.84741	-0.727368	20.2823	19.3014	20.4079	20.3872	20.2245	17.7474	19.6165	19.9886	20.2066	21.0818	19.4895	20.0729	21.0158	20.9343	20.8766	15.9638	21.1335	17.3409	20.7726	20.6985	20.2935	19.3829	21.2465	19.6386	20.3615	20.9967	21.3767	20.3213	21.3039	20.98	20.1042	19.5664	19.9911	20.5137
5.93e-09	1.15133	K7EME0	K7EME0	ACAA2	Isoform of P42765, 3-ketoacyl-CoA thiolase, mitochondrial	K7EME0_HUMAN	0.197104	0.0221204	0.103346	0.998493	0.181947	0.417191	-0.396963	-1.1463	-0.749341	16.9968	17.376	15.8782	16.6031	17.8024	15.4151	17.2214	18.4079	18.1663	16.8768	15.8383	17.226	18.9265	18.0955	16.7645	NA	15.9583	16.9767	16.4717	17.3399	15.6739	16.2829	18.7767	15.5309	15.3131	16.2894	19.2916	17.4457	NA	16.7729	16.6676	17.3118	15.1316	16.6807
0.000308004	0.993921	P35240;P35240-2;P35240-3;P35240-4;P35240-5;P35240-6;P35240-7;P35240-8	P35240;P35240-2;P35240-3;P35240-4;P35240-5;P35240-6;P35240-7;P35240-8	NF2	Merlin;Isoform of P35240, Isoform 2 of Merlin;Isoform of P35240, Isoform 3 of Merlin;Isoform of P35240, Isoform 4 of Merlin;Isoform of P35240, Isoform 5 of Merlin;Isoform of P35240, Isoform 6 of Merlin;Isoform of P35240, Isoform 7 of Merlin;Isoform of P35240, Isoform 8 of Merlin	MERL_HUMAN;MERL-2_HUMAN;MERL-3_HUMAN;MERL-4_HUMAN;MERL-5_HUMAN;MERL-6_HUMAN;MERL-7_HUMAN;MERL-8_HUMAN	0.0146462	0.0222094	0.639766	0.998493	0.182218	0.854367	1.18715	1.42085	0.233708	17.789	19.07	NA	NA	NA	NA	NA	18.8024	NA	NA	19.0181	NA	NA	NA	17.0944	NA	NA	NA	18.5929	NA	NA	NA	NA	NA	NA	NA	18.2469	NA	NA	NA	NA	NA	NA	NA
3.81e-09	1.15284	E5RGQ3;Q9H446;Q9H446-2	E5RGQ3;Q9H446;Q9H446-2	RWDD1	Isoform of Q9H446, RWD domain-containing protein 1 (Fragment);RWD domain-containing protein 1;Isoform of Q9H446, Isoform 2 of RWD domain-containing protein 1	E5RGQ3_HUMAN;RWDD1_HUMAN;RWDD1-2_HUMAN	0.919709	0.0224085	0.0144438	0.998493	0.183388	0.177758	0.0234897	0.807436	0.783947	17.56	18.168	17.2175	17.3939	16.4853	15.7109	22.0377	17.0082	16.6128	17.3561	17.4163	17.5387	18.8611	17.7729	17.8299	17.8543	17.5181	17.0571	17.4362	17.3586	17.3696	16.8523	NA	17.104	18.3332	17.3671	14.7381	18.1444	17.4629	17.5739	17.928	17.3198	17.7127	17.6335
0.000146552	1.04729	A0A2R8Y455;A0A2R8Y600;A0A2R8Y620;A0A2R8Y7U2;Q86VX2;Q86VX2-2	A0A2R8Y455;A0A2R8Y600;A0A2R8Y620;A0A2R8Y7U2;Q86VX2;Q86VX2-2	COMMD7	COMM domain-containing protein 7;Isoform of A0A2R8Y455, COMM domain-containing protein 7;Isoform of A0A2R8Y455, COMM domain-containing protein 7;Isoform of A0A2R8Y455, COMM domain-containing protein 7;COMM domain-containing protein 7;Isoform of Q86VX2, Isoform 2 of COMM domain-containing protein 7	A0A2R8Y455_HUMAN;A0A2R8Y600_HUMAN;A0A2R8Y620_HUMAN;A0A2R8Y7U2_HUMAN;COMD7_HUMAN;COMD7-2_HUMAN	0.943215	0.0226082	0.0111251	0.998493	0.183397	0.159794	0.0101182	-0.511728	-0.521846	16.7155	17.1201	16.2229	16.5294	17.1179	15.9685	17.3787	16.8551	15.7912	16.105	16.203	17.3036	NA	16.8278	15.9675	NA	16.5451	17.0056	16.6841	16.3668	16.4268	17.5246	16.7835	16.5277	16.5766	NA	16.0159	16.7337	15.7605	16.5087	17.3059	16.2973	16.0159	17.0648
1.21e-12	1.17737	O15511	O15511	ARPC5	Actin-related protein 2/3 complex subunit 5	ARPC5_HUMAN	0.0677447	0.0225218	0.227325	0.998493	0.183397	0.563028	0.518406	0.994109	0.475703	18.7183	18.0409	17.878	20.7245	17.5364	20.15	20.3258	18.0402	20.9715	17.4571	17.5023	19.5454	21.4904	17.5994	18.3137	20.0044	18.0406	20.7443	18.003	17.6331	18.332	20.3876	18.2505	18.3118	20.3057	20.1535	18.246	17.7211	20.1145	18.2527	17.4149	19.8943	17.5616	17.7049
4.39e-08	1.144	Q9NYJ1	Q9NYJ1	COA4	Cytochrome c oxidase assembly factor 4 homolog, mitochondrial	COA4_HUMAN	0.792971	0.0226354	0.0205581	0.998493	0.183397	0.203019	0.073943	0.988743	0.9148	17.483	NA	NA	19.799	16.3421	18.3967	19.1648	14.8146	18.7077	18.6965	18.6167	NA	18.3024	16.7953	17.8246	18.5773	16.8148	19.0596	16.0151	16.8865	17.651	18.6676	17.3486	17.1563	20.0459	19.0538	17.4187	17.0915	19.6034	16.9779	16.4689	16.3029	17.5666	17.0982
3.6e-11	1.1675	Q9Y315	Q9Y315	DERA	Deoxyribose-phosphate aldolase	DEOC_HUMAN	0.843722	0.022558	0.00872566	0.998493	0.183397	0.146178	0.0301562	-0.538929	-0.569085	18.5652	19.2434	19.6099	19.1544	18.6007	19.1468	17.6395	18.0048	18.2823	18.9698	18.7597	18.7622	18.2717	18.6553	19.1361	19.2455	18.5688	17.185	18.7077	18.5062	18.8696	18.845	17.9492	18.6113	19.0868	18.3532	18.6233	19.3673	18.771	18.9275	19.3521	19.2692	18.9572	18.2986
3.74e-15	1.19333	P14920	P14920	DAO	D-amino-acid oxidase	OXDA_HUMAN	0.227449	0.0228909	0.0998676	0.998493	0.185006	0.40948	0.237809	0.691609	0.4538	18.9499	18.5219	17.5293	19.0992	19.3919	17.9582	21.9834	18.52	18.0187	18.4883	19.1555	19.1223	20.9628	19.3021	17.6531	19.5184	19.654	17.7964	18.9716	17.9804	18.9652	18.7217	21.3	18.5478	19.8949	19.4217	18.4081	18.8046	18.9088	18.3386	17.5417	19.1919	19.2837	18.7633
1.58e-06	1.12719	A0A0A0MSJ0;Q86XP3;Q86XP3-2	A0A0A0MSJ0;Q86XP3;Q86XP3-2	DDX42	Isoform of Q86XP3, ATP-dependent RNA helicase DDX42;ATP-dependent RNA helicase DDX42;Isoform of Q86XP3, Isoform 2 of ATP-dependent RNA helicase DDX42	A0A0A0MSJ0_HUMAN;DDX42_HUMAN;DDX42-2_HUMAN	0.363842	0.0234116	0.0610023	0.998493	0.186241	0.331053	0.179277	0.764833	0.585555	17.4916	17.3958	18.0092	18.1593	16.314	17.7673	NA	16.3227	16.9722	18.0863	18.0005	17.7307	17.805	17.1393	17.1417	17.7942	17.1619	17.7098	17.2753	17.9901	17.7621	18.7191	16.7385	17.1589	18.824	18.3936	NA	16.6156	16.7475	18.9211	17.9854	16.7028	17.9753	17.2956
1.23e-08	1.14877	A0A494C0R8	A0A494C0R8	CLUH	Isoform of O75153, Clustered mitochondria protein homolog	A0A494C0R8_HUMAN	0.608135	0.0239787	0.0346118	0.998493	0.186241	0.257331	-0.108043	-0.735971	-0.627928	17.7401	18.9224	17.983	17.3157	18.2237	15.8986	17.4826	18.1182	17.2294	16.9326	16.5342	18.5046	17.0844	19.0347	17.4666	17.461	17.421	16.9616	18.324	18.614	18.129	17.2939	18.0125	18.0489	18.5241	17.8588	17.6826	17.8465	18.4492	18.3051	19.4678	18.2368	17.387	18.6578
0.000110059	1.06604	E7EWK3;H7C514;H7C5F5;Q9H2U1;Q9H2U1-2	E7EWK3;H7C514;H7C5F5;Q9H2U1;Q9H2U1-2	DHX36	Isoform of Q9H2U1, ATP-dependent DNA/RNA helicase DHX36 (Fragment);Isoform of Q9H2U1, ATP-dependent DNA/RNA helicase DHX36 (Fragment);Isoform of Q9H2U1, ATP-dependent DNA/RNA helicase DHX36 (Fragment);ATP-dependent DNA/RNA helicase DHX36;Isoform of Q9H2U1, Isoform 2 of ATP-dependent DNA/RNA helicase DHX36	E7EWK3_HUMAN;H7C514_HUMAN;H7C5F5_HUMAN;DHX36_HUMAN;DHX36-2_HUMAN	0.472288	0.0234125	0.0418606	0.998493	0.186241	0.283344	-0.201215	-1.42055	-1.21934	14.9569	15.6262	NA	NA	NA	NA	NA	14.9527	NA	NA	NA	14.9084	NA	15.6879	NA	NA	15.1525	NA	15.9478	15.3935	14.7102	NA	15.1654	14.6197	NA	NA	NA	14.753	NA	14.5205	15.5263	16.0046	NA	15.2416
5.25e-08	1.14329	F5H0U5;Q9NZD2	F5H0U5;Q9NZD2	GLTP	Isoform of Q9NZD2, Glycolipid transfer protein;Glycolipid transfer protein	F5H0U5_HUMAN;GLTP_HUMAN	0.362512	0.0235601	0.065978	0.998493	0.186241	0.340175	-0.139918	-0.53619	-0.396272	17.3564	18.0306	18.3757	17.4733	16.7608	18.0946	14.8464	17.5795	17.0014	16.5946	16.9826	17.6968	16.5888	18.1012	17.5475	17.1397	17.2828	17.9404	17.6954	18.6632	17.7306	17.0401	15.9016	17.1441	17.4559	17.681	18.0283	18.0932	17.3582	17.2419	18.2069	17.3502	17.3203	18.1055
4.6e-07	1.13379	K7EJR3;P48556;R4GMR5	K7EJR3;P48556;R4GMR5	PSMD8	Isoform of P48556, 26S proteasome non-ATPase regulatory subunit 8 (Fragment);26S proteasome non-ATPase regulatory subunit 8;Isoform of P48556, 26S proteasome non-ATPase regulatory subunit 8	K7EJR3_HUMAN;PSMD8_HUMAN;R4GMR5_HUMAN	0.703138	0.023257	0.02699	0.998493	0.186241	0.228361	-0.0641992	-0.612221	-0.548022	18.2419	17.6161	18.72	18.997	18.7689	19.0633	NA	17.5414	19.3282	18.0437	17.7846	18.4154	19.3871	18.8756	17.8572	17.6421	18.4988	18.6349	17.4598	18.941	18.2839	18.5746	18.4164	18.1059	18.9081	17.7249	17.3051	18.047	18.951	18.7895	18.9278	18.4772	17.7005	18.418
1.48e-09	1.156	O43741	O43741	PRKAB2	5'-AMP-activated protein kinase subunit beta-2	AAKB2_HUMAN	0.556968	0.0237971	0.0389442	0.998493	0.186241	0.275064	-0.0920348	-0.566892	-0.474857	17.0674	17.4364	16.4035	16.4815	17.6791	16.4656	NA	17.5821	16.093	16.7587	17.337	17.5396	16.8491	17.0419	16.879	15.8619	17.2523	17.3614	17.408	17.6898	17.8116	16.5823	16.9474	17.4337	17.2247	16.8266	16.8713	17.085	17.6231	17.9032	18.31	17.0568	16.8076	17.234
3.61e-13	1.18078	P02652;V9GYE3;V9GYG9;V9GYM3	P02652;V9GYE3;V9GYG9;V9GYM3	APOA2	Apolipoprotein A-II;Isoform of P02652, Apolipoprotein A-II;Isoform of P02652, Apolipoprotein A-II (Fragment);Isoform of P02652, Apolipoprotein A-II	APOA2_HUMAN;V9GYE3_HUMAN;V9GYG9_HUMAN;V9GYM3_HUMAN	0.588454	0.0238587	0.0368095	0.998493	0.186241	0.267058	0.177193	1.1389	0.961712	18.2267	14.5128	19.0306	NA	17.8529	17.5575	20.5372	18.163	16.6059	19.3154	19.4817	18.2288	16.4402	17.7679	18.3894	20.2395	18.3711	13.4912	19.1991	17.1462	18.1942	12.7582	18.6505	19.239	13.8454	18.9239	18.7833	18.1256	NA	17.9046	17.3554	18.011	17.963	18.3815
8.47e-07	1.13065	P07205	P07205	PGK2	Phosphoglycerate kinase 2	PGK2_HUMAN	0.891735	0.024056	0.0184966	0.998493	0.186241	0.196512	0.0362402	0.98948	0.95324	19.4529	19.3265	20.429	21.142	18.5609	20.4495	NA	19.9217	21.8272	20.233	20.5735	19.0474	19.8862	19.3458	20.505	20.4658	18.712	22.8587	19.7215	19.3514	19.401	20.9576	16.0558	18.4371	19.8607	20.4638	21.0634	18.5217	21.4097	18.9042	19.2605	18.6867	19.6676	19.397
6.46e-12	1.17255	P08571	P08571	CD14	Monocyte differentiation antigen CD14	CD14_HUMAN	0.658693	0.0237548	0.0303067	0.998493	0.186241	0.241932	0.0742113	0.587855	0.513643	19.0203	18.1229	18.8034	19.2797	18.0198	18.5103	18.1003	18.2894	19.4749	19.0583	19.0238	18.7291	19.9929	17.9992	19.9686	19.8168	18.726	18.8839	18.937	19.1274	18.6327	19.152	17.436	18.4487	19.4524	20.2273	19.1675	18.5719	19.6103	18.627	18.8028	18.4028	19.8358	18.9517
3.08e-14	1.18765	P15144	P15144	ANPEP	Aminopeptidase N	AMPN_HUMAN	0.0209504	0.0238364	0.407438	0.998493	0.186241	0.710176	0.466313	0.696959	0.230645	19.0817	18.4935	17.9498	18.8207	18.8982	19.0234	21.1872	18.6995	19.6751	17.6033	17.9997	19.1509	20.9467	18.1108	18.6648	18.428	19.4736	18.5177	18.266	18.4839	19.1803	19.5017	20.0388	19.2151	19.2935	19.4858	19.8216	19.1173	20.0219	18.7802	17.5518	19.059	18.9721	18.502
1.05e-12	1.17779	P43034	P43034	PAFAH1B1	Platelet-activating factor acetylhydrolase IB subunit alpha	LIS1_HUMAN	0.38306	0.0234953	0.0613981	0.998493	0.186241	0.331366	-0.179957	-0.722204	-0.542247	18.4703	19.1868	18.9603	16.0664	18.7527	17.9581	16.9387	18.5248	16.177	18.9312	18.949	18.8002	15.3944	19.0604	18.8463	19.0862	18.9723	16.256	18.8965	18.7579	18.88	16.9682	18.7025	18.7606	17.0516	18.2674	18.8382	18.3596	15.5618	18.8437	19.289	19.348	18.9987	19.0334
0.000162689	1.0382	P53007	P53007	SLC25A1	Tricarboxylate transport protein, mitochondrial	TXTP_HUMAN	0.0162052	0.0240755	0.404654	0.998493	0.186241	0.708443	1.60694	2.34127	0.734324	13.4949	NA	NA	14.7857	12.806	NA	NA	NA	NA	NA	NA	13.8565	NA	NA	NA	NA	NA	NA	NA	NA	NA	NA	14.0034	NA	NA	12.5502	NA	NA	NA	12.2967	NA	NA	NA	NA
1.14e-11	1.17091	P62266	P62266	RPS23	40S ribosomal protein S23	RS23_HUMAN	0.518364	0.0238597	0.0435231	0.998493	0.186241	0.290139	-0.126997	-0.685368	-0.558371	18.4372	18.7368	20.6865	18.0111	18.5754	19.3189	15.9236	17.11	19.6248	18.2787	17.8362	18.335	19.8688	19.8396	18.4161	17.8659	17.8792	18.972	19.1924	18.5508	17.8725	17.8048	17.5186	17.8691	18.0502	18.2827	19.9327	18.0734	19.1626	18.0934	19.5625	19.3753	18.0515	18.6432
3.61e-17	1.20539	Q00266	Q00266	MAT1A	S-adenosylmethionine synthase isoform type-1	METK1_HUMAN	0.079855	0.0231983	0.211614	0.998493	0.186241	0.551196	-0.297147	-0.591661	-0.294514	21.9527	22.7521	22.383	22.0921	21.3747	23.1857	21.4304	21.8027	22.5435	22.1564	22.3016	21.0915	21.4722	22.2775	21.8595	22.137	21.7244	22.9033	21.615	22.6851	21.6201	22.6151	20.7742	21.448	22.4644	22.8511	21.5758	22.4795	22.5916	21.8055	22.8782	21.4446	21.7645	22.2111
1.36e-06	1.12806	Q96HJ9	Q96HJ9	FMC1	Protein FMC1 homolog	FMC1_HUMAN	0.803738	0.0240405	0.0220142	0.998493	0.186241	0.209135	-0.0365753	-0.525065	-0.48849	17.8659	17.8007	18.1356	18.3655	17.8464	NA	16.1032	17.9806	18.6595	17.5197	17.4418	18.6549	18.8366	18.0338	18.1954	18.2903	17.958	17.7798	17.6955	18.0337	17.8508	18.7671	17.8187	17.9988	16.3006	17.665	18.2675	18.2409	18.2307	18.1362	17.3301	18.2565	18.2315	18.0027
4.83e-08	1.14361	Q9H1E3	Q9H1E3	NUCKS1	Nuclear ubiquitous casein and cyclin-dependent kinase substrate 1	NUCKS_HUMAN	0.281286	0.0231554	0.0813894	0.998493	0.186241	0.369709	-0.398883	-1.33951	-0.940629	16.5921	17.4087	17.8292	14.3923	17.1278	14.1169	NA	16.8886	14.0789	17.8732	17.678	16.5899	NA	18.4127	16.8579	17.4486	17.1543	12.8163	17.3748	17.9243	16.3544	14.0094	15.8237	17.451	14.159	16.1195	17.8264	17.2305	11.7026	15.8276	18.2164	16.6969	16.951	17.9143
3.25e-06	1.1227	Q9HA77	Q9HA77	CARS2	Probable cysteine--tRNA ligase, mitochondrial	SYCM_HUMAN	0.51549	0.023685	0.0436356	0.998493	0.186241	0.290139	-0.197613	-1.09446	-0.896852	17.2302	17.7311	18.1552	14.8157	17.9591	17.4351	15.6486	17.3579	20.8436	17.0234	17.8931	17.6374	20.2072	17.7101	18.3033	18.2276	16.6085	13.5943	17.7295	17.2946	17.3275	14.2724	17.0865	17.2701	19.6189	16.7521	17.5649	17.9848	15.3097	17.1185	17.2109	17.4907	17.5648	17.9592
1.52e-09	1.15592	Q9Y316;Q9Y316-3	Q9Y316;Q9Y316-3	MEMO1	Protein MEMO1;Isoform of Q9Y316, Isoform 3 of Protein MEMO1	MEMO1_HUMAN;MEMO1-3_HUMAN	0.126305	0.0239529	0.157173	0.998493	0.186241	0.489134	0.303268	0.709438	0.406171	16.9427	17.5914	17.4212	17.6372	16.1781	17.4747	19.4033	17.144	16.2608	16.9567	16.552	17.3601	16.3483	18.4027	18.1241	18.2501	16.5994	18.6821	17.3866	17.6628	17.3939	17.427	16.3431	15.0198	16.9568	17.9844	17.3955	17.4611	18.3109	16.5928	17.4766	17.0794	17.3637	17.6777
4.93e-09	1.15197	H3BS02;H3BTL2;O14874;O14874-2;O14874-3	H3BS02;H3BTL2;O14874;O14874-2;O14874-3	BCKDK	Isoform of O14874, Protein-serine/threonine kinase;Isoform of O14874, Protein-serine/threonine kinase (Fragment);[3-methyl-2-oxobutanoate dehydrogenase [lipoamide]] kinase, mitochondrial;Isoform of O14874, Isoform 2 of [3-methyl-2-oxobutanoate dehydrogenase [lipoamide]] kinase, mitochondrial;Isoform of O14874, Isoform 3 of [3-methyl-2-oxobutanoate dehydrogenase [lipoamide]] kinase, mitochondrial	H3BS02_HUMAN;H3BTL2_HUMAN;BCKD_HUMAN;BCKD-2_HUMAN;BCKD-3_HUMAN	0.802862	0.0241878	0.0231626	0.998493	0.186481	0.212585	-0.0551784	-0.860864	-0.805686	16.7564	17.018	17.7156	16.0392	17.9386	15.2175	NA	15.7411	NA	15.6052	16.3146	17.1949	15.5796	17.1123	NA	NA	17.4879	17.271	16.8642	17.0833	16.3923	14.6165	17.8941	16.5841	16.3766	NA	16.64	17.8346	16.999	16.7437	NA	16.9552	16.3642	17.442
1.72e-12	1.17636	P26640	P26640	VARS	Valine--tRNA ligase	SYVC_HUMAN	0.493647	0.0242213	0.0466935	0.998493	0.186481	0.293099	-0.12424	-0.632467	-0.508228	17.0735	18.3665	17.7982	16.7201	17.3963	16.8754	16.9738	16.8645	17.055	16.1208	17.0157	17.9196	16.8051	18.2996	17.8016	17.1235	16.4341	17.7017	17.6113	17.4291	18.0389	14.9485	16.9223	16.8212	17.0687	16.1057	17.9515	16.3837	16.0152	17.3614	17.6892	16.9289	16.7339	17.7132
9.91e-10	1.15728	A0A0B4J2B5;S4R460	A0A0B4J2B5;S4R460	IGHV3OR16-9	Immunoglobulin heavy variable 3/OR16-9 (non-functional) (Fragment);Isoform of A0A0B4J2B5, Immunoglobulin heavy variable 3/OR16-9 (non-functional)	A0A0B4J2B5_HUMAN;S4R460_HUMAN	0.264029	0.0244436	0.0927116	0.998493	0.187586	0.391746	0.243187	0.755992	0.512805	18.0577	16.7652	17.6109	17.3854	17.44	18.2803	17.4001	18.6594	18.1916	17.4432	18.3388	17.8396	18.4557	17.2901	19.0194	18.3835	18.3073	17.6828	18.1716	18.4614	17.9731	16.9165	17.3774	18.2873	19.5423	18.1075	19.7729	17.8486	16.9465	17.7432	17.7411	17.2528	17.1296	17.1389
1.35e-06	1.12811	G3V264;G3V2M1;P05154	G3V264;G3V2M1;P05154	SERPINA5	Isoform of P05154, Plasma serine protease inhibitor (Fragment);Isoform of P05154, Plasma serine protease inhibitor (Fragment);Plasma serine protease inhibitor	G3V264_HUMAN;G3V2M1_HUMAN;IPSP_HUMAN	0.444091	0.024538	0.0438276	0.998493	0.187586	0.290139	0.230637	0.953678	0.723042	15.8629	15.708	13.9892	16.026	NA	13.5925	NA	12.8331	16.1874	NA	16.3352	15.5251	16.5514	15.2028	14.6769	15.6849	NA	16.5389	16.4513	15.2656	15.6844	NA	14.1747	16.1148	15.9005	16.924	15.4358	NA	15.7594	NA	NA	NA	16.0543	16.4976
3.98e-13	1.1805	P36578	P36578	RPL4	60S ribosomal protein L4	RL4_HUMAN	0.338645	0.0244878	0.0728895	0.998493	0.187586	0.354423	-0.173715	-0.630704	-0.45699	18.8816	19.7423	20.983	18.4905	19.4689	19.3907	16.0066	18.632	19.0854	18.9704	17.2473	18.6253	18.5818	20.5576	18.4134	18.4763	18.5326	18.9377	19.3469	19.4862	18.8205	17.5825	18.5361	18.0623	18.0633	19.0173	20.4842	18.5325	18.6388	18.9691	20.5426	18.6588	18.3152	19.0442
1.16e-18	1.21397	P68104;Q5VTE0	P68104;Q5VTE0	EEF1A1;EEF1A1P5	Elongation factor 1-alpha 1;Putative elongation factor 1-alpha-like 3	EF1A1_HUMAN;EF1A3_HUMAN	0.58379	0.0247253	0.0379414	0.998493	0.188574	0.270333	-0.117587	-0.745545	-0.627958	21.6138	22.1205	21.5848	21.305	23.0701	19.7326	21.2005	22.1635	19.2666	20.8856	20.6865	22.3847	20.9376	22.163	20.9905	20.9301	22.4197	19.1018	21.8532	22.3422	22.133	19.7375	23.0248	22.3293	20.7848	21.7432	21.9981	21.4193	20.4481	22.8286	22.0834	21.618	21.1877	21.9003
2e-13	1.18246	Q9BPW8	Q9BPW8	NIPSNAP1	Protein NipSnap homolog 1	NIPS1_HUMAN	0.162778	0.0249738	0.140608	0.998493	0.190023	0.462737	-0.174623	-0.431971	-0.257348	18.5652	19.4124	19.2747	18.9004	18.6525	17.933	18.5867	18.6197	19.0444	18.0919	19.1063	18.6907	17.4449	19.6213	18.4344	18.6422	18.5242	18.7486	18.3909	18.0917	18.3671	18.884	18.9055	18.4082	18.2721	18.0374	18.3562	18.4401	18.2958	18.5282	19.0464	18.6723	18.4206	18.5046
3.41e-08	1.14498	A0A087WTY7;Q9H227	A0A087WTY7;Q9H227	GBA3	Isoform of Q9H227, Cytosolic beta-glucosidase;Cytosolic beta-glucosidase	A0A087WTY7_HUMAN;GBA3_HUMAN	0.280068	0.0251555	0.0900871	0.998493	0.190423	0.38716	-0.352847	-1.12872	-0.77587	19.7455	18.826	20.4049	21.0041	17.758	21.8168	22.4626	20.6612	20.481	20.6061	19.7313	18.9528	21.1	19.0304	20.6538	18.0304	17.5412	16.3574	18.5525	20.2394	18.2867	20.6469	21.1026	20.3022	20.5064	20.9484	20.9492	19.9841	22.3854	20.8033	20.4918	18.6697	19.9211	20.0764
3.33e-13	1.18101	B0QY89;Q9Y262	B0QY89;Q9Y262	EIF3L	Isoform of Q9Y262, Eukaryotic translation initiation factor 3 subunit L;Eukaryotic translation initiation factor 3 subunit L	B0QY89_HUMAN;EIF3L_HUMAN	0.8928	0.0252022	0.0186327	0.998493	0.190423	0.196512	-0.0183044	-0.470563	-0.452258	18.9421	19.3679	18.873	18.3909	19.1123	19.6341	19.6715	19.201	19.4692	18.2189	17.9017	19.0545	19.7437	19.4799	18.4144	17.9935	18.9549	19.6889	19.1696	19.322	19.1006	19.2538	20.266	19.0476	19.0187	18.5787	19.2834	18.7527	19.5194	19.1824	19.2142	19.0415	18.4584	19.254
1.69e-12	1.17642	P35754	P35754	GLRX	Glutaredoxin-1	GLRX1_HUMAN	0.700511	0.0251229	0.0291177	0.998493	0.190423	0.237101	0.0547469	0.493223	0.438476	19.9279	19.8179	19.4073	20.6631	19.3938	20.8652	20.6231	19.9785	20.2937	20.0597	20.5877	19.7352	18.9921	19.227	20.2464	20.2397	19.8051	21.3101	20.1075	20.4106	20.0832	20.7641	19.6732	19.6843	20.5117	20.3152	18.4807	20.4792	20.2975	19.8108	19.4237	19.0406	20.2779	19.4532
1.67e-06	1.12685	A0A075B6P5;P01615	A0A075B6P5;P01615	IGKV2-28;IGKV2D-28	Immunoglobulin kappa variable 2-28;Immunoglobulin kappa variable 2D-28	KV228_HUMAN;KVD28_HUMAN	0.347688	0.0252636	0.0730529	0.998493	0.190444	0.354423	0.207573	0.775888	0.568315	18.544	17.7278	16.9187	17.961	18.6938	18.0558	19.6216	19.1892	18.521	17.3373	18.5063	19.1965	18.2538	17.995	17.863	18.0933	18.9953	17.5947	18.5065	18.8312	18.4989	17.4538	18.5294	19.7726	17.746	17.6894	19.4559	18.5842	17.5942	17.7077	18.03	NA	18.7648	17.9737
5.92e-15	1.19214	O43747;O43747-2	O43747;O43747-2	AP1G1	AP-1 complex subunit gamma-1;Isoform of O43747, Isoform 2 of AP-1 complex subunit gamma-1	AP1G1_HUMAN;AP1G1-2_HUMAN	0.749514	0.0257761	0.0266803	0.998493	0.193097	0.227713	-0.0379327	-0.409862	-0.371929	19.3371	19.7466	19.3586	19.112	19.335	19.3607	19.8431	19.4245	18.1557	19.0567	19.1517	19.5742	18.8503	19.7014	18.9549	18.9645	19.3949	18.3495	19.5764	20.031	19.6234	18.885	19.6518	19.5933	19.1982	18.9497	19.0778	19.5193	18.7539	19.6934	20.3443	19.669	19.5894	19.9474
8.64e-21	1.22621	P48668	P48668	KRT6C	Keratin, type II cytoskeletal 6C	K2C6C_HUMAN	0.109532	0.0258173	0.189458	0.998493	0.193097	0.519013	0.437114	0.93609	0.498975	24.132	22.9949	22.5781	22.9841	24.6283	25.1412	27.8639	23.9243	24.5526	24.4635	24.1734	24.0361	26.1465	22.4698	22.5093	22.4779	23.9465	25.5435	23.629	22.6696	24.1869	25.2409	26.3291	24.1716	24.1014	22.8592	23.4512	24.1451	23.8256	23.9849	21.4004	23.4064	24.0044	23.3836
1.47e-08	1.14812	Q15417	Q15417	CNN3	Calponin-3	CNN3_HUMAN	0.528985	0.0258532	0.00420453	0.998493	0.193097	0.106813	-0.103678	0.567402	0.67108	17.1955	16.453	16.6118	17.7499	16.4165	17.2313	17.5197	17.4943	18.3341	17.4219	17.746	17.4498	17.2617	16.155	17.646	17.2088	17.1082	19.1756	17.2645	17.3486	16.9123	18.2605	16.7324	16.3336	17.3641	17.8866	16.9962	16.4163	17.6697	16.8678	16.6183	17.391	17.1445	16.7497
0.000124951	1.0588	Q15599	Q15599	SLC9A3R2	Na(+)/H(+) exchange regulatory cofactor NHE-RF2	NHRF2_HUMAN	0.224118	0.0258429	0.0899739	0.998493	0.193097	0.38716	-0.303243	-1.05045	-0.747204	16.7794	14.0011	15.3902	NA	16.1328	NA	NA	17.0545	NA	16.7631	16.4009	16.1635	NA	17.7109	17.936	NA	17.3166	NA	17.9412	16.9311	17.4284	15.9631	15.2469	17.4886	NA	16.6713	15.7279	17.6824	NA	16.8184	NA	NA	16.7242	17.5001
1.95e-10	1.1624	A0A0A0MSX9;P41252	A0A0A0MSX9;P41252	IARS	Isoform of P41252, Isoleucine--tRNA ligase, cytoplasmic;Isoleucine--tRNA ligase, cytoplasmic	A0A0A0MSX9_HUMAN;SYIC_HUMAN	0.535058	0.0262155	0.00440661	0.998493	0.195354	0.106813	0.109048	-0.602686	-0.711734	17.4281	18.0437	17.4346	15.969	18.0936	17.7452	17.1272	17.0724	16.3535	17.3459	17.008	18.3965	18.7514	18.4099	18.1319	17.3107	17.0947	18.2463	18.106	18.0475	17.8243	17.4726	16.9505	17.7981	18.3802	18.1028	18.3137	16.7529	18.7135	17.9903	18.4877	17.2984	17.6743	18.2019
5.16e-10	1.15938	P09661	P09661	SNRPA1	U2 small nuclear ribonucleoprotein A'	RU2A_HUMAN	0.588851	0.0263238	0.0399878	0.998493	0.195712	0.278575	-0.0786538	-0.499887	-0.421234	17.8258	17.9922	17.3614	18.1792	18.5193	17.5447	17.325	17.8991	17.8612	17.9459	17.1795	17.4089	18.8406	18.1724	17.1333	17.2533	17.8739	17.2766	18.2241	17.5769	18.0685	18.447	18.4327	18.3459	18.1698	17.638	17.4891	17.1069	17.5816	18.1376	18.0586	18.0219	17.2728	18.2562
1.44e-05	1.11049	B1AHL2;P23142-4	B1AHL2;P23142-4	FBLN1	Isoform of P23142, Fibulin-1;Isoform of P23142, Isoform C of Fibulin-1	B1AHL2_HUMAN;FBLN1-4_HUMAN	0.195419	0.0264596	0.129543	0.998493	0.196094	0.451675	0.405847	1.05381	0.647965	15.7123	NA	NA	15.6337	13.7524	15.9557	NA	NA	16.9299	15.1676	16.3644	16.608	19.4849	14.8926	16.4698	15.3832	15.6397	17.9641	16.2932	13.7252	14.7986	16.8292	NA	15.7007	16.9697	16.4966	NA	NA	15.1162	15.1043	NA	17.1519	16.4573	14.7487
1.18e-05	1.11252	F8WA66;F8WD97;P46063	F8WA66;F8WD97;P46063	RECQL	Isoform of P46063, ATP-dependent DNA helicase Q1 (Fragment);Isoform of P46063, ATP-dependent DNA helicase Q1 (Fragment);ATP-dependent DNA helicase Q1	F8WA66_HUMAN;F8WD97_HUMAN;RECQ1_HUMAN	0.921974	0.0264984	0.0133617	0.998493	0.196094	0.170914	0.0301995	-1.1595	-1.1897	15.4702	17.5111	16.6333	13.3868	15.6254	14.8066	14.5072	16.4492	13.957	15.0214	14.2429	16.519	13.9378	16.8951	16.2772	16.2968	NA	14.3184	16.599	16.7446	16.0753	13.2051	17.0319	15.4415	14.1488	14.63	17.518	15.8111	15.5112	NA	NA	15.3104	15.5581	16.4109
8.41e-14	1.1849	P47756-2	P47756-2	CAPZB	Isoform of P47756, Isoform 2 of F-actin-capping protein subunit beta	CAPZB-2_HUMAN	0.761672	0.0265721	0.0268109	0.998493	0.196094	0.228033	0.0308259	0.348742	0.317916	19.6081	18.9831	19.4915	19.8214	19.1483	19.2894	20.0802	19.9981	19.6571	19.8728	19.3308	19.7476	19.5081	18.7022	20.1355	20.0231	19.3473	19.9953	19.3936	19.7164	19.8837	19.9984	19.5352	19.5097	18.9454	19.5609	19.8549	19.4283	19.5181	19.5018	19.1663	19.2062	19.6676	19.1567
1.98e-13	1.1825	Q9NZL9	Q9NZL9	MAT2B	Methionine adenosyltransferase 2 subunit beta	MAT2B_HUMAN	0.376465	0.0266167	0.0705081	0.998493	0.196094	0.351351	-0.174697	-0.676332	-0.501635	19.1401	19.9323	19.7414	19.9329	18.8011	19.9526	17.4926	19.0443	20.2934	19.5236	19.1725	18.9916	18.3848	20.0011	20.0168	19.6826	18.655	20.8578	19.5385	19.5999	19.1645	20.0483	17.8628	18.5577	19.6884	19.3527	19.2529	18.8339	20.3619	19.4991	20.2704	19.5038	19.3752	19.5568
3.18e-10	1.1609	Q99424	Q99424	ACOX2	Peroxisomal acyl-coenzyme A oxidase 2	ACOX2_HUMAN	0.768257	0.0268469	0.0267032	0.998493	0.196897	0.227713	-0.0563268	-0.654695	-0.598369	17.8918	18.7546	18.4182	17.3602	19.3644	16.7612	18.4846	17.3049	16.5443	18.2416	17.8728	18.3297	17.9574	19.7217	17.6007	18.3082	18.768	15.8109	18.6041	17.7717	18.3659	16.8303	19.3717	17.9067	17.4554	18.4085	18.1503	18.3426	18.7189	18.1362	19.4632	17.2738	18.158	17.9188
8.41e-13	1.1784	Q99611	Q99611	SEPHS2	Selenide, water dikinase 2	SPS2_HUMAN	0.157344	0.0268425	0.146123	0.998493	0.196897	0.472065	-0.158192	-0.394469	-0.236276	20.2044	20.8839	20.6211	20.6713	20.1429	20.795	NA	20.2196	20.3481	20.8229	20.7968	20.0989	18.928	20.5107	20.6011	20.6058	20.229	20.7533	20.2158	20.4588	20.4117	20.3984	19.3004	20.0637	20.1642	20.0473	19.9894	20.568	19.8122	20.3924	20.789	20.2225	20.6479	20.3645
1.52e-22	1.23651	J3KMX3;P02771	J3KMX3;P02771	AFP	Isoform of P02771, Alpha-fetoprotein;Alpha-fetoprotein	J3KMX3_HUMAN;FETA_HUMAN	0.249152	0.0270344	0.106838	0.998493	0.197826	0.418936	0.501884	1.48492	0.983032	26.3014	24.1907	25.7315	26.714	25.0231	27.9518	27.5308	26.4163	28.391	26.5655	25.9349	27.0347	30.6755	25.8029	26.4136	26.9859	25.4988	26.73	26.2405	25.5267	25.1298	25.2621	26.9719	27.1665	27.4927	27.8398	27.2477	25.0945	28.568	24.3205	24.5651	26.008	25.8142	24.3076
7.69e-11	1.16523	A0A0A0MRZ8;P04433	A0A0A0MRZ8;P04433	IGKV3D-11;IGKV3-11	Immunoglobulin kappa variable 3D-11;Immunoglobulin kappa variable 3-11	KVD11_HUMAN;KV311_HUMAN	0.151752	0.0271315	0.159666	0.998493	0.19809	0.490484	0.31577	0.747334	0.431564	19.1628	17.6922	NA	19.6175	19.0317	20.2862	19.8818	19.6416	20.0007	19.268	19.8419	20.0152	21.6191	18.3979	19.8878	19.779	19.1789	18.7814	18.5951	18.7738	18.2553	18.7355	18.6373	19.4856	20.7582	19.26	19.3911	18.7476	19.7408	18.8551	18.9378	18.1142	18.9913	18.1331
2.39e-17	1.20646	P13639	P13639	EEF2	Elongation factor 2	EF2_HUMAN	0.451801	0.0272362	0.0585807	0.998493	0.198409	0.326231	-0.0895421	-0.406015	-0.316473	20.752	21.069	21.2302	20.7394	20.8048	21.4772	18.8834	20.4451	20.7879	20.3821	20.7335	21.1503	20.7746	21.3629	20.5023	20.3781	20.3778	21.9775	20.9281	21.2512	20.8847	20.9022	19.4328	20.5875	21.235	20.6997	20.8134	20.2245	21.2902	20.718	21.2779	20.7307	20.4421	21.3671
9.17e-05	1.07414	Q5D862	Q5D862	FLG2	Filaggrin-2	FILA2_HUMAN	0.0866373	0.0273429	0.306958	0.998493	0.198741	0.646052	1.57271	2.6821	1.10939	16.1845	NA	NA	18.6006	NA	NA	NA	NA	NA	NA	NA	NA	NA	NA	NA	NA	NA	18.6388	16.4352	NA	NA	NA	NA	NA	NA	NA	18.3163	NA	NA	NA	NA	NA	NA	13.993
2.04e-10	1.16225	Q16658	Q16658	FSCN1	Fascin	FSCN1_HUMAN	0.410049	0.0274444	0.0660666	0.998493	0.199033	0.340175	-0.102504	-0.4238	-0.321296	18.5371	17.812	18.2689	18.0022	18.4478	18.0782	18.4798	18.1293	18.7243	18.2955	17.7386	18.0586	17.6174	18.815	18.1873	19.0237	18.625	18.71	18.7904	18.6749	18.6855	18.0703	18.9795	18.6102	19.0054	18.3155	19.0653	18.6325	19.5674	19.1873	17.9924	18.1006	18.4905	18.3142
4.32e-16	1.19892	P02760	P02760	AMBP	Protein AMBP	AMBP_HUMAN	0.691404	0.0276368	0.0329546	0.998493	0.199982	0.252284	0.106629	0.914987	0.808358	20.3356	19.2436	19.7112	19.2281	20.2163	19.4017	17.9328	19.7574	20.7496	20.1834	20.6415	20.4039	21.8157	19.6186	20.3531	19.972	20.2493	20.3798	20.1623	19.4561	19.7679	18.7136	20.5768	21.5928	18.3154	21.7034	19.1921	19.9551	17.835	19.2956	18.9486	19.9179	20.2305	19.9675
4.12e-21	1.22808	O75874	O75874	IDH1	Isocitrate dehydrogenase [NADP] cytoplasmic	IDHC_HUMAN	0.908803	0.0277127	0.0199981	0.998493	0.200086	0.19992	0.0201294	0.598497	0.578368	24.701	24.7066	24.891	25.7402	24.3049	26.353	26.9763	24.637	26.4607	24.8125	24.6381	23.7864	26.6242	24.5292	24.9039	25.1535	24.4226	27.0239	24.386	24.5579	24.2246	26.2812	24.3397	24.2153	25.9835	25.1038	24.5065	24.3036	26.4616	24.7543	25.0173	24.6344	24.7649	24.4667
3.51e-12	1.17432	Q13740;Q13740-2	Q13740;Q13740-2	ALCAM	CD166 antigen;Isoform of Q13740, Isoform 2 of CD166 antigen	CD166_HUMAN;CD166-2_HUMAN	0.249867	0.0278855	0.109535	0.998493	0.200777	0.423161	0.16079	0.473773	0.312983	18.907	18.5993	17.328	18.9088	18.4428	18.1158	19.5629	19.058	18.8445	19.1194	18.7668	18.8546	19.8622	18.1623	19.1008	19.3081	19.0458	18.5109	18.5892	18.9175	19.0718	19.1959	19.2257	19.1	18.9803	18.7771	18.2939	19.5654	18.9051	18.8933	18.6049	18.6604	19.3443	18.6527
7.48e-16	1.19749	Q15582	Q15582	TGFBI	Transforming growth factor-beta-induced protein ig-h3	BGH3_HUMAN	0.0210066	0.0279938	0.448138	0.998493	0.200777	0.738821	0.35592	0.517139	0.161218	20.1133	19.6104	19.2063	20.1088	19.6656	20.194	19.9427	20.1167	19.1579	19.4124	20.8844	20.3184	21.1672	19.9642	19.735	18.9072	19.6124	20.7621	20.1084	19.7647	20.8845	21.1219	20.5355	20.9228	20.2324	19.9241	19.517	19.1412	19.3663	20.4161	19.4204	20.7353	19.9197	19.7754
5.73e-06	1.11867	Q96KC8	Q96KC8	DNAJC1	DnaJ homolog subfamily C member 1	DNJC1_HUMAN	0.993326	0.027952	0.0162815	0.998493	0.200777	0.188563	-0.00154146	0.675459	0.677	17.0386	16.4946	NA	17.1962	16.8775	18.054	NA	16.036	17.4881	16.6098	16.6625	16.5004	18.213	15.1512	15.7501	17.6033	17.4588	18.588	16.6799	17.4548	16.3341	18.1744	17.3535	17.0488	18.3274	17.4453	17.0813	NA	18.3956	16.8402	16.12	17.7802	17.282	15.9056
7.17e-05	1.08258	H3BP77;O00142;O00142-2;O00142-3;O00142-6	H3BP77;O00142;O00142-2;O00142-3;O00142-6	TK2	Isoform of O00142, Thymidine kinase 2, mitochondrial;Thymidine kinase 2, mitochondrial;Isoform of O00142, Isoform 2 of Thymidine kinase 2, mitochondrial;Isoform of O00142, Isoform 3 of Thymidine kinase 2, mitochondrial;Isoform of O00142, Isoform 6 of Thymidine kinase 2, mitochondrial	H3BP77_HUMAN;KITM_HUMAN;KITM-2_HUMAN;KITM-3_HUMAN;KITM-6_HUMAN	0.669903	0.028156	0.0350808	0.998493	0.201495	0.25904	-0.168922	-1.48579	-1.31687	14.7469	15.2628	NA	13.0444	14.3835	14.3884	NA	NA	NA	NA	14.8102	NA	10.5014	15.0176	17.6026	15.9144	14.3967	NA	14.8599	NA	NA	15.2433	13.5494	NA	14.1753	14.3031	18.0277	14.4466	NA	15.4142	NA	14.9743	NA	15.8646
7e-16	1.19768	A0A024R4M0;P46781	A0A024R4M0;P46781	RPS9	Isoform of P46781, 40S ribosomal protein S9;40S ribosomal protein S9	A0A024R4M0_HUMAN;RS9_HUMAN	0.713433	0.0286322	0.0325191	0.998493	0.20196	0.250961	-0.0691354	-0.637123	-0.567988	20.8969	21.7983	22.2393	21.1536	20.9079	21.8174	20.4859	20.3651	22.126	20.6118	19.6191	20.8638	22.7361	22.6037	20.8614	20.8284	19.8868	21.3019	21.3131	21.274	20.8445	20.3043	21.2781	19.9294	21.2717	20.3846	21.9793	20.1514	21.9948	21.5508	22.5816	20.561	21.091	21.2141
9.47e-05	1.07288	A0A3B3IT62;G3V240;G3V256;G3V3R9;G3V3Y4;G3V473;G3V572;Q6PJT7;Q6PJT7-10;Q6PJT7-2;Q6PJT7-3;Q6PJT7-4;Q6PJT7-5;Q6PJT7-9	A0A3B3IT62;G3V240;G3V256;G3V3R9;G3V3Y4;G3V473;G3V572;Q6PJT7;Q6PJT7-10;Q6PJT7-2;Q6PJT7-3;Q6PJT7-4;Q6PJT7-5;Q6PJT7-9	ZC3H14	Isoform of Q6PJT7, Zinc finger CCCH domain-containing protein 14;Isoform of Q6PJT7, Zinc finger CCCH domain-containing protein 14 (Fragment);Isoform of Q6PJT7, Zinc finger CCCH domain-containing protein 14;Isoform of Q6PJT7, Zinc finger CCCH domain-containing protein 14 (Fragment);Isoform of Q6PJT7, Zinc finger CCCH domain-containing protein 14 (Fragment);Isoform of Q6PJT7, Zinc finger CCCH domai…	A0A3B3IT62_HUMAN;G3V240_HUMAN;G3V256_HUMAN;G3V3R9_HUMAN;G3V3Y4_HUMAN;G3V473_HUMAN;G3V572_HUMAN;ZC3HE_HUMAN;ZC3HE-10_HUMAN;ZC3HE-2_HUMAN;ZC3HE-3_HUMAN;ZC3HE-4_HUMAN;ZC3HE-5_HUMAN;ZC3HE-9_HUMAN	0.669185	0.0284509	0.012731	0.998493	0.20196	0.169028	0.120292	-1.26941	-1.3897	15.4741	NA	NA	13.9021	16.3741	14.825	NA	NA	15.0786	16.7514	16.0523	NA	16.042	NA	NA	NA	15.2234	14.1356	16.3625	NA	16.1095	13.8731	15.3287	16.7105	15.3261	NA	NA	NA	13.7856	NA	NA	NA	NA	15.6458
7.5e-05	1.08118	H0YA52;Q9H0N5	H0YA52;Q9H0N5	PCBD2	Isoform of Q9H0N5, Pterin-4-alpha-carbinolamine dehydratase 2 (Fragment);Pterin-4-alpha-carbinolamine dehydratase 2	H0YA52_HUMAN;PHS2_HUMAN	0.0991884	0.0284234	0.198742	0.998493	0.20196	0.531014	-0.436896	-0.943829	-0.506933	16.7789	16.9246	NA	15.8736	16.7167	16.6204	13.2954	17.5394	16.3467	15.1359	15.4106	16.9291	15.3462	17.2328	NA	14.2157	17.457	15.9611	17.363	17.6135	16.2893	16.328	16.8962	17.6267	15.5735	14.822	NA	17.5721	15.6429	16.8511	17.2637	17.8309	16.7105	17.2942
6.95e-13	1.17894	O60888;O60888-2;O60888-3	O60888;O60888-2;O60888-3	CUTA	Protein CutA;Isoform of O60888, Isoform A of Protein CutA;Isoform of O60888, Isoform C of Protein CutA	CUTA_HUMAN;CUTA-2_HUMAN;CUTA-3_HUMAN	0.507928	0.0288426	0.053646	0.998493	0.20196	0.311182	0.107688	0.549318	0.44163	20.7688	20.8018	19.1259	20.999	20.4801	21.8591	21.7654	21.3338	21.7296	20.5971	20.7957	20.5538	21.5875	20.0526	20.9515	20.8362	20.7772	22.1448	20.3885	20.623	20.7827	21.8748	20.6206	20.629	21.5102	20.5651	19.5119	20.808	22.814	19.9418	20.0847	21.4531	20.9294	20.4082
3.05e-13	1.18128	P07355	P07355	ANXA2	Annexin A2	ANXA2_HUMAN	0.0428692	0.0287198	0.338978	0.998493	0.20196	0.666879	0.42962	0.710336	0.280716	18.8112	17.8203	18.8482	18.2883	19.7465	19.6725	18.2456	18.1208	19.7575	18.8318	18.1848	19.4695	21.7508	17.6942	19.2596	17.9584	19.3774	19.6209	18.5033	17.3761	18.5584	19.1433	19.3113	18.407	18.702	18.7194	20.3019	18.2254	20.4793	18.414	16.9114	18.6261	19.2549	17.5745
5.22e-22	1.23317	Q02252;Q02252-2	Q02252;Q02252-2	ALDH6A1	Methylmalonate-semialdehyde dehydrogenase [acylating], mitochondrial;Isoform of Q02252, Isoform 2 of Methylmalonate-semialdehyde dehydrogenase [acylating], mitochondrial	MMSA_HUMAN;MMSA-2_HUMAN	0.0298161	0.0285816	0.395539	0.998493	0.20196	0.70382	-0.412668	-0.635515	-0.222848	19.3538	20.3939	20.0523	19.9426	19.3858	20.5437	20.0098	18.3628	21.0363	20.0363	19.1108	18.6476	19.4114	19.842	19.8253	18.8869	19.434	19.9251	19.6863	18.7685	19.5073	19.2195	18.5324	19.4694	20.0491	18.6502	19.0709	20.0453	20.8648	22.0112	19.0633	18.136	19.2805	19.2032
2.26e-14	1.18851	Q4G0N4	Q4G0N4	NADK2	NAD kinase 2, mitochondrial	NAKD2_HUMAN	0.305184	0.0287772	0.0938767	0.998493	0.20196	0.395063	-0.171175	-0.563134	-0.391959	20.0076	20.731	20.3078	19.6375	20.7383	20.0972	20.6219	20.5158	19.3445	19.1583	19.8022	20.6736	18.6825	20.629	20.4961	20.3451	20.2431	18.4566	20.7907	19.4835	19.8164	19.275	20.7319	20.4748	19.563	19.4676	19.7444	20.7481	18.1308	20.8642	19.5886	20.0543	20.46	20.2214
1.6e-10	1.16302	Q92626	Q92626	PXDN	Peroxidasin homolog	PXDN_HUMAN	0.0891852	0.0284846	0.23761	0.998493	0.20196	0.571847	0.443424	0.852496	0.409072	15.9781	15.7341	NA	14.7106	16.1484	15.8025	18.0696	15.449	NA	16.3154	16.5823	16.4629	17.3268	14.5458	16.004	14.7522	16.3043	17.7608	15.84	15.9098	15.843	16.5114	17.5714	16.1191	16.9608	14.8543	13.9003	14.4759	16.234	16.2223	14.7773	16.9763	16.0715	15.1182
8.56e-12	1.17174	Q96GK7	Q96GK7	FAHD2A	Fumarylacetoacetate hydrolase domain-containing protein 2A	FAH2A_HUMAN	0.557089	0.0288234	0.00529892	0.998493	0.20196	0.117919	-0.0655907	0.377394	0.442984	20.3725	20.6418	19.8789	21.1916	20.2884	20.637	20.98	20.3066	20.3712	20.6675	20.708	20.6004	20.0685	20.6242	20.7725	20.8923	20.4291	21.3158	20.3793	20.8229	20.3978	20.5402	19.3387	20.3433	19.5811	20.9123	19.8295	20.3678	20.9639	19.9746	20.5031	20.9334	20.6891	20.5333
1.13e-05	1.11287	Q96JE7;Q96JE7-3	Q96JE7;Q96JE7-3	SEC16B	Protein transport protein Sec16B;Isoform of Q96JE7, Isoform 3 of Protein transport protein Sec16B	SC16B_HUMAN;SC16B-3_HUMAN	0.485139	0.028381	0.0479947	0.998493	0.20196	0.293099	0.301498	1.62315	1.32165	15.9908	NA	16.352	NA	15.1979	NA	17.2721	16.9754	NA	NA	NA	14.079	14.8022	NA	NA	14.4049	NA	NA	16.1704	NA	NA	13.2705	17.4341	NA	NA	NA	15.3915	16.6859	NA	15.7772	NA	13.7456	NA	NA
2.15e-05	1.10591	Q8TCE6;Q8TCE6-2	Q8TCE6;Q8TCE6-2	FAM45A	Protein FAM45A;Isoform of Q8TCE6, Isoform 2 of Protein FAM45A	FA45A_HUMAN;FA45A-2_HUMAN	0.856627	0.0291091	0.0133561	0.998493	0.203388	0.170914	-0.0392606	0.79452	0.83378	15.8242	16.2758	NA	13.9407	15.9498	16.9457	18.8513	14.2985	14.4841	15.5885	16.6897	15.3135	13.8667	16.0185	16.6463	16.3119	15.5637	14.5666	15.9605	16.1136	15.9474	14.5535	15.5659	15.0447	17.4321	15.6027	15.8013	15.5839	17.0042	15.6953	16.2162	15.6831	16.1945	16.3048
6.47e-05	1.08559	Q8TC12;Q8TC12-2;Q8TC12-3	Q8TC12;Q8TC12-2;Q8TC12-3	RDH11	Retinol dehydrogenase 11;Isoform of Q8TC12, Isoform 2 of Retinol dehydrogenase 11;Isoform of Q8TC12, Isoform 3 of Retinol dehydrogenase 11	RDH11_HUMAN;RDH11-2_HUMAN;RDH11-3_HUMAN	0.332356	0.0292595	0.0751651	0.998493	0.204	0.361795	-0.269843	-1.13013	-0.860291	14.7404	15.9384	16.5262	12.6543	16.1857	11.142	NA	14.3906	NA	15.6095	13.825	15.4172	NA	15.2059	15.3416	15.5231	15.3447	NA	15.2354	NA	14.3559	NA	15.5442	14.3456	NA	NA	16.1703	14.9239	NA	15.6195	16.466	NA	14.7563	13.9216
9.67e-09	1.14961	J3KTE4;J3QR09;P84098	J3KTE4;J3QR09;P84098	RPL19	Isoform of P84098, Ribosomal protein L19;Isoform of P84098, Ribosomal protein L19;60S ribosomal protein L19	J3KTE4_HUMAN;J3QR09_HUMAN;RL19_HUMAN	0.162823	0.029405	0.136302	0.998493	0.204576	0.459505	-0.50742	-1.38045	-0.873032	18.2963	19.3041	20.528	NA	18.5741	NA	NA	18.3646	14.7717	19.471	18.1516	18.5296	13.9229	20.2139	18.9186	18.1051	18.3497	13.2944	19.1866	19.728	19.3014	NA	15.6097	17.7914	14.6545	16.517	20.0593	18.8824	14.8748	18.6023	20.1692	17.7408	18.016	18.7815
0.000107244	1.06734	A0A087WYU2;H3BMF3;H3BNB2;H3BNT3;H3BQ55;H3BRT2;H3BS73;Q96S19;Q96S19-2;Q96S19-3;Q96S19-4;Q96S19-5;Q96S19-6	A0A087WYU2;H3BMF3;H3BNB2;H3BNT3;H3BQ55;H3BRT2;H3BS73;Q96S19;Q96S19-2;Q96S19-3;Q96S19-4;Q96S19-5;Q96S19-6	METTL26	Isoform of Q96S19, Methyltransferase-like 26;Isoform of Q96S19, Methyltransferase-like 26 (Fragment);Isoform of Q96S19, Methyltransferase-like 26 (Fragment);Isoform of Q96S19, Methyltransferase-like 26 (Fragment);Isoform of Q96S19, Methyltransferase-like 26 (Fragment);Isoform of Q96S19, Methyltransferase-like 26 (Fragment);Isoform of Q96S19, Methyltransferase-like 26;Methyltransferase-like 26;Iso…	A0A087WYU2_HUMAN;H3BMF3_HUMAN;H3BNB2_HUMAN;H3BNT3_HUMAN;H3BQ55_HUMAN;H3BRT2_HUMAN;H3BS73_HUMAN;MTL26_HUMAN;MTL26-2_HUMAN;MTL26-3_HUMAN;MTL26-4_HUMAN;MTL26-5_HUMAN;MTL26-6_HUMAN	0.119495	0.0297869	0.142994	0.998493	0.205414	0.467392	-0.486618	-1.34214	-0.855524	16.751	17.5466	16.4101	17.2197	16.3757	15.4715	NA	NA	16.0495	14.421	NA	NA	13.3313	17.8646	18.637	NA	16.9796	15.0033	NA	17.8335	17.3306	15.4554	15.1301	NA	15.2889	14.9125	NA	17.3765	17.8178	17.362	17.6634	NA	NA	17.3881
2.62e-05	1.1033	A0A499FHX9;J3KQ69;P25205;P25205-2	A0A499FHX9;J3KQ69;P25205;P25205-2	MCM3	Isoform of P25205, DNA replication licensing factor MCM3;Isoform of P25205, DNA replication licensing factor MCM3;DNA replication licensing factor MCM3;Isoform of P25205, Isoform 2 of DNA replication licensing factor MCM3	A0A499FHX9_HUMAN;J3KQ69_HUMAN;MCM3_HUMAN;MCM3-2_HUMAN	0.00691789	0.0300037	0.655919	0.998493	0.205414	0.857724	0.75253	0.923571	0.17104	14.5029	13.5827	NA	15.309	14.5937	13.4163	16.0155	15.3546	12.3562	13.3487	15.2489	16.0778	15.4107	14.8839	14.9162	13.934	15.034	NA	14.5972	14.8975	15.4457	15.1644	17.3865	14.9521	14.2597	15.7348	NA	14.2118	NA	14.4032	11.2736	14.9248	14.9389	13.6119
3.12e-06	1.12296	P33261	P33261	CYP2C19	Cytochrome P450 2C19	CP2CJ_HUMAN	0.341002	0.0300214	0.0726673	0.998493	0.205414	0.354423	-0.275494	-1.38699	-1.1115	15.3442	15.3135	17.3261	NA	17.5405	15.4467	NA	NA	16.0223	15.1236	NA	NA	NA	16.099	14.058	15.8191	14.4721	12.5798	NA	NA	NA	NA	NA	15.9584	NA	14.4177	NA	NA	16.2995	16.4693	17.113	NA	15.2727	14.4256
1.24e-07	1.13974	P48507	P48507	GCLM	Glutamate--cysteine ligase regulatory subunit	GSH0_HUMAN	0.210758	0.0296112	0.133046	0.998493	0.205414	0.455554	-0.293917	-0.787009	-0.493092	17.8418	19.01	18.1138	17.8722	17.9529	16.5614	15.6014	18.3969	17.2168	18.0945	18.5292	18.4775	15.3906	18.7489	18.6019	18.1928	18.3569	17.4553	18.4746	19.0815	18.5379	16.6339	17.5875	18.5025	16.5858	17.6757	17.7093	18.6895	16.067	18.6498	19.1621	18.2937	17.9494	18.6974
1.72e-14	1.18924	P62942	P62942	FKBP1A	Peptidyl-prolyl cis-trans isomerase FKBP1A	FKB1A_HUMAN	0.62504	0.0300273	0.0420506	0.998493	0.205414	0.284039	-0.105734	-0.725582	-0.619849	19.3121	18.683	19.6104	18.8033	20.227	16.9773	16.2627	19.7027	17.3841	19.3572	20.1426	19.3417	18.2535	19.4156	19.155	19.4098	19.9244	16.5704	19.8537	19.5151	19.2257	17.7751	19.9682	19.9796	17.9942	18.7958	19.6161	19.6009	17.0917	19.5349	18.5953	19.9193	19.9554	19.8528
2.31e-09	1.15453	Q08174-2	Q08174-2	PCDH1	Isoform of Q08174, Isoform 2 of Protocadherin-1	PCDH1-2_HUMAN	0.829736	0.0298192	0.0118081	0.998493	0.205414	0.16342	-0.061849	0.963912	1.02576	19.0612	20.3659	17.2296	20.3911	19.6574	21.3093	22.5249	16.9159	20.7011	18.6926	18.6338	19.5015	20.5675	17.6399	18.3704	18.5684	18.2095	21.6456	18.3592	17.1097	17.715	20.3089	20.0132	18.0876	20.6179	20.7659	16.9984	17.4182	22.4003	17.7991	18.0886	20.0896	18.5089	18.5193
4.85e-06	1.11993	Q6BCY4	Q6BCY4	CYB5R2	NADH-cytochrome b5 reductase 2	NB5R2_HUMAN	0.119555	0.0300196	0.186394	0.998493	0.205414	0.515927	0.296968	0.67072	0.373752	16.8753	17.3087	17.5618	19.0535	16.8043	16.4807	NA	16.3779	NA	17.2753	17.9732	17.9605	16.3971	17.4574	16.8786	15.888	16.0318	17.2327	16.8819	16.6224	16.873	17.6034	NA	15.9722	18.1913	16.3464	16.5549	16.8646	17.7101	15.8269	16.7063	17.0336	16.4086	16.8639
9.5e-09	1.14967	Q9Y3B4	Q9Y3B4	SF3B6	Splicing factor 3B subunit 6	SF3B6_HUMAN	0.959973	0.0300312	0.0161708	0.998493	0.205414	0.188311	0.00759023	-0.507509	-0.515099	17.4446	17.7189	17.4819	17.5234	17.708	19.7082	19.0345	17.6916	17.8522	17.4691	17.4325	17.5824	18.3029	16.6184	16.3381	16.4731	17.0067	16.627	17.893	16.5028	16.965	18.0798	18.306	17.6472	18.16	16.5544	17.4125	17.4074	17.5596	18.1633	17.3735	17.4358	17.0631	16.668
6.65e-09	1.15093	O76071	O76071	CIAO1	Probable cytosolic iron-sulfur protein assembly protein CIAO1	CIAO1_HUMAN	0.15451	0.030549	0.16575	0.998493	0.208075	0.494964	-0.232864	-0.561641	-0.328777	17.6836	18.4357	18.232	18.1189	18.08	16.4267	NA	18.135	17.4888	18.4406	18.167	18.1274	15.6492	18.5326	17.9937	18.8056	17.6816	17.57	17.5596	18.5227	17.6054	16.4581	16.9559	17.535	17.1783	17.8684	17.3338	18.2464	16.2883	18.1871	19.0353	17.9219	18.3803	18.0366
1.83e-11	1.1695	P49458	P49458	SRP9	Signal recognition particle 9 kDa protein	SRP09_HUMAN	0.622434	0.0306124	0.0431727	0.998493	0.208075	0.288618	0.0895605	0.607788	0.518228	18.3298	17.4641	17.2729	19.4577	17.2982	19.5679	19.9102	17.4868	20.132	18.3189	18.2979	16.9726	19.4232	18.2234	18.6106	19.1001	18.225	19.475	18.2755	17.941	17.8557	18.4333	17.7466	17.4866	19.3977	18.9146	18.6091	18.3696	19.007	18.2456	17.518	18.0286	18.2187	17.8562
1.52e-22	1.23651	P62805	P62805	HIST4H4	Histone H4	H4_HUMAN	0.506733	0.0305774	0.0570571	0.998493	0.208075	0.32406	0.168439	0.847514	0.679075	27.2893	27.1999	26.7777	26.9857	27.2023	27.8116	29.3101	26.748	28.8148	27.83	26.204	26.6828	31.0065	26.4571	27.2683	27.153	27.3996	27.391	26.5275	26.8738	27.4276	26.6311	28.9948	27.3978	27.8529	27.7266	28.4313	26.0858	27.8808	27.5466	26.7114	26.3923	27.0926	26.4773
1.09e-12	1.17768	A0A0C4DFZ2;P15289;P15289-2	A0A0C4DFZ2;P15289;P15289-2	ARSA	Isoform of P15289, Arylsulfatase A;Arylsulfatase A;Isoform of P15289, Isoform 2 of Arylsulfatase A	A0A0C4DFZ2_HUMAN;ARSA_HUMAN;ARSA-2_HUMAN	0.0237555	0.0307908	0.431431	0.998493	0.20885	0.731587	0.460084	0.686469	0.226385	18.4022	17.0168	17.8733	18.3661	17.3727	18.6038	17.6193	18.3522	20.3638	18.3376	18.9219	18.942	19.7967	17.5489	17.0113	18.8918	16.7218	19.3587	18.1175	18.1825	18.3295	19.2889	19.89	19.0916	20.0854	19.4839	18.024	17.5202	19.0151	18.4715	17.3638	17.9529	18.4437	16.5134
2.15e-07	1.13732	A0A494C1M4;Q3SY69	A0A494C1M4;Q3SY69	ALDH1L2	Isoform of Q3SY69, 10-formyltetrahydrofolate dehydrogenase;Mitochondrial 10-formyltetrahydrofolate dehydrogenase	A0A494C1M4_HUMAN;AL1L2_HUMAN	0.36369	0.0310553	0.0846321	0.998493	0.208894	0.376156	-0.226709	-0.830505	-0.603796	21.3977	22.3028	22.8928	21.0671	22.4958	20.3192	17.7843	21.896	21.8426	21.1823	20.1356	22.2702	23.3333	21.1418	22.2544	21.8268	21.4455	20.0017	21.2641	21.4851	21.093	20.722	21.2626	22.1088	20.4382	21.6547	21.9782	21.5855	20.0432	22.3132	22.9217	21.7168	21.9891	21.508
1.99e-12	1.17594	P48163	P48163	ME1	NADP-dependent malic enzyme	MAOX_HUMAN	0.0105691	0.0311187	0.599474	0.998493	0.208894	0.832695	0.459735	0.589374	0.129639	18.7022	18.3958	18.1789	20.3652	16.8348	17.7125	18.5005	18.1163	17.4135	17.2571	18.8441	18.998	18.4536	17.3549	18.8999	18.2834	18.077	17.621	18.1032	18.3961	17.8283	19.6322	18.6841	18.2028	18.2312	20.4002	19.1928	19.285	19.1915	17.904	17.6092	20.2938	18.4978	18.8748
3.56e-14	1.18727	P62851	P62851	RPS25	40S ribosomal protein S25	RS25_HUMAN	0.214588	0.0310614	0.136627	0.998493	0.208894	0.459505	-0.205698	-0.550498	-0.3448	20.256	21.2465	21.828	20.3694	19.2611	21.1248	18.4523	19.7092	21.1762	20.2789	19.6405	20.1877	20.6389	21.5855	20.4405	20.3439	19.9187	20.3526	20.7985	20.4362	20.149	19.8522	20.0388	19.3146	19.8277	20.2227	20.9272	19.6269	20.2278	20.6135	21.6658	19.7734	20.5069	20.6413
1.44e-12	1.17687	P80188;X6R8F3	P80188;X6R8F3	LCN2	Neutrophil gelatinase-associated lipocalin;Isoform of P80188, Neutrophil gelatinase-associated lipocalin	NGAL_HUMAN;X6R8F3_HUMAN	0.491697	0.0309096	0.0589119	0.998493	0.208894	0.32659	0.286162	1.37672	1.09056	17.5414	16.3963	17.4212	20.1493	16.5218	19.4771	19.9949	19.4582	23.614	16.1762	16.2302	20.5603	22.0191	15.3726	15.3348	16.0411	17.2899	17.9683	17.0995	17.7639	16.5416	17.2204	17.95	16.7904	17.8388	17.4945	16.6617	17.1609	17.9115	16.892	NA	17.3897	16.5254	15.3097
6.88e-10	1.15847	Q9UBQ0	Q9UBQ0	VPS29	Vacuolar protein sorting-associated protein 29	VPS29_HUMAN	0.196687	0.0310321	0.146167	0.998493	0.208894	0.472065	-0.189368	-0.487095	-0.297727	18.5159	19.0734	18.9296	17.3366	19.0538	18.2724	18.5517	18.6363	17.7848	18.8725	18.0758	18.7315	18.0036	18.9301	18.7357	18.7124	18.8865	18.2116	18.7747	18.7912	18.4933	17.4268	19.3843	18.1266	17.2506	18.601	19.3109	19.025	18.3634	18.5107	18.8861	18.0802	18.1595	18.8801
5.1e-06	1.11955	P52735;P52735-2;P52735-3	P52735;P52735-2;P52735-3	VAV2	Guanine nucleotide exchange factor VAV2;Isoform of P52735, Isoform 2 of Guanine nucleotide exchange factor VAV2;Isoform of P52735, Isoform 3 of Guanine nucleotide exchange factor VAV2	VAV2_HUMAN;VAV2-2_HUMAN;VAV2-3_HUMAN	0.991935	0.0314205	0.0185293	0.998493	0.210485	0.196512	0.00216784	-0.711811	-0.713979	15.4995	16.4464	16.3419	15.291	15.7459	16.3028	14.9669	16.0915	13.4839	13.9288	14.8246	16.397	13.7543	16.6543	15.1809	15.4256	15.5523	15.8474	16.5483	16.3541	16.235	14.8506	15.2696	15.1248	15.4644	14.872	16.2454	15.296	15.1527	15.9541	16.4466	16.0731	15.4844	16.554
1.52e-22	1.23651	A0A0D9SFB5;P08319;P08319-2	A0A0D9SFB5;P08319;P08319-2	ADH4	Isoform of P08319, Alcohol dehydrogenase 4;All-trans-retinol dehydrogenase [NAD(+)] ADH4;Isoform of P08319, Isoform 2 of All-trans-retinol dehydrogenase [NAD(+)] ADH4	A0A0D9SFB5_HUMAN;ADH4_HUMAN;ADH4-2_HUMAN	0.159829	0.0326717	0.177604	0.998493	0.21248	0.506739	-0.224892	-0.525704	-0.300812	26.0649	26.8357	26.3269	26.1039	26.4032	26.9022	24.452	26.4057	26.0704	25.746	25.6747	25.7694	25.4529	26.2525	26.2646	26.052	26.4149	27.4282	26.91	26.55	26.1757	25.615	26.5113	26.3614	26.1315	25.2032	25.7983	26.1215	26.7638	26.3592	27.5812	26.4393	26.0203	27.0596
6.51e-16	1.19786	A8MU27;A8MUA9;P55854;P55854-2	A8MU27;A8MUA9;P55854;P55854-2	SUMO3	Isoform of P55854, Small ubiquitin-related modifier 3;Isoform of P55854, SMT3 suppressor of mif two 3 homolog 3 (Yeast), isoform CRA_d;Small ubiquitin-related modifier 3;Isoform of P55854, Isoform 2 of Small ubiquitin-related modifier 3	A8MU27_HUMAN;A8MUA9_HUMAN;SUMO3_HUMAN;SUMO3-2_HUMAN	0.641961	0.0324903	0.0441146	0.998493	0.21248	0.290139	-0.151507	-1.11401	-0.962505	19.7595	20.8963	20.1156	19.93	19.2595	19.9821	12.5632	20.0009	19.3315	21.9449	20.6284	20.5171	16.864	20.6653	19.9204	21.1162	19.4965	12.7852	19.6219	19.9223	19.4158	18.4759	19.1594	19.0131	19.0276	19.96	20.5399	19.7064	17.829	20.0993	20.6626	20.5087	20.0364	19.6018
1.94e-16	1.20098	B7Z6Z4;F8W1R7;G3V1V0;G8JLA2;J3KND3;P60660;P60660-2	B7Z6Z4;F8W1R7;G3V1V0;G8JLA2;J3KND3;P60660;P60660-2	MYL6	Isoform of P60660, Myosin light polypeptide 6;Isoform of P60660, Myosin light polypeptide 6;Isoform of P60660, Myosin light polypeptide 6;Isoform of P60660, Myosin light polypeptide 6;Isoform of P60660, Myosin light polypeptide 6;Myosin light polypeptide 6;Isoform of P60660, Isoform Smooth muscle of Myosin light polypeptide 6	B7Z6Z4_HUMAN;F8W1R7_HUMAN;G3V1V0_HUMAN;G8JLA2_HUMAN;J3KND3_HUMAN;MYL6_HUMAN;MYL6-2_HUMAN	0.95674	0.0327711	0.0177872	0.998493	0.21248	0.194369	-0.0105529	0.64211	0.652663	20.3136	18.8585	18.5659	18.8691	20.5915	20.1409	21.8347	19.2575	21.4169	20.3141	20.1915	19.2932	21.5416	19.1028	19.4147	19.5207	20.9871	20.8647	19.8412	18.9012	19.73	20.7537	20.4814	20.5326	20.2465	19.9651	19.6867	20.0077	20.5535	20.1116	18.4646	19.9136	19.9702	19.3146
7.43e-11	1.16534	C9JFE4;Q13098;Q13098-5;Q13098-7	C9JFE4;Q13098;Q13098-5;Q13098-7	GPS1	Isoform of Q13098, COP9 signalosome complex subunit 1;COP9 signalosome complex subunit 1;Isoform of Q13098, Isoform 4 of COP9 signalosome complex subunit 1;Isoform of Q13098, Isoform 2 of COP9 signalosome complex subunit 1	C9JFE4_HUMAN;CSN1_HUMAN;CSN1-5_HUMAN;CSN1-7_HUMAN	0.0664131	0.0323624	0.297699	0.998493	0.21248	0.635078	-0.305247	-0.545433	-0.240186	18.1419	18.7355	18.2911	17.7134	18.4934	17.2478	18.9035	18.9745	17.5933	16.6725	17.0396	17.8818	16.8285	18.9612	17.7935	17.8674	18.4612	17.9103	18.8388	18.3343	18.1314	18.2896	17.7801	17.5299	17.9027	17.7963	17.9123	17.7319	17.6746	18.7647	18.6318	18.2789	17.512	18.0185
2.54e-06	1.1243	H0YFL7;Q9NZP8	H0YFL7;Q9NZP8	C1RL	Isoform of Q9NZP8, Complement C1r subcomponent-like protein (Fragment);Complement C1r subcomponent-like protein	H0YFL7_HUMAN;C1RL_HUMAN	0.11011	0.0323674	0.253806	0.998493	0.21248	0.591383	0.904717	1.7261	0.821382	14.9111	NA	NA	16.3852	NA	NA	NA	NA	15.8082	NA	15.3871	NA	16.3621	NA	NA	NA	13.5943	15.8265	NA	NA	NA	NA	NA	NA	15.908	16.3115	NA	NA	14.6758	NA	NA	NA	NA	NA
4.96e-11	1.16656	K7EM38	K7EM38	ACTG1	Isoform of P63261, Actin, cytoplasmic 2 (Fragment)	K7EM38_HUMAN	0.443019	0.0326763	0.0696907	0.998493	0.21248	0.348347	-0.286064	-1.3371	-1.05103	18.2927	19.062	19.6821	16.8674	17.7714	20.771	NA	18.4908	NA	16.7346	16.7952	19.3776	NA	17.511	18.063	19.0057	18.866	NA	18.5918	19.3924	19.2234	13.2686	17.231	19.3839	NA	15.5627	19.3339	18.0286	14.607	19.3095	17.9159	17.7355	19.1839	19.0111
0.000120907	1.06089	O94776;O94776-2	O94776;O94776-2	MTA2	Metastasis-associated protein MTA2;Isoform of O94776, Isoform 2 of Metastasis-associated protein MTA2	MTA2_HUMAN;MTA2-2_HUMAN	0.0819147	0.0320621	0.371853	0.998493	0.21248	0.684504	-0.663939	-1.01463	-0.350689	14.3131	NA	NA	NA	NA	NA	NA	NA	14.627	14.8814	13.8975	NA	14.9083	NA	13.8037	14.1781	NA	12.3162	NA	NA	NA	13.6192	13.7278	NA	14.4139	13.2679	14.3478	NA	13.8025	14.4986	NA	NA	14.2626	NA
7.16e-14	1.18534	P04003	P04003	C4BPA	C4b-binding protein alpha chain	C4BPA_HUMAN	0.385709	0.0318133	0.0814037	0.998493	0.21248	0.369709	0.300681	1.14841	0.84773	17.6764	16.3838	18.1645	17.0293	17.3189	16.0307	22.5072	18.9018	16.7284	16.0863	16.6016	19.8253	18.8909	18.1892	16.374	16.5171	18.8463	14.8399	17.7064	17.0726	17.006	14.5337	19.0488	19.0588	15.6434	18.1395	17.6854	16.2378	14.4548	16.9851	16.9673	17.7338	17.2256	17.203
5.67e-13	1.17951	P04066	P04066	FUCA1	Tissue alpha-L-fucosidase	FUCO_HUMAN	0.580971	0.0322329	0.00659018	0.998493	0.21248	0.126181	0.0847241	-0.507845	-0.592569	19.6069	18.4111	19.4252	18.412	19.8384	19.792	16.3819	19.8999	20.8056	18.4564	18.6174	20.1465	20.2164	18.645	18.6472	18.8338	19.4463	19.2679	19.42	19.4589	19.9043	19.4835	20.5916	20.4539	20.3433	19.8018	19.6652	19.6179	19.9244	20.4055	18.7854	19.4893	19.0338	19.3786
1.52e-22	1.23651	P05091	P05091	ALDH2	Aldehyde dehydrogenase, mitochondrial	ALDH2_HUMAN	0.0449744	0.0320002	0.356238	0.998493	0.21248	0.675189	0.32461	0.531312	0.206702	25.0804	24.8147	24.5482	25.942	24.5923	25.4061	27.1236	25.1495	25.0738	24.3675	24.1923	24.9309	26.8585	24.1259	25.2012	25.2187	25.3407	25.6918	25.2293	24.4634	24.7888	25.8522	26.0267	25.7384	26.0024	25.2854	25.1798	25.5953	26.9447	25.1966	23.4783	24.8092	25.3536	24.77
1.13e-16	1.20241	P06748	P06748	NPM1	Nucleophosmin	NPM_HUMAN	0.434798	0.0322064	0.0721862	0.998493	0.21248	0.353567	-0.141214	-0.597843	-0.456629	21.3911	21.6958	20.4577	20.7933	21.8448	22.0823	17.8336	21.7888	21.6125	22.2675	21.6764	20.9555	20.4523	21.3964	21.0504	20.8666	21.6343	21.2692	21.0822	21.5837	21.4769	20.8774	23.1464	21.8373	20.2623	20.5629	20.6328	21.7626	19.7481	21.4476	21.2772	20.7756	21.2941	21.2389
3.05e-19	1.21732	P32929	P32929	CTH	Cystathionine gamma-lyase	CGL_HUMAN	0.0416451	0.0329609	0.375852	0.998493	0.21248	0.687194	-0.26863	-0.430153	-0.161523	22.3164	22.7452	22.6968	21.9317	22.5855	22.4495	20.8572	22.6478	22.1166	22.842	22.7391	21.9956	21.3693	22.4848	22.211	22.7737	22.3962	21.4017	22.1941	22.8103	22.3955	22.3338	21.5737	22.0879	22.0558	22.6478	22.5741	22.8868	21.6604	22.6033	23.5539	22.0448	22.0728	22.4437
4.93e-10	1.15952	P36537	P36537	UGT2B10	UDP-glucuronosyltransferase 2B10	UDB10_HUMAN	0.28316	0.0328738	0.110117	0.998493	0.21248	0.423897	-0.295045	-0.935457	-0.640413	18.2335	18.3172	19.9761	17.6307	19.3273	17.2191	18.4966	18.0608	17.516	18.0353	17.572	18.5682	16.9156	18.1887	17.7973	17.8917	18.5676	NA	18.661	18.6202	19.4933	16.5565	19.1668	19.6745	16.5593	19.3116	19.4965	18.5059	15.9228	18.2859	19.7956	18.6765	18.391	18.6048
3.12e-07	1.13563	P62312	P62312	LSM6	U6 snRNA-associated Sm-like protein LSm6	LSM6_HUMAN	0.0618446	0.0325363	0.23525	0.998493	0.21248	0.570233	-0.315018	-0.65256	-0.337541	17.7014	17.8466	16.9377	17.2905	17.4811	17.8157	NA	17.8898	17.3378	17.7172	18.2582	18.4844	17.1845	19.3119	18.373	18.2367	17.9815	16.7115	18.687	18.0391	17.3383	17.7845	17.475	17.1301	18.7531	17.0948	16.4413	18.0141	18.1206	17.7087	18.2852	18.6278	17.7065	18.0729
1.15e-08	1.14899	P80511	P80511	S100A12	Protein S100-A12	S10AC_HUMAN	0.251103	0.0329278	0.113237	0.998493	0.21248	0.42921	0.734317	2.08425	1.34993	14.0964	14.5462	NA	15.6544	NA	14.4864	19.1825	16.6168	NA	14.6333	11.9447	15.0222	18.3063	13.5416	14.6117	13.7176	11.9412	NA	10.8354	NA	11.0322	16.9213	15.7672	10.4994	15.0022	14.1207	NA	11.2871	15.6513	NA	NA	NA	NA	NA
8.33e-06	1.11566	Q9BTE3;Q9BTE3-2	Q9BTE3;Q9BTE3-2	MCMBP	Mini-chromosome maintenance complex-binding protein;Isoform of Q9BTE3, Isoform 2 of Mini-chromosome maintenance complex-binding protein	MCMBP_HUMAN;MCMBP-2_HUMAN	0.149933	0.0327513	0.000856546	0.998493	0.21248	0.0545634	-0.817319	1.86944	2.68676	14.4631	14.4914	NA	15.6456	NA	14.5237	22.8385	16.2249	NA	13.2439	NA	15.6824	10.1776	15.1545	14.2122	13.7398	14.6965	NA	NA	NA	NA	NA	18.1485	13.4194	9.64214	NA	NA	14.7287	11.713	16.5466	14.1959	NA	13.4601	14.2911
4.56e-06	1.12037	Q9H0D6;Q9H0D6-2	Q9H0D6;Q9H0D6-2	XRN2	5'-3' exoribonuclease 2;Isoform of Q9H0D6, Isoform 2 of 5'-3' exoribonuclease 2	XRN2_HUMAN;XRN2-2_HUMAN	0.797131	0.0325814	0.0127851	0.998493	0.21248	0.169028	-0.0810734	1.07807	1.15915	17.4632	16.9137	17.2959	18.1038	17.6021	17.5405	NA	16.3998	18.4664	17.9328	16.1731	16.5732	17.7707	16.9018	16.0325	16.8608	16.217	16.8723	16.6612	16.8479	17.5207	17.5167	17.2329	16.9961	17.589	17.1983	17.1027	16.8682	19.7641	17.1437	18.2743	16.7361	16.6937	17.2826
1.22e-05	1.11212	Q9NVH6;Q9NVH6-7;Q9NVH6-8	Q9NVH6;Q9NVH6-7;Q9NVH6-8	TMLHE	Trimethyllysine dioxygenase, mitochondrial;Isoform of Q9NVH6, Isoform 7 of Trimethyllysine dioxygenase, mitochondrial;Isoform of Q9NVH6, Isoform 8 of Trimethyllysine dioxygenase, mitochondrial	TMLH_HUMAN;TMLH-7_HUMAN;TMLH-8_HUMAN	0.98496	0.032123	0.0196903	0.998493	0.21248	0.199098	-0.00456771	0.854108	0.858676	16.0615	16.3668	15.9321	17.155	16.4217	13.2093	NA	16.5993	16.5419	14.4221	15.5626	16.8388	16.7362	15.9772	16.9399	15.9427	17.0407	19.4737	16.2239	15.745	16.4691	16.0941	15.3384	15.9846	16.3267	15.9149	15.406	17.4081	16.6999	15.7896	17.945	16.8158	17.5952	16.4109
1.43e-09	1.15611	Q9P287;Q9P287-2;Q9P287-3;Q9P287-4	Q9P287;Q9P287-2;Q9P287-3;Q9P287-4	BCCIP	BRCA2 and CDKN1A-interacting protein;Isoform of Q9P287, Isoform 2 of BRCA2 and CDKN1A-interacting protein;Isoform of Q9P287, Isoform 3 of BRCA2 and CDKN1A-interacting protein;Isoform of Q9P287, Isoform 4 of BRCA2 and CDKN1A-interacting protein	BCCIP_HUMAN;BCCIP-2_HUMAN;BCCIP-3_HUMAN;BCCIP-4_HUMAN	0.925206	0.0322806	0.0240372	0.998493	0.21248	0.217797	0.0163827	0.594641	0.578258	17.3585	17.045	17.7904	18.6052	16.4132	17.764	17.7984	NA	18.6927	17.2974	18.3426	16.9942	17.6089	17.907	17.9031	17.4348	17.1408	18.7743	16.798	17.6441	17.3474	18.8517	15.9032	16.5943	18.2668	17.8875	16.6673	17.3845	18.9583	17.3443	17.0785	16.324	16.7243	17.7518
2.38e-11	1.16871	Q99757	Q99757	TXN2	Thioredoxin, mitochondrial	THIOM_HUMAN	0.665862	0.0332013	0.0425084	0.998493	0.213606	0.286535	0.0824028	0.627947	0.545544	18.103	16.6296	18.3647	18.5974	17.8314	18.5026	20.3461	17.1344	19.2288	18.0962	18.3003	17.9542	19.597	17.5125	17.7441	18.1679	18.8609	19.3658	17.8181	17.2697	16.8114	18.6571	17.0951	18.7664	18.1462	18.5041	18.0157	17.4503	18.6677	16.9145	15.6123	18.2019	17.9188	17.3761
3.37e-18	1.21138	P18669	P18669	PGAM1	Phosphoglycerate mutase 1	PGAM1_HUMAN	0.620665	0.0333524	0.0474122	0.998493	0.214154	0.293099	0.082058	0.545064	0.463006	23.133	23.3775	23.2078	24.1069	22.3933	24.1515	26.0084	22.9365	23.7161	22.9608	23.8343	22.5091	23.2781	23.416	23.2635	23.2367	22.8361	24.8629	22.7989	23.3404	23.2987	24.243	22.8592	22.7429	24.0773	23.5947	23.1401	23.0809	24.4258	23.3554	23.5104	23.1379	23.1628	23.2401
2.59e-14	1.18814	P50053-2	P50053-2	KHK	Isoform of P50053, Isoform A of Ketohexokinase	KHK-2_HUMAN	0.0681614	0.033444	0.300639	0.998493	0.214234	0.637194	-0.276569	-0.494272	-0.217703	22.1312	22.6555	21.929	22.9204	22.6886	22.1802	20.9581	22.3716	22.849	22.1396	22.0241	21.7005	21.3515	23.0607	21.8319	22.0427	22.5213	22.0235	22.4783	22.0953	22.807	21.8643	20.9413	22.0477	23.3286	21.9712	21.0362	21.6505	22.6601	22.3198	23.6413	22.764	22.0358	22.2825
1.35e-18	1.21359	Q96I99	Q96I99	SUCLG2	Succinate--CoA ligase [GDP-forming] subunit beta, mitochondrial	SUCB2_HUMAN	0.628334	0.0334967	0.0467856	0.998493	0.214234	0.293099	0.0889483	0.603568	0.51462	21.1728	20.9765	21.3754	22.0558	20.8127	22.2273	23.0262	20.7804	23.0163	21.5289	21.6554	21.1855	23.0667	21.0658	21.5041	20.2555	20.7935	21.9918	20.8477	20.9249	20.8666	22.0768	21.241	20.5238	21.9411	21.8988	21.2956	21.1496	22.684	20.9714	20.3175	21.3712	21.3942	20.8163
6.98e-05	1.0834	O43719	O43719	HTATSF1	HIV Tat-specific factor 1	HTSF1_HUMAN	0.484735	0.0337476	0.0138012	0.998493	0.214861	0.173799	-0.165042	1.29754	1.46258	14.5221	15.1908	NA	NA	14.5921	NA	NA	14.2427	NA	14.5595	NA	14.9287	NA	14.9968	13.9018	NA	15.1997	NA	14.4098	14.827	15.0002	NA	14.5476	15.3604	NA	NA	NA	14.5102	NA	15.1183	16.0899	14.5704	14.9321	15.107
3.11e-16	1.19977	P09622	P09622	DLD	Dihydrolipoyl dehydrogenase, mitochondrial	DLDH_HUMAN	0.38784	0.0336724	0.0854162	0.998493	0.214861	0.37782	0.139469	0.529277	0.389808	20.4286	19.6101	20.6154	19.7794	20.7004	20.214	21.5567	20.5044	19.9888	21.0705	21.1192	21.1973	20.326	20.1327	21.1919	20.1731	20.6777	18.5434	20.1567	19.6417	19.7558	19.5872	21.8648	20.3947	19.5951	20.5885	20.415	20.741	19.8454	19.7976	18.9319	20.3411	20.6903	20.5427
1.41e-10	1.16338	Q07812;Q07812-2;Q07812-5;Q07812-8	Q07812;Q07812-2;Q07812-5;Q07812-8	BAX	Apoptosis regulator BAX;Isoform of Q07812, Isoform Beta of Apoptosis regulator BAX;Isoform of Q07812, Isoform Epsilon of Apoptosis regulator BAX;Isoform of Q07812, Isoform Sigma of Apoptosis regulator BAX	BAX_HUMAN;BAX-2_HUMAN;BAX-5_HUMAN;BAX-8_HUMAN	0.673292	0.0337932	0.00911088	0.998493	0.214861	0.15026	-0.0693698	0.53958	0.60895	18.0361	18.2036	18.0389	18.2183	17.514	19.253	19.799	18.3088	19.4553	18.1046	17.939	18.2102	19.4298	18.3995	18.0401	17.0897	18.0599	20.3114	17.9188	18.5941	17.9069	18.5071	17.6469	17.6135	19.2366	17.8817	17.8602	17.7093	19.3005	17.2417	17.9088	17.7606	16.5779	17.8468
4.91e-17	1.20461	A0A087WTP3;Q92945	A0A087WTP3;Q92945	KHSRP	Isoform of Q92945, Far upstream element-binding protein 2;Far upstream element-binding protein 2	A0A087WTP3_HUMAN;FUBP2_HUMAN	0.409802	0.0339538	0.0811502	0.998493	0.21504	0.369709	-0.27822	-1.10457	-0.826354	22.0923	23.2582	24.0995	19.5468	22.7904	19.3318	20.3364	22.6444	19.0824	22.0094	21.96	22.4691	18.1973	22.794	21.9998	22.3604	22.7696	19.4537	22.8699	22.5293	22.7279	19.3357	22.4294	22.5994	18.6578	20.7563	23.1592	23.1017	18.273	22.9755	23.6558	23.6064	22.0627	23.2567
9.4e-15	1.19087	Q9UFN0	Q9UFN0	NIPSNAP3A	Protein NipSnap homolog 3A	NPS3A_HUMAN	0.994056	0.0339486	0.0205499	0.998493	0.21504	0.203019	0.00300047	-1.31367	-1.31667	18.698	18.6709	16.618	17.2494	20.6915	16.087	16.8384	NA	18.0299	15.6244	17.8077	20.4279	16.925	20.1829	17.2453	16.7606	19.4319	15.0284	20.368	18.648	20.165	17.0898	20.7101	19.7062	17.1308	17.2921	16.077	20.7346	15.6533	18.5813	18.5129	20.7773	17.7664	20.3973
4.06e-11	1.16715	Q08380	Q08380	LGALS3BP	Galectin-3-binding protein	LG3BP_HUMAN	0.341722	0.0340356	0.0981807	0.998493	0.21514	0.405493	0.17639	0.606466	0.430076	19.0271	17.8272	17.8931	18.8093	18.497	19.914	19.8985	18.5693	19.5785	18.6241	19.5186	19.7092	20.1266	17.8253	18.8568	18.2631	18.3275	19.3151	17.8777	18.7987	18.4943	18.6632	19.4812	19.0324	19.9028	19.7293	17.0522	19.2508	18.6012	19.2034	18.3919	18.3782	18.9596	18.2472
7.48e-10	1.15821	J3QRD1;P51648;P51648-2	J3QRD1;P51648;P51648-2	ALDH3A2	Isoform of P51648, Aldehyde dehydrogenase family 3 member A2;Aldehyde dehydrogenase family 3 member A2;Isoform of P51648, Isoform 2 of Aldehyde dehydrogenase family 3 member A2	J3QRD1_HUMAN;AL3A2_HUMAN;AL3A2-2_HUMAN	0.311721	0.0342283	0.104932	0.998493	0.215519	0.417191	-0.265701	-0.877778	-0.612077	17.2806	17.6577	19.699	16.6489	18.4935	16.1232	NA	16.6823	18.8968	18.2041	15.0874	17.6615	17.5006	17.6185	17.2829	18.0899	17.2277	15.2828	17.812	16.1057	16.327	16.4919	18.6459	17.7389	17.1177	17.0756	19.409	17.6538	17.3354	17.7879	19.5517	16.4543	17.5095	16.8183
2.62e-08	1.14598	Q01469	Q01469	FABP5	Fatty acid-binding protein 5	FABP5_HUMAN	0.0929573	0.0342188	0.25985	0.998493	0.215519	0.594963	0.55702	1.06907	0.512053	19.1877	18.8262	21.0482	21.1698	18.7533	17.2022	16.4447	18.9689	20.1633	17.3521	18.7777	20.4147	13.6895	17.6144	18.4044	18.4156	17.9947	20.6585	17.8169	19.0815	18.9568	17.454	19.5902	18.7752	18.6082	20.5362	18.4161	19.3623	19.9399	20.514	20.9873	17.9221	19.7524	18.4969
2.1e-08	1.1468	Q6UX06	Q6UX06	OLFM4	Olfactomedin-4	OLFM4_HUMAN	0.411731	0.0342969	0.0611626	0.998493	0.215533	0.331053	0.940277	3.15203	2.21175	17.409	NA	NA	NA	16.4257	NA	17.4387	18.0356	NA	NA	18.7358	16.1005	NA	NA	NA	18.9335	NA	20.7197	NA	NA	NA	NA	18.3923	NA	NA	NA	NA	NA	NA	17.5786	18.5202	NA	NA	NA
1.14e-11	1.17091	Q8WWZ8	Q8WWZ8	OIT3	Oncoprotein-induced transcript 3 protein	OIT3_HUMAN	0.143404	0.0344328	0.199439	0.998493	0.21597	0.53108	-0.788602	-1.75221	-0.963605	21.7849	23.86	24.1642	22.9225	23.4432	19.5577	18.975	24.3095	21.1816	22.5949	23.3987	23.1171	20.934	24.4857	22.0283	22.1281	23.6975	17.4372	23.8407	23.1923	23.6615	24.0287	22.5648	21.5904	20.2623	22.5574	24.1272	23.3584	21.685	24.2707	25.5976	23.825	24.1932	24.1871
1.7e-10	1.16283	A0A1B0GTW1;A0A2R8YDH4;A0A3B3IRI3;A0A3B3ISZ5;A0A3B3ITE1;Q9UDY2;Q9UDY2-3;Q9UDY2-6;Q9UDY2-7	A0A1B0GTW1;A0A2R8YDH4;A0A3B3IRI3;A0A3B3ISZ5;A0A3B3ITE1;Q9UDY2;Q9UDY2-3;Q9UDY2-6;Q9UDY2-7	TJP2;;TJP2;TJP2;TJP2;TJP2;TJP2;TJP2;TJP2	Isoform of Q9UDY2, Tight junction protein ZO-2;Isoform of Q16595, Uncharacterized protein;Isoform of Q9UDY2, Tight junction protein ZO-2;Isoform of Q9UDY2, Tight junction protein ZO-2;Isoform of Q9UDY2, Tight junction protein ZO-2 (Fragment);Tight junction protein ZO-2;Isoform of Q9UDY2, Isoform C1 of Tight junction protein ZO-2;Isoform of Q9UDY2, Isoform 6 of Tight junction protein ZO-2;Isoform …	A0A1B0GTW1_HUMAN;A0A2R8YDH4_HUMAN;A0A3B3IRI3_HUMAN;A0A3B3ISZ5_HUMAN;A0A3B3ITE1_HUMAN;ZO2_HUMAN;ZO2-3_HUMAN;ZO2-6_HUMAN;ZO2-7_HUMAN	0.68614	0.0345384	0.0105168	0.998493	0.216138	0.159096	0.0911075	-0.759912	-0.851019	17.6479	17.4594	16.5402	18.1799	17.2934	18.625	NA	16.5533	18.6173	18.5718	17.3119	17.4892	20.6079	17.2151	17.8134	18.0934	17.677	17.7591	17.7723	16.9957	17.4257	18.9389	16.9898	17.9884	19.3885	17.8281	17.1166	17.66	19.1188	17.6237	17.4498	17.4005	17.8865	17.2556
8.52e-06	1.11547	Q8TF46;Q8TF46-2;Q8TF46-3;Q8TF46-4	Q8TF46;Q8TF46-2;Q8TF46-3;Q8TF46-4	DIS3L	DIS3-like exonuclease 1;Isoform of Q8TF46, Isoform 2 of DIS3-like exonuclease 1;Isoform of Q8TF46, Isoform 3 of DIS3-like exonuclease 1;Isoform of Q8TF46, Isoform 4 of DIS3-like exonuclease 1	DI3L1_HUMAN;DI3L1-2_HUMAN;DI3L1-3_HUMAN;DI3L1-4_HUMAN	0.840734	0.0345928	0.0296999	0.998493	0.216138	0.239441	0.0681865	1.11966	1.05148	21.4365	20.207	20.8778	20.2378	21.2104	18.4664	18.8189	20.8635	NA	21.4581	21.8692	21.7162	21.6668	20.5544	NA	21.2418	21.3041	NA	21.0962	20.4978	20.9268	19.1816	21.9818	22.8676	18.9246	22.8794	20.363	21.1188	17.0091	20.5087	20.2793	21.1327	21.3305	21.1451
4.12e-10	1.16008	Q99584	Q99584	S100A13	Protein S100-A13	S10AD_HUMAN	0.360043	0.034813	0.0951803	0.998493	0.217097	0.398307	0.182173	0.647878	0.465705	18.0586	17.3165	17.592	16.9353	19.3826	18.7982	16.9466	18.0721	18.1719	18.3762	18.4832	17.446	18.8662	17.5052	17.9698	18.3468	18.135	18.5997	17.1478	15.8338	17.8766	17.9419	18.5048	18.4243	18.0305	17.6712	18.0725	17.28	17.9732	17.3861	17.2239	18.8135	17.1802	18.1966
0.000222008	1.0135	J3KQ48;Q9Y3E5	J3KQ48;Q9Y3E5	PTRH2	Isoform of Q9Y3E5, Peptidyl-tRNA hydrolase 2, mitochondrial;Peptidyl-tRNA hydrolase 2, mitochondrial	J3KQ48_HUMAN;PTH2_HUMAN	0.358188	0.0350978	0.0717759	0.998493	0.218114	0.353333	-0.393411	-1.82195	-1.42853	13.5582	14.1351	NA	NA	NA	NA	NA	NA	NA	NA	NA	13.6343	NA	NA	NA	NA	NA	12.1206	NA	NA	NA	NA	13.7154	13.0715	12.2984	NA	NA	13.1497	NA	13.8223	14.786	NA	NA	NA
4.13e-16	1.19905	P56470	P56470	LGALS4	Galectin-4	LEG4_HUMAN	0.258974	0.035161	0.130307	0.998493	0.218114	0.451675	0.29041	0.834861	0.544452	20.3883	20.5997	20.2838	20.0748	20.0055	18.4529	21.0708	21.6316	19.1254	18.8384	21.1023	21.7011	22.2062	20.7743	21.0835	19.2225	19.9043	18.9252	18.7587	21.1935	21.6064	20.3542	19.6657	19.1231	18.582	20.4266	20.5548	19.5413	18.0998	20.0403	19.0828	20.8214	20.7904	20.2506
1.95e-13	1.18256	P56537	P56537	EIF6	Eukaryotic translation initiation factor 6	IF6_HUMAN	0.463723	0.0351776	0.0721392	0.998493	0.218114	0.353567	-0.158835	-0.72913	-0.570295	19.7511	20.2355	19.6843	19.285	20.3375	18.1402	NA	19.7914	17.7191	20.0425	19.9629	19.622	16.51	20.5847	20.6393	20.9781	19.551	16.719	19.9417	20.2082	19.9785	18.49	19.441	19.7241	18.2733	19.9944	19.6372	20.2634	17.5362	20.9213	20.3883	19.9684	20.065	20.2703
1.65e-05	1.10902	C9JHJ5;H0Y6I0;Q13439;Q13439-3;Q13439-4;Q13439-5	C9JHJ5;H0Y6I0;Q13439;Q13439-3;Q13439-4;Q13439-5	GOLGA4	Isoform of Q13439, Golgin subfamily A member 4 (Fragment);Isoform of Q13439, Golgin subfamily A member 4 (Fragment);Golgin subfamily A member 4;Isoform of Q13439, Isoform 3 of Golgin subfamily A member 4;Isoform of Q13439, Isoform 4 of Golgin subfamily A member 4;Isoform of Q13439, Isoform 5 of Golgin subfamily A member 4	C9JHJ5_HUMAN;H0Y6I0_HUMAN;GOGA4_HUMAN;GOGA4-3_HUMAN;GOGA4-4_HUMAN;GOGA4-5_HUMAN	0.667619	0.0354687	0.00172264	0.998493	0.218489	0.0717544	0.810727	4.52317	3.71244	14.6546	NA	NA	NA	NA	NA	16.805	NA	NA	12.8923	NA	NA	NA	NA	NA	NA	NA	21.5115	NA	NA	NA	NA	15.4241	12.1298	NA	NA	NA	NA	NA	NA	NA	NA	11.7157	NA
2.56e-07	1.13656	H0YLF3	H0YLF3	B2M	Isoform of P61769, Beta-2-microglobulin (Fragment)	H0YLF3_HUMAN	0.946884	0.0353439	0.0222489	0.998493	0.218489	0.209476	-0.029405	1.50436	1.53377	15.2069	NA	NA	NA	15.0654	NA	17.4516	16.911	NA	NA	NA	13.8073	NA	NA	12.5587	NA	15.3285	NA	14.2217	15.1476	NA	NA	16.0101	15.0207	NA	NA	NA	14.8908	NA	13.8027	NA	14.5151	NA	NA
7.92e-17	1.20338	P22626	P22626	HNRNPA2B1	Heterogeneous nuclear ribonucleoproteins A2/B1	ROA2_HUMAN	0.0894382	0.0356711	0.272571	0.998493	0.218489	0.607269	-0.269394	-0.511148	-0.241755	20.4195	19.9051	20.5962	20.7036	20.3918	21.1686	19.6457	20.0052	20.0693	20.7718	21.0234	19.255	20.4893	20.9517	20.2413	20.6318	20.6769	21.4668	20.3594	20.0849	19.7583	21.2458	19.4321	20.4116	21.3647	20.419	20.211	20.6706	20.8336	19.9675	20.2941	20.1846	20.4916	20.2883
1.01e-15	1.19672	P25789	P25789	PSMA4	Proteasome subunit alpha type-4	PSA4_HUMAN	0.174656	0.0356625	0.179184	0.998493	0.218489	0.508444	-0.130623	-0.310951	-0.180328	21.4582	21.7068	21.3402	21.7618	21.4414	21.7968	21.6208	21.8497	20.5237	21.3746	21.6556	21.442	20.4809	21.2361	21.5818	22.0611	21.4741	20.9768	21.2924	21.7799	21.6041	20.7872	21.451	21.3034	20.8741	21.7785	21.4449	22.066	20.7865	21.5228	21.7867	21.9574	21.4513	21.3317
3.24e-06	1.12271	P35503	P35503	UGT1A3	UDP-glucuronosyltransferase 1-3	UD13_HUMAN	0.197395	0.0357087	0.139578	0.998493	0.218489	0.462256	-0.43667	-1.28878	-0.852108	15.0756	NA	16.6546	15.077	NA	13.2916	NA	14.1089	18.3512	16.6844	14.2038	NA	14.716	16.3172	14.7746	14.7494	14.7338	NA	NA	NA	14.4781	16.5907	NA	16.8979	15.1961	18.2653	16.991	14.4537	13.0973	14.5296	18.9834	NA	14.3987	NA
1.07e-07	1.14034	P80217;P80217-2	P80217;P80217-2	IFI35	Interferon-induced 35 kDa protein;Isoform of P80217, Isoform 2 of Interferon-induced 35 kDa protein	IN35_HUMAN;IN35-2_HUMAN	0.954254	0.0356731	0.0188414	0.998493	0.218489	0.196512	0.00979051	-0.549843	-0.559633	17.7843	17.8575	17.5191	19.5652	17.4135	17.2865	16.279	16.8458	17.1474	18.9498	17.9947	17.1837	19.5129	18.0257	18.2422	17.7822	17.6708	16.6919	18.0347	17.6371	17.7442	19.1798	17.2634	17.6358	19.446	18.2132	17.4931	18.0439	18.6275	17.9507	17.6148	16.971	18.1385	17.5093
1.44e-14	1.18972	Q9HAB8	Q9HAB8	PPCS	Phosphopantothenate--cysteine ligase	PPCS_HUMAN	0.629679	0.0353866	0.0493948	0.998493	0.218489	0.29726	-0.0854267	-0.575745	-0.490319	19.5055	19.9779	20.4803	19.9509	19.2686	18.9505	15.5101	19.6134	19.1573	18.9716	19.9819	19.8815	19.2339	20.057	19.4599	19.6534	19.4751	18.8638	19.9372	20.2956	20.0074	19.9895	18.3431	19.284	19.5045	19.5958	20.1676	19.9828	19.7333	19.8649	20.0117	20.0004	19.8872	20.2096
5.53e-17	1.2043	Q9Y2T3	Q9Y2T3	GDA	Guanine deaminase	GUAD_HUMAN	0.583261	0.0358177	0.00760748	0.998493	0.218744	0.136709	-0.0696529	0.41152	0.481172	20.1335	20.4115	20.0811	21.0587	20.1567	20.4367	21.5353	20.3418	19.7579	20.4611	20.906	19.7907	19.1186	20.2385	21.0226	20.992	20.3471	19.4976	20.0386	19.8298	20.1621	21.0353	19.6152	19.6195	19.894	20.2931	19.7533	20.6118	19.0461	20.4548	20.4142	20.3152	20.251	19.8272
2.9e-07	1.13597	Q8WWM9	Q8WWM9	CYGB	Cytoglobin	CYGB_HUMAN	0.282764	0.0361492	0.124009	0.998493	0.220354	0.445824	0.314496	0.925995	0.611499	17.6931	16.6074	NA	19.1037	17.7682	16.8584	21.2346	17.7155	NA	16.3983	16.3175	18.8761	20.9365	16.2968	16.1255	17.1553	17.9842	18.4489	15.5742	17.9239	18.1286	18.4905	19.2765	18.1296	17.1649	17.86	NA	17.6895	18.6287	18.3687	16.1343	16.1863	16.9867	17.1012
2.59e-11	1.16845	O75348	O75348	ATP6V1G1	V-type proton ATPase subunit G 1	VATG1_HUMAN	0.787759	0.036374	0.0163535	0.998493	0.221096	0.188563	-0.0393834	0.530533	0.569916	17.1781	17.2186	17.0556	16.9535	16.4579	17.7254	NA	15.7729	18.7381	17.7049	18.0706	16.1315	18.3318	17.3846	17.281	17.2503	17.3086	18.7016	16.9435	16.6975	16.9386	18.7391	17.3025	16.839	18.0018	17.2845	17.0996	17.1592	18.0836	16.2553	16.4018	17.3941	17.1369	16.8757
3.39e-08	1.14501	P00740;P00740-2	P00740;P00740-2	F9	Coagulation factor IX;Isoform of P00740, Isoform 2 of Coagulation factor IX	FA9_HUMAN;FA9-2_HUMAN	0.109634	0.0364751	0.246699	0.998493	0.221096	0.583776	0.36747	0.73753	0.37006	17.0357	16.0174	16.9672	18.6228	16.3943	17.9784	16.4927	16.3967	17.3201	17.176	17.3188	17.4827	19.9593	17.5611	17.5328	17.2606	16.6409	17.7779	17.1524	16.7526	16.1594	16.9881	16.6594	17.4574	17.8903	18.8241	17.1811	15.801	17.9994	16.7584	16.8081	17.5536	17.1346	17.1031
8.15e-15	1.19127	Q9UIJ7	Q9UIJ7	AK3	GTP:AMP phosphotransferase AK3, mitochondrial	KAD3_HUMAN	0.235567	0.0364365	0.145405	0.998493	0.221096	0.471478	0.170818	0.463889	0.293071	21.503	20.8201	20.833	22.5778	20.8088	21.4366	23.2639	21.4008	21.4703	21.1346	21.2628	21.4893	22.5844	21.0423	21.0467	21.0666	21.4545	21.2947	21.139	21.1368	21.025	21.0885	22.5397	21.5484	22.341	22.0602	21.2509	21.567	22.3876	21.3975	20.3046	20.6948	21.6236	21.0926
9.26e-19	1.21455	A0A494C1N0;P26885	A0A494C1N0;P26885	FKBP2	Isoform of P26885, Peptidylprolyl isomerase;Peptidyl-prolyl cis-trans isomerase FKBP2	A0A494C1N0_HUMAN;FKBP2_HUMAN	0.804527	0.0365602	0.0141062	0.998493	0.221199	0.174927	-0.054861	0.716023	0.770884	21.7941	20.6073	21.644	21.0743	21.756	22.8068	24.1595	21.1775	22.1469	21.593	21.6533	20.7754	23.2617	21.0773	20.8061	20.4535	23.175	22.7212	21.3901	21.1146	20.9848	22.3842	23.5228	21.8935	22.2457	21.8063	21.9711	21.9911	22.0066	20.6603	21.2833	20.7456	20.8611	20.3059
6.58e-22	1.23242	P07602	P07602	PSAP	Prosaposin	SAP_HUMAN	0.906232	0.0369253	0.0278788	0.998493	0.222579	0.231067	0.0293089	0.802227	0.772918	21.6077	20.4051	21.1705	19.8637	21.5705	20.7816	24.7398	21.2595	23.3904	21.471	20.9741	21.6655	21.2417	20.4944	20.7384	21.4375	21.6422	23.0295	21.4538	21.485	21.5565	20.7159	22.8693	21.9854	19.7301	21.98	21.0009	21.6465	20.9309	22.5456	20.4343	20.9362	21.4594	20.9817
3.33e-05	1.09974	Q7KZ85	Q7KZ85	SUPT6H	Transcription elongation factor SPT6	SPT6H_HUMAN	0.327803	0.0368649	0.102228	0.998493	0.222579	0.414137	0.195252	0.692885	0.497633	15.7512	16.0034	16.5264	16.3049	NA	NA	NA	15.5308	15.4671	16.4704	15.8521	NA	16.0227	NA	15.6894	15.499	15.6893	18.4913	15.1993	14.5811	15.5443	15.2839	16.2041	16.0528	17.3694	14.8567	17.4579	14.2597	14.8261	16.027	NA	14.8862	15.8603	15.8282
8.04e-06	1.11596	A0A075B785;A0A2R8Y566;Q9P260;Q9P260-2	A0A075B785;A0A2R8Y566;Q9P260;Q9P260-2	RELCH	Isoform of Q9P260, RAB11-binding protein RELCH;Isoform of Q9P260, RAB11-binding protein RELCH;RAB11-binding protein RELCH;Isoform of Q9P260, Isoform 2 of RAB11-binding protein RELCH	A0A075B785_HUMAN;A0A2R8Y566_HUMAN;RELCH_HUMAN;RELCH-2_HUMAN	0.561681	0.0374954	0.061802	0.998493	0.223667	0.332361	-0.146733	-0.854179	-0.707446	14.3357	NA	NA	NA	NA	NA	NA	NA	NA	12.9934	NA	11.4911	13.1092	13.9328	14.7914	13.281	14.0394	10.4116	14.8605	14.4828	14.7922	15.4104	11.5076	14.7562	15.3772	14.9326	14.1718	14.4505	14.2757	14.2859	14.8604	14.3066	13.6498	11.8144
6.2e-08	1.14262	A0A087WUB9;Q8WYA6;Q8WYA6-2;Q8WYA6-3;Q8WYA6-4	A0A087WUB9;Q8WYA6;Q8WYA6-2;Q8WYA6-3;Q8WYA6-4	CTNNBL1	Isoform of Q8WYA6, Beta-catenin-like protein 1;Beta-catenin-like protein 1;Isoform of Q8WYA6, Isoform 2 of Beta-catenin-like protein 1;Isoform of Q8WYA6, Isoform 3 of Beta-catenin-like protein 1;Isoform of Q8WYA6, Isoform 4 of Beta-catenin-like protein 1	A0A087WUB9_HUMAN;CTBL1_HUMAN;CTBL1-2_HUMAN;CTBL1-3_HUMAN;CTBL1-4_HUMAN	0.854964	0.0375876	0.0321167	0.998493	0.223667	0.249889	-0.038467	-0.674364	-0.635897	17.1604	17.312	16.9094	17.3887	17.3374	18.7572	14.3355	16.4971	18.4443	17.3225	16.8493	16.0569	18.6785	17.3234	16.8889	16.7274	17.0222	18.8396	17.229	16.9542	17.2135	17.7496	16.9786	17.0672	18.1862	17.0862	17.1469	16.6433	18.7165	17.1276	17.3043	16.4819	17.0948	17.1851
6.08e-06	1.11823	A0A286YF37;Q9UK22	A0A286YF37;Q9UK22	FBXO2	Isoform of Q9UK22, F-box only protein 2 (Fragment);F-box only protein 2	A0A286YF37_HUMAN;FBX2_HUMAN	0.198948	0.0375362	0.17163	0.998493	0.223667	0.500561	0.36578	0.902856	0.537077	16.1209	15.9049	15.0844	NA	16.7521	15.6645	16.3973	NA	16.9292	14.8296	17.2759	17.1328	18.4743	15.0768	NA	NA	16.6419	17.884	16.1813	15.132	15.4258	17.9409	15.2745	14.3799	15.128	17.4201	14.3208	16.6833	16.4036	15.665	14.4725	17.1872	15.3072	15.4097
9.41e-07	1.13008	E9PDE8;O95757	E9PDE8;O95757	HSPA4L	Isoform of O95757, Heat shock 70 kDa protein 4L;Heat shock 70 kDa protein 4L	E9PDE8_HUMAN;HS74L_HUMAN	0.470912	0.0372791	0.0690539	0.998493	0.223667	0.346933	0.126089	0.600674	0.474585	16.8846	17.1763	17.0531	17.2989	NA	18.0142	NA	17.0124	16.3794	16.4152	17.7417	17.193	16.9827	17.2445	16.8085	16.5597	15.1392	17.336	16.2015	16.6536	16.0758	17.5221	16.5577	16.329	18.4038	16.6506	17.8164	NA	18.0496	16.0875	16.5052	17.049	15.9093	17.2262
1.51e-13	1.18324	E9PKF3	E9PKF3	ACAT1	Isoform of P24752, Acetyl-CoA acetyltransferase, mitochondrial (Fragment)	E9PKF3_HUMAN	0.510147	0.0374259	0.0684473	0.998493	0.223667	0.345875	-0.196769	-1.02946	-0.832692	17.2117	17.7102	15.9565	16.5613	19.8513	17.11	17.2876	16.9847	15.1215	17.6518	17.9333	18.05	15.4535	16.9708	15.511	16.7534	18.4097	14.0538	17.4355	16.7621	16.6383	15.4037	18.1539	19.1132	16.4178	16.1967	16.8003	18.051	14.2097	17.3742	15.1549	18.37	17.1976	17.1125
1.61e-11	1.16988	P10155;P10155-3;P10155-4;P10155-5	P10155;P10155-3;P10155-4;P10155-5	RO60	60 kDa SS-A/Ro ribonucleoprotein;Isoform of P10155, Isoform 3 of 60 kDa SS-A/Ro ribonucleoprotein;Isoform of P10155, Isoform 4 of 60 kDa SS-A/Ro ribonucleoprotein;Isoform of P10155, Isoform 5 of 60 kDa SS-A/Ro ribonucleoprotein	RO60_HUMAN;RO60-3_HUMAN;RO60-4_HUMAN;RO60-5_HUMAN	0.843384	0.0373301	0.0159028	0.998493	0.223667	0.186733	-0.0297917	0.485089	0.514881	18.2499	17.7769	17.7093	18.4795	17.5754	18.6931	18.2748	18.1343	18.2532	18.6794	18.9073	17.7412	17.0832	17.7752	18.6305	18.8107	17.2933	19.5941	17.6419	18.6299	18.1528	19.2525	17.8091	18.0345	19.242	19.1481	18.0718	18.4967	19.5698	17.7963	17.8535	18.256	18.482	17.3885
1.06e-10	1.16425	P31153	P31153	MAT2A	S-adenosylmethionine synthase isoform type-2	METK2_HUMAN	0.0602177	0.0375467	0.328962	0.998493	0.223667	0.660981	-0.241387	-0.422077	-0.180691	19.2214	19.9734	19.5587	19.9225	19.3333	19.1385	19.5547	19.8579	18.9676	19.6585	19.6144	19.4988	16.5081	20.0674	20.0084	19.4761	19.1751	18.6116	19.5091	19.9129	19.8077	18.9243	18.2894	18.9975	18.4437	19.0857	19.2418	18.9427	18.4505	19.7907	20.0006	19.5058	19.3983	19.8363
2.7e-09	1.15402	O00203;O00203-3	O00203;O00203-3	AP3B1	AP-3 complex subunit beta-1;Isoform of O00203, Isoform 2 of AP-3 complex subunit beta-1	AP3B1_HUMAN;AP3B1-3_HUMAN	0.969955	0.0378164	0.0209474	0.998493	0.223864	0.204913	0.00519475	-0.439191	-0.444386	17.9935	18.1615	17.6579	18.2719	17.5491	18.2682	16.6628	17.5018	18.0989	18.0484	17.8834	18.0762	19.2718	17.5474	17.6411	17.752	17.709	18.108	17.2944	18.3091	18.4529	18.4187	18.4181	18.3556	17.8485	18.3816	17.7925	18.3338	17.9637	18.0056	17.6387	17.9629	18.3772	17.6069
6.54e-09	1.151	P60866;P60866-2	P60866;P60866-2	RPS20	40S ribosomal protein S20;Isoform of P60866, Isoform 2 of 40S ribosomal protein S20	RS20_HUMAN;RS20-2_HUMAN	0.19736	0.0377028	0.158902	0.998493	0.223864	0.490484	-0.185072	-0.492348	-0.307276	18.1672	18.8905	19.2067	17.5769	17.4319	17.279	NA	17.078	18.8677	18.2107	17.6538	18.616	18.6008	18.9414	17.74	18.2749	18.4041	18.145	18.4463	18.9325	18.1636	17.8262	17.8242	17.2279	16.3639	17.7087	18.468	17.7625	18.038	17.9529	19.3396	18.2407	18.192	18.9997
8.34e-11	1.16498	Q99447;Q99447-3	Q99447;Q99447-3	PCYT2	Ethanolamine-phosphate cytidylyltransferase;Isoform of Q99447, Isoform 3 of Ethanolamine-phosphate cytidylyltransferase	PCY2_HUMAN;PCY2-3_HUMAN	0.128007	0.0378275	0.230925	0.998493	0.223864	0.567796	-0.357922	-0.750083	-0.392161	18.8236	19.9701	19.9597	17.447	19.3362	17.9151	17.1668	19.152	17.2564	19.2662	18.4704	19.4829	16.0612	19.7932	20.4761	19.7604	19.1481	17.303	19.5883	19.1213	19.0428	17.637	18.3299	18.4553	16.8549	18.3697	19.5219	19.1818	17.0492	19.5958	20.416	19.3867	19.3373	19.4427
6.52e-05	1.08536	A0A087WZ40;Q14244;Q14244-2;Q14244-3;Q14244-4;Q14244-5;Q14244-6;Q14244-7	A0A087WZ40;Q14244;Q14244-2;Q14244-3;Q14244-4;Q14244-5;Q14244-6;Q14244-7	MAP7	Isoform of Q14244, Ensconsin;Ensconsin;Isoform of Q14244, Isoform 2 of Ensconsin;Isoform of Q14244, Isoform 3 of Ensconsin;Isoform of Q14244, Isoform 4 of Ensconsin;Isoform of Q14244, Isoform 5 of Ensconsin;Isoform of Q14244, Isoform 6 of Ensconsin;Isoform of Q14244, Isoform 7 of Ensconsin	A0A087WZ40_HUMAN;MAP7_HUMAN;MAP7-2_HUMAN;MAP7-3_HUMAN;MAP7-4_HUMAN;MAP7-5_HUMAN;MAP7-6_HUMAN;MAP7-7_HUMAN	0.395349	0.037932	0.0679828	0.998493	0.224075	0.345875	0.126696	0.877684	0.750989	17.5668	17.8989	17.1298	NA	17.2045	NA	NA	18.2039	NA	18.0921	NA	17.4771	NA	17.2359	17.2872	17.9353	16.9747	NA	17.4872	17.5192	17.665	NA	18.3383	17.6085	NA	NA	NA	18.0372	NA	17.0625	17.8386	17.6199	17.7257	17.6446
1.1e-20	1.22557	P05386	P05386	RPLP1	60S acidic ribosomal protein P1	RLA1_HUMAN	0.419056	0.0381743	0.0886256	0.998493	0.224689	0.384445	0.245333	0.970755	0.725422	23.4717	22.9053	20.1735	22.9425	21.7711	25.5046	25.4693	22.5367	24.5878	23.2894	23.3515	21.4148	27.2016	23.0036	22.5195	22.8273	22.7423	26.8095	22.7142	23.3052	23.5812	24.8936	24.8613	22.5728	24.5602	24.2861	22.7344	22.9319	26.0889	23.4071	22.9682	22.5057	22.8104	22.6579
4.74e-07	1.13363	P49755	P49755	TMED10	Transmembrane emp24 domain-containing protein 10	TMEDA_HUMAN	0.431902	0.0381239	0.0856381	0.998493	0.224689	0.378041	-0.17316	-0.70471	-0.53155	16.4373	17.1699	18.4784	15.9661	17.8963	15.5423	16.6074	16.5831	16.4533	16.3432	15.365	17.2773	15.3127	17.4441	16.7707	16.0016	16.5637	15.5809	16.6265	16.1462	16.5813	15.1738	17.2027	15.7696	16.2077	15.3521	18.4355	16.0972	15.8807	17.2818	18.2526	16.6573	16.0949	17.5606
1.53e-08	1.14798	A0A075B7D9;Q92804;Q92804-2	A0A075B7D9;Q92804;Q92804-2	TAF15	Isoform of Q92804, TATA-binding protein-associated factor 2N;TATA-binding protein-associated factor 2N;Isoform of Q92804, Isoform Short of TATA-binding protein-associated factor 2N	A0A075B7D9_HUMAN;RBP56_HUMAN;RBP56-2_HUMAN	0.0498624	0.0389681	0.387196	0.998493	0.225201	0.697849	-0.283075	-0.455828	-0.172753	19.1569	19.1161	19.6068	18.5614	19.082	18.3276	17.8184	19.0321	19.1568	19.7022	19.5422	19.02	17.4492	19.7816	18.6772	19.876	19.446	18.9165	19.6053	19.1077	19.3518	19.5954	19.2069	19.4446	17.5913	17.9245	19.1783	19.4829	18.4528	19.0476	19.5058	19.9626	19.2468	19.8709
8.77e-10	1.15769	A0A087WZT2;Q6UX53	A0A087WZT2;Q6UX53	METTL7B	Isoform of Q6UX53, Methyltransferase-like protein 7B;Methyltransferase-like protein 7B	A0A087WZT2_HUMAN;MET7B_HUMAN	0.539103	0.0388321	0.0676671	0.998493	0.225201	0.345875	-0.0995069	-0.531782	-0.432275	17.1658	17.9171	18.3625	17.0481	17.6371	16.078	16.3298	17.7307	17.6115	17.626	16.7131	17.4258	16.9717	18.3623	17.445	17.45	16.4584	17.2415	17.6674	16.462	17.3703	16.0939	17.4808	16.7911	15.787	17.4157	17.756	16.6947	17.3631	17.2688	18.2224	17.6154	16.2958	17.2417
5.23e-08	1.1433	A0A096LPJ4;P05161	A0A096LPJ4;P05161	ISG15	Isoform of P05161, Ubiquitin-like protein ISG15;Ubiquitin-like protein ISG15	A0A096LPJ4_HUMAN;ISG15_HUMAN	0.468295	0.0389512	0.0768409	0.998493	0.225201	0.367682	-0.144275	-0.675745	-0.531469	16.8618	18.2723	16.5448	17.0488	17.1656	16.9833	14.9267	16.468	15.5668	16.0246	16.6573	17.9336	16.8371	17.0559	17.0018	17.0936	16.7638	17.1815	17.653	17.1604	16.5244	15.9105	14.6665	16.3689	15.9945	16.2419	16.8389	17.6794	15.2233	18.9288	18.2598	16.9473	16.9073	17.0049
2.49e-19	1.21783	A0A1B0GVD5;A0A1B0GWE8;P07339	A0A1B0GVD5;A0A1B0GWE8;P07339	CTSD	Isoform of P07339, Cathepsin D;Isoform of P07339, Cathepsin D;Cathepsin D	A0A1B0GVD5_HUMAN;A0A1B0GWE8_HUMAN;CATD_HUMAN	0.287135	0.0390237	0.130711	0.998493	0.225201	0.45227	0.188579	0.563247	0.374668	22.7939	21.2686	23.0382	22.5467	22.6997	23.2809	23.8418	22.4908	24.3166	22.799	22.1006	22.4551	24.7002	22.0342	21.7821	22.0879	22.4176	24.1818	22.54	22.3702	22.3497	22.7245	23.6726	22.8479	22.8512	23.7508	22.4206	21.878	23.1433	24.1162	21.8883	22.8066	22.9764	22.7818
7.3e-07	1.13143	A0A2R8Y4T4;A0A2R8Y765;A0A2R8Y7I9;A0A2R8Y7U4;A0A2R8Y855;A0A2R8YES3;A0A2U3TZQ7;B4DGM3;H7C048;J3QKS7;K7EMQ8;Q969G3;Q969G3-2;Q969G3-3;Q969G3-4;Q969G3-5;Q969G3-6	A0A2R8Y4T4;A0A2R8Y765;A0A2R8Y7I9;A0A2R8Y7U4;A0A2R8Y855;A0A2R8YES3;A0A2U3TZQ7;B4DGM3;H7C048;J3QKS7;K7EMQ8;Q969G3;Q969G3-2;Q969G3-3;Q969G3-4;Q969G3-5;Q969G3-6	SMARCE1	Isoform of Q969G3, SWI/SNF-related matrix-associated actin-dependent regulator of chromatin subfamily E member 1;Isoform of Q969G3, SWI/SNF-related matrix-associated actin-dependent regulator of chromatin subfamily E member 1;Isoform of Q969G3, SWI/SNF-related matrix-associated actin-dependent regulator of chromatin subfamily E member 1;Isoform of Q969G3, SWI/SNF-related matrix-associated actin-d…	A0A2R8Y4T4_HUMAN;A0A2R8Y765_HUMAN;A0A2R8Y7I9_HUMAN;A0A2R8Y7U4_HUMAN;A0A2R8Y855_HUMAN;A0A2R8YES3_HUMAN;A0A2U3TZQ7_HUMAN;B4DGM3_HUMAN;H7C048_HUMAN;J3QKS7_HUMAN;K7EMQ8_HUMAN;SMCE1_HUMAN;SMCE1-2_HUMAN;SMCE1-3_HUMAN;SMCE1-4_HUMAN;SMCE1-5_HUMAN;SMCE1-6_HUMAN	0.04354	0.0386824	0.310701	0.998493	0.225201	0.648344	0.648906	1.18804	0.539132	15.7465	NA	NA	NA	15.4912	NA	NA	NA	NA	NA	NA	NA	NA	NA	NA	NA	NA	NA	NA	15.0551	NA	NA	16.3911	15.6577	NA	NA	NA	NA	NA	15.4502	NA	NA	NA	NA
3.39e-08	1.14501	G3V4X5	G3V4X5	PSMA3	Isoform of P25788, Proteasome endopeptidase complex	G3V4X5_HUMAN	0.821215	0.0390234	0.0411117	0.998493	0.225201	0.281523	-0.0896238	-1.47615	-1.38652	17.9979	17.9847	NA	NA	18.0111	NA	NA	19.889	NA	NA	15.0119	19.084	NA	17.842	14.9383	NA	17.9289	NA	17.4753	20.356	18.4455	NA	NA	17.7573	12.5726	NA	NA	18.9166	NA	16.8754	17.5204	18.9169	NA	17.6474
9.05e-09	1.14985	M0QZS6;Q9UBE0	M0QZS6;Q9UBE0	SAE1	Isoform of Q9UBE0, SUMO-activating enzyme subunit 1;SUMO-activating enzyme subunit 1	M0QZS6_HUMAN;SAE1_HUMAN	0.868349	0.0388057	0.0323163	0.998493	0.225201	0.24999	-0.024609	-0.472698	-0.448089	17.1399	17.5651	17.4012	16.6566	16.8082	17.4501	16.0059	17.1159	16.6935	17.2807	17.3903	16.8519	15.6925	17.7732	17.4055	16.6031	16.8601	17.6697	17.2199	17.6351	17.3355	17.1598	16.4889	16.9234	17.2404	17.1314	16.9399	17.3061	17.6718	16.8579	17.3607	17.2245	16.7514	17.231
1.85e-11	1.16946	O75452	O75452	RDH16	Retinol dehydrogenase 16	RDH16_HUMAN	0.381149	0.0384271	0.0985483	0.998493	0.225201	0.405493	-0.162544	-0.592468	-0.429924	19.3817	20.3443	20.6562	19.3762	20.6561	19.2752	21.3046	19.5403	19.0909	19.4792	18.0673	19.5758	19.3401	20.4612	19.127	19.3911	19.5415	17.9694	19.9307	19.198	19.1191	19.1475	20.3383	19.2438	18.9472	18.26	20.8157	19.3281	20.3795	20.4262	21.3826	19.2479	18.9393	19.134
1.98e-08	1.14703	P01780	P01780	IGHV3-7	Immunoglobulin heavy variable 3-7	HV307_HUMAN	0.227489	0.0387986	0.160299	0.998493	0.225201	0.490484	0.258406	0.665361	0.406954	16.8484	15.4315	16.468	17.5142	16.3107	18.5334	17.7113	17.5083	16.1644	15.9174	16.9158	15.903	17.9157	16.1403	17.5494	17.5984	16.9164	16.2256	16.0997	17.1717	16.1826	NA	15.854	17.2812	18.3022	17.9143	18.1299	16.6085	16.3272	16.7325	16.6055	NA	16.4976	16.0625
2.55e-20	1.22337	P09488	P09488	GSTM1	Glutathione S-transferase Mu 1	GSTM1_HUMAN	0.077297	0.0387211	0.286005	0.998493	0.225201	0.626165	1.40488	2.67981	1.27493	19.3893	15.6222	NA	23.3516	24.285	17.5294	18.2983	22.9689	23.974	17.2131	24.0814	23.2036	14.574	13.9924	18.6249	23.2132	17.1798	24.9653	23.5333	22.6273	23.4408	15.4852	22.7702	23.9915	16.7318	18.6586	18.4798	16.093	16.5995	16.1703	17.1321	23.6775	17.5352	NA
7.57e-13	1.1787	Q99714	Q99714	HSD17B10	3-hydroxyacyl-CoA dehydrogenase type-2	HCD2_HUMAN	0.317542	0.0389841	0.119274	0.998493	0.225201	0.438372	-0.13436	-0.427601	-0.293241	19.0323	19.6181	20.0905	18.8135	18.7848	18.6299	16.9979	18.9784	18.9586	18.6068	19.2391	19.229	19.0562	18.7944	18.5497	18.9099	19.6477	18.6247	19.354	18.758	18.5066	18.3824	19.4607	19.2338	18.9442	18.1797	18.6427	19.6661	18.2768	18.9886	18.0717	18.965	18.7552	19.2759
5.25e-06	1.11934	E9PHY5;O43491-4	E9PHY5;O43491-4	EPB41L2	Isoform of O43491, Band 4.1-like protein 2;Isoform of O43491, Isoform 4 of Band 4.1-like protein 2	E9PHY5_HUMAN;E41L2-4_HUMAN	0.179716	0.0393278	0.186391	0.998493	0.226274	0.515927	-0.32068	-0.765025	-0.444344	16.8413	16.2021	16.8154	NA	17.4643	16.6212	NA	16.9807	15.61	17.3246	16.9874	16.8518	14.0713	17.1679	17.1681	17.1902	17.6463	14.4661	16.9534	16.8634	17.2484	NA	17.0479	17.8464	13.6466	14.9808	17.3724	17.2155	13.6186	17.2629	16.0667	16.7923	17.3964	16.8841
3.08e-06	1.12306	O15217	O15217	GSTA4	Glutathione S-transferase A4	GSTA4_HUMAN	0.784385	0.0393489	0.0394494	0.998493	0.226274	0.277427	0.119701	1.42193	1.30223	23.5724	18.3811	24.6125	25.516	22.7025	25.7052	23.9007	22.9612	25.1364	25.8969	25.1657	22.7637	26.6663	22.3376	24.303	23.1833	23.3284	26.9463	23.3426	23.219	23.4915	24.4251	21.927	22.9796	26.4799	24.6554	24.3875	22.3072	24.1164	23.6317	22.5711	NA	25.4071	19.5034
2.52e-22	1.23509	P05787;P05787-2	P05787;P05787-2	KRT8	Keratin, type II cytoskeletal 8;Isoform of P05787, Isoform 2 of Keratin, type II cytoskeletal 8	K2C8_HUMAN;K2C8-2_HUMAN	0.0784304	0.0395111	0.314668	0.998493	0.226805	0.649549	0.486678	0.872538	0.385859	24.8803	23.8756	23.4528	23.0053	25.5271	25.3455	27.7619	24.6556	25.0651	25.4537	25.0738	24.9222	26.7726	23.1985	23.1147	23.5095	24.8803	25.806	24.4912	23.5	25.0406	25.5744	27.2053	25.1175	24.508	22.999	24.1246	25.0279	24.6168	24.9752	22.1126	24.3586	24.8893	24.1809
4.76e-05	1.09306	E9PHM6;F6QMI7;F8W9J4;Q03001;Q03001-14;Q03001-8	E9PHM6;F6QMI7;F8W9J4;Q03001;Q03001-14;Q03001-8	DST	Isoform of Q03001, Dystonin;Isoform of Q03001, Dystonin;Isoform of Q03001, Dystonin;Dystonin;Isoform of Q03001, Isoform 9 of Dystonin;Isoform of Q03001, Isoform 2 of Dystonin	E9PHM6_HUMAN;F6QMI7_HUMAN;F8W9J4_HUMAN;DYST_HUMAN;DYST-14_HUMAN;DYST-8_HUMAN	0.679094	0.0400125	0.0479427	0.998493	0.228601	0.293099	0.161817	1.27779	1.11597	15.8501	15.4603	13.6653	17.137	14.1625	15.4165	17.2146	15.2238	15.4845	15.6874	15.7481	13.9042	16.1928	NA	18.4624	13.9861	15.5423	16.6528	18.5321	15.2429	15.1752	15.4236	16.2125	15.1363	14.3008	18.6413	14.1318	16.2956	15.3907	13.9614	NA	NA	15.5805	15.2203
2.29e-14	1.18847	O15488	O15488	GYG2	Glycogenin-2	GLYG2_HUMAN	0.244597	0.0400351	0.153004	0.998493	0.228601	0.486409	-0.193785	-0.526414	-0.332629	19.253	18.6484	19.811	18.7564	19.7906	18.4262	18.9466	19.8037	18.3639	18.7413	18.2366	19.4385	18.3222	18.4586	19.8643	19.6009	19.9392	17.4321	19.1221	19.3654	19.55	18.2411	17.9478	19.2894	19.4701	19.6125	22.1306	19.6926	18.929	20.1428	20.1076	19.3495	19.5034	18.6571
4.65e-05	1.09357	P30530;P30530-2	P30530;P30530-2	AXL	Tyrosine-protein kinase receptor UFO;Isoform of P30530, Isoform Short of Tyrosine-protein kinase receptor UFO	UFO_HUMAN;UFO-2_HUMAN	0.221741	0.0399601	0.156892	0.998493	0.228601	0.489134	0.224138	0.61505	0.390911	16.2103	NA	NA	16.3934	15.2036	16.432	NA	NA	17.1396	NA	16.0251	NA	16.2224	15.1106	16.0012	16.4184	15.7522	16.9696	15.3625	NA	16.7889	16.4774	NA	NA	15.0549	16.9845	NA	16.1144	16.4276	14.7644	NA	NA	16.32	15.7445
4.37e-12	1.17367	P10412	P10412	HIST1H1E	Histone H1.4	H14_HUMAN	0.360899	0.0406638	0.107281	0.998493	0.231784	0.418936	-0.256916	-0.917869	-0.660953	19.6715	21.1313	20.4251	18.8219	19.2676	19.2736	NA	18.9327	18.561	19.9003	18.8665	20.2337	16.6576	20.2222	19.3055	19.6811	20.1496	16.7492	20.2792	20.0844	20.4148	17.4807	19.5343	20.1516	17.1484	17.9742	21.1821	19.8772	17.4701	20.383	21.2179	19.2768	19.0958	19.7257
4.27e-05	1.0953	A0A0U1RQV3;Q12805;Q12805-2;Q12805-3;Q12805-4;Q12805-5	A0A0U1RQV3;Q12805;Q12805-2;Q12805-3;Q12805-4;Q12805-5	EFEMP1	Isoform of Q12805, EGF-containing fibulin-like extracellular matrix protein 1 (Fragment);EGF-containing fibulin-like extracellular matrix protein 1;Isoform of Q12805, Isoform 2 of EGF-containing fibulin-like extracellular matrix protein 1;Isoform of Q12805, Isoform 3 of EGF-containing fibulin-like extracellular matrix protein 1;Isoform of Q12805, Isoform 4 of EGF-containing fibulin-like extracell…	A0A0U1RQV3_HUMAN;FBLN3_HUMAN;FBLN3-2_HUMAN;FBLN3-3_HUMAN;FBLN3-4_HUMAN;FBLN3-5_HUMAN	0.309941	0.0407999	0.083304	0.998493	0.232152	0.371882	1.13226	2.8247	1.69244	16.232	NA	NA	NA	NA	NA	NA	NA	NA	NA	15.8859	16.4836	16.8719	NA	17.8129	NA	NA	NA	NA	NA	13.5765	NA	NA	NA	NA	NA	15.1901	NA	NA	NA	NA	NA	NA	NA
4.66e-05	1.09355	Q9NU23	Q9NU23	LYRM2	LYR motif-containing protein 2	LYRM2_HUMAN	0.0275051	0.0409368	0.370166	0.998493	0.232524	0.682555	0.700601	1.17164	0.471034	16.5806	NA	15.7816	18.2407	NA	NA	NA	NA	16.7523	16.7502	16.4818	NA	16.9118	14.4835	16.1022	NA	16.3979	15.4715	NA	NA	15.5751	NA	NA	NA	17.6426	17.0309	16.5271	16.1527	17.5166	NA	NA	NA	16.8911	NA
0.000179475	1.02952	A0A0U1RQH7;A0A0U1RQW2;G3XAC6;H0Y4X3;Q14498;Q14498-2;Q14498-3	A0A0U1RQH7;A0A0U1RQW2;G3XAC6;H0Y4X3;Q14498;Q14498-2;Q14498-3	RBM39	Isoform of Q14498, RNA-binding protein 39 (Fragment);Isoform of Q14498, RNA-binding protein 39 (Fragment);Isoform of Q14498, RNA-binding protein 39;Isoform of Q14498, RNA-binding protein 39 (Fragment);RNA-binding protein 39;Isoform of Q14498, Isoform 2 of RNA-binding protein 39;Isoform of Q14498, Isoform 3 of RNA-binding protein 39	A0A0U1RQH7_HUMAN;A0A0U1RQW2_HUMAN;G3XAC6_HUMAN;H0Y4X3_HUMAN;RBM39_HUMAN;RBM39-2_HUMAN;RBM39-3_HUMAN	0.00401882	0.0411432	0.65369	0.998493	0.232945	0.857724	0.450306	0.564669	0.114363	18.9008	19.8374	NA	19.3348	16.4883	18.4638	20.4178	19.2282	NA	18.6631	18.3537	NA	NA	19.1849	19.1162	19.2662	18.6176	NA	18.8681	19.2534	18.7345	19.3647	19.1351	18.7048	18.2861	19.0805	NA	19.3583	19.0736	18.6636	17.9957	NA	19.0037	19.5942
6.5e-09	1.15102	M0R165;Q9UBC2;Q9UBC2-2;Q9UBC2-3;Q9UBC2-4	M0R165;Q9UBC2;Q9UBC2-2;Q9UBC2-3;Q9UBC2-4	EPS15L1	Isoform of Q9UBC2, Epidermal growth factor receptor substrate 15-like 1;Epidermal growth factor receptor substrate 15-like 1;Isoform of Q9UBC2, Isoform 2 of Epidermal growth factor receptor substrate 15-like 1;Isoform of Q9UBC2, Isoform 3 of Epidermal growth factor receptor substrate 15-like 1;Isoform of Q9UBC2, Isoform 4 of Epidermal growth factor receptor substrate 15-like 1	M0R165_HUMAN;EP15R_HUMAN;EP15R-2_HUMAN;EP15R-3_HUMAN;EP15R-4_HUMAN	0.70044	0.0411557	0.0483414	0.998493	0.232945	0.293099	0.0733347	0.596341	0.523006	16.6151	16.5435	16.7298	17.1208	16.4985	17.2575	18.2691	16.5493	16.7135	17.1196	17.331	16.1242	18.4117	15.8123	16.4443	16.6468	16.1804	16.6021	15.6845	16.4977	15.7755	17.7214	16.8694	16.7292	17.6087	17.5957	17.1228	15.8544	16.7859	15.2055	16.1307	16.1279	17.0568	16.3212
1.9e-09	1.15518	P05362	P05362	ICAM1	Intercellular adhesion molecule 1	ICAM1_HUMAN	0.433197	0.0412261	0.0920432	0.998493	0.232945	0.391663	0.116283	0.467028	0.350746	17.946	17.3515	17.4835	18.1917	18.1127	18.6101	20.0387	17.6282	17.4377	17.5974	18.052	18.5007	18.4412	16.2688	16.8791	17.0446	18.6273	17.6015	17.5791	17.4829	17.4771	18.5877	17.7565	18.12	17.9882	17.551	17.7901	18.2444	18.984	17.2078	16.3039	17.43	18.0144	17.6156
4.84e-09	1.15203	C9J0R8;C9J164;C9JLG4;C9K0J5;Q70E73;Q70E73-2;Q70E73-3;Q70E73-4;Q70E73-5;Q70E73-6;Q70E73-7;Q70E73-8;Q70E73-9	C9J0R8;C9J164;C9JLG4;C9K0J5;Q70E73;Q70E73-2;Q70E73-3;Q70E73-4;Q70E73-5;Q70E73-6;Q70E73-7;Q70E73-8;Q70E73-9	RAPH1	Isoform of Q70E73, Ras-associated and pleckstrin homology domains-containing protein 1 (Fragment);Isoform of Q70E73, Ras-associated and pleckstrin homology domains-containing protein 1;Isoform of Q70E73, Ras-associated and pleckstrin homology domains-containing protein 1 (Fragment);Isoform of Q70E73, Ras association (RalGDS/AF-6) and pleckstrin homology domains 1, isoform CRA_b;Ras-associated and…	C9J0R8_HUMAN;C9J164_HUMAN;C9JLG4_HUMAN;C9K0J5_HUMAN;RAPH1_HUMAN;RAPH1-2_HUMAN;RAPH1-3_HUMAN;RAPH1-4_HUMAN;RAPH1-5_HUMAN;RAPH1-6_HUMAN;RAPH1-7_HUMAN;RAPH1-8_HUMAN;RAPH1-9_HUMAN	0.169573	0.0412981	0.191292	0.998493	0.232947	0.522275	0.292858	0.713716	0.420858	16.313	NA	NA	16.7204	15.1583	17.6736	17.7487	15.8161	17.8337	16.6777	16.5569	NA	19.2474	NA	16.4075	16.3247	16.6767	17.6109	16.0312	15.4894	15.9231	17.8305	16.2128	15.9786	17.6337	16.5863	14.8385	15.4054	17.8472	16.5877	15.2484	15.5632	15.9529	15.7385
2.41e-11	1.16866	O00764	O00764	PDXK	Pyridoxal kinase	PDXK_HUMAN	0.216885	0.0414064	0.173019	0.998493	0.233153	0.501017	-0.188916	-0.479996	-0.29108	19.4157	18.8759	19.6026	20.1911	18.835	20.1169	18.436	19.6118	19.5342	19.1024	19.8009	19.2343	18.6527	19.6217	19.1016	19.5683	19.4419	20.7843	19.5638	19.7812	19.5399	19.8006	18.3192	18.983	20.1433	19.6343	19.0435	19.8242	19.5282	19.6691	20.4351	19.4928	19.2032	19.7099
9.4e-10	1.15745	E5RG17;G5EA19;Q6P1N9;U3KQS5	E5RG17;G5EA19;Q6P1N9;U3KQS5	TATDN1	Isoform of Q6P1N9, Putative deoxyribonuclease TATDN1 (Fragment);Isoform of Q6P1N9, Putative deoxyribonuclease TATDN1;Putative deoxyribonuclease TATDN1;Isoform of Q6P1N9, Putative deoxyribonuclease TATDN1	E5RG17_HUMAN;G5EA19_HUMAN;TATD1_HUMAN;U3KQS5_HUMAN	0.569313	0.0414884	0.0668641	0.998493	0.233211	0.342707	-0.112467	-0.621742	-0.509276	17.7084	18.473	17.9568	18.1135	17.458	17.7735	15.6651	18.4603	16.9228	17.6733	17.584	18.1164	14.9189	18.6108	16.4456	18.4073	17.8833	18.4548	18.354	18.6775	18.3859	17.8744	17.0776	17.5346	18.0319	18.2993	16.7684	18.3861	18.4343	17.5032	18.4724	18.4445	18.04	18.3592
1.81e-20	1.22427	P12814-3	P12814-3	ACTN1	Isoform of P12814, Isoform 3 of Alpha-actinin-1	ACTN1-3_HUMAN	0.309665	0.0418592	0.130155	0.998493	0.233678	0.451675	0.150191	0.463377	0.313185	22.0633	22.1312	22.1249	22.392	21.3987	22.2957	23.4187	22.0605	23.0293	22.3238	22.0801	21.5222	23.032	21.4421	22.3879	22.1583	21.6517	22.9125	21.4146	22.2386	22.0511	22.6975	22.0054	21.6429	22.3149	22.0559	22.2261	22.1138	23.0544	21.7897	21.7867	21.3437	21.9908	21.5259
9.05e-16	1.19699	P18206;P18206-2	P18206;P18206-2	VCL	Vinculin;Isoform of P18206, Isoform 1 of Vinculin	VINC_HUMAN;VINC-2_HUMAN	0.600107	0.0418567	0.0628993	0.998493	0.233678	0.333377	0.0689013	0.412756	0.343855	20.4347	19.9774	20.1052	20.6078	20.3595	20.5493	22.4729	20.3034	20.7657	20.4524	20.3712	20.322	21.164	19.5036	20.3965	19.9593	20.4382	20.8703	19.7519	20.2845	20.4829	21.0379	21.0015	20.5086	20.4779	20.4778	20.4515	20.5272	20.5425	20.205	19.6636	20.0941	20.0929	19.8193
2.14e-14	1.18865	P47897	P47897	QARS	Glutamine--tRNA ligase	SYQ_HUMAN	0.644313	0.0416923	0.011	0.998493	0.233678	0.159794	0.0901657	-0.613946	-0.704111	18.4734	19.2779	18.7927	15.7418	19.5367	16.3143	17.9392	18.3752	17.6983	18.2606	17.6159	19.5421	18.8114	19.3437	18.6975	18.1685	18.3236	17.7551	19.1851	18.9423	19.0523	17.5541	18.7771	18.8552	18.2498	18.5244	19.3984	18.3419	18.2022	18.553	19.0422	18.8443	18.4506	19.163
3e-10	1.16108	P62316	P62316	SNRPD2	Small nuclear ribonucleoprotein Sm D2	SMD2_HUMAN	0.722721	0.0418131	0.0483537	0.998493	0.233678	0.293099	-0.0705276	-0.646252	-0.575725	19.7316	20.1787	20.3339	18.721	20.5312	18.2723	NA	19.1563	17.9203	20.8164	20.1382	18.8066	19.4397	18.9192	19.4158	19.7297	20.193	16.3512	19.8801	19.7283	20.2965	18.9512	19.2688	20.5393	19.6137	19.2404	20.0451	19.5869	17.6617	20.1713	20.0427	19.8981	20.1781	20.0779
5.33e-14	1.18619	J3KP15;J3QL05;Q01130;Q01130-2	J3KP15;J3QL05;Q01130;Q01130-2	SRSF2	Isoform of Q01130, Serine/arginine-rich-splicing factor 2 (Fragment);Isoform of Q01130, Serine/arginine-rich-splicing factor 2 (Fragment);Serine/arginine-rich splicing factor 2;Isoform of Q01130, Isoform 2 of Serine/arginine-rich splicing factor 2	J3KP15_HUMAN;J3QL05_HUMAN;SRSF2_HUMAN;SRSF2-2_HUMAN	0.106197	0.0420756	0.253041	0.998493	0.233681	0.590186	-0.720039	-1.49067	-0.770628	19.1463	17.9458	19.7692	NA	18.6842	17.6486	17.8749	20.545	14.6977	18.2476	18.6228	18.2091	14.8635	20.3303	18.5416	18.1528	20.668	14.814	19.4354	20.6951	17.2549	15.091	19.5534	20.1701	16.6317	14.4522	19.0267	20.8669	15.5523	20.9993	19.9647	20.4867	18.7604	20.6951
3.9e-14	1.18703	P28845	P28845	HSD11B1	Corticosteroid 11-beta-dehydrogenase isozyme 1	DHI1_HUMAN	0.312484	0.0420676	0.129675	0.998493	0.233681	0.451675	-0.240964	-0.747023	-0.506059	18.3695	18.2259	20.0482	17.3708	19.733	16.5602	18.1133	18.5513	18.7937	16.283	17.2242	19.1266	17.5381	18.2448	17.5986	17.7026	18.4389	17.1614	18.4116	18.1503	19.0897	16.8627	19.7336	19.078	16.8596	18.6811	19.4215	18.1545	16.1237	19.8077	19.5007	18.2278	17.7352	16.885
8.58e-19	1.21475	Q13162	Q13162	PRDX4	Peroxiredoxin-4	PRDX4_HUMAN	0.636237	0.0420584	0.0108809	0.998493	0.233681	0.159794	-0.0741849	0.492162	0.566347	24.0718	23.9882	23.4531	23.8379	23.8396	24.9185	26.9746	24.1595	24.1397	24.0421	24.1205	23.8989	23.2041	23.5856	23.8029	23.7667	23.657	23.679	23.361	24.0817	23.808	24.1593	24.3918	24.0031	23.6054	23.9471	23.1296	23.9702	22.9106	23.8224	24.1442	23.7261	23.4275	23.886
6.7e-10	1.15856	A0A087WV24;P20711	A0A087WV24;P20711	DDC	Isoform of P20711, Aromatic-L-amino-acid decarboxylase;Aromatic-L-amino-acid decarboxylase	A0A087WV24_HUMAN;DDC_HUMAN	0.296973	0.0422036	0.13609	0.998493	0.233993	0.459505	-0.248019	-0.743991	-0.495972	18.4065	19.7769	20.0867	18.3815	18.367	17.7081	17.6405	18.7146	18.1455	18.2974	18.5058	17.7265	15.8947	19.3164	18.2764	19.193	17.5952	16.8011	18.2859	19.2049	18.9813	19.3504	17.6348	18.8947	18.1244	19.1836	18.6405	19.3131	16.1074	18.8263	19.9031	18.862	18.8114	18.4457
3.87e-05	1.09716	Q32MZ4-4	Q32MZ4-4	LRRFIP1	Isoform of Q32MZ4, Isoform 4 of Leucine-rich repeat flightless-interacting protein 1	LRRF1-4_HUMAN	0.942002	0.0423127	0.040558	0.998493	0.234198	0.279773	0.0137392	0.963851	0.950112	17.0654	NA	15.9203	NA	16.7426	NA	NA	NA	NA	18.256	18.3256	17.0396	NA	NA	NA	NA	16.6829	NA	16.452	NA	NA	NA	16.3592	16.3763	NA	NA	NA	17.72	NA	17.8364	16.569	NA	NA	NA
6.75e-06	1.11739	P33908	P33908	MAN1A1	Mannosyl-oligosaccharide 1,2-alpha-mannosidase IA	MA1A1_HUMAN	0.30278	0.0425437	0.123517	0.998493	0.235076	0.445128	-0.253061	-0.850492	-0.597432	15.5872	14.8409	15.3121	14.1634	15.8395	15.2057	NA	15.7229	15.4254	NA	14.58	15.5861	15.8634	17.0808	13.9484	13.0743	15.6717	13.6565	15.9418	17.6023	15.4319	14.4419	17.8953	15.7885	15.0119	15.6894	14.7606	16.5184	12.6669	15.4797	13.8789	17.2079	14.4854	15.1117
1.51e-08	1.14802	O14975	O14975	SLC27A2	Very long-chain acyl-CoA synthetase	S27A2_HUMAN	0.245371	0.0427949	0.161652	0.998493	0.23596	0.492229	-0.245259	-0.658153	-0.412894	17.9655	18.4886	19.7466	16.2379	19.0295	17.6683	17.0122	17.4311	17.3421	18.5832	17.7672	18.2825	15.6628	18.3083	16.9995	18.4917	18.5377	17.8305	18.3785	17.3922	18.0798	17.3332	19.0597	18.0066	17.013	18.1653	19.4123	18.6754	17.1395	18.3031	19.5751	18.1444	17.7765	18.0954
2.58e-06	1.12419	P50402	P50402	EMD	Emerin	EMD_HUMAN	0.542232	0.0428489	0.0690877	0.998493	0.23596	0.346933	-0.140071	-0.748601	-0.60853	17.292	16.7532	NA	NA	17.1951	16.8098	15.2882	16.9218	16.0994	17.8405	17.3813	NA	16.3603	NA	NA	17.0789	18.0035	15.0102	17.5958	NA	16.6337	15.7345	17.5901	17.9912	16.1974	16.9249	16.6528	17.9363	NA	17.2642	15.9674	17.0463	17.435	16.913
4.99e-09	1.15193	Q5JS37	Q5JS37	NHLRC3	NHL repeat-containing protein 3	NHLC3_HUMAN	0.155123	0.0430569	0.227978	0.998493	0.236703	0.564128	0.238541	0.516176	0.277635	17.7989	16.9352	NA	17.585	17.8794	17.279	21.0095	18.1066	18.8424	17.2279	17.2102	17.792	18.0438	17.5448	17.5095	17.816	17.7793	17.5378	17.5451	17.6513	17.2681	17.5387	18.703	17.8999	18.7629	19.4079	16.7952	17.5609	18.1156	18.1719	17.3264	18.5669	17.4171	17.457
4.55e-09	1.15224	K7EIK7;O95834;O95834-2;O95834-3	K7EIK7;O95834;O95834-2;O95834-3	EML2	Isoform of O95834, Echinoderm microtubule-associated protein-like 2;Echinoderm microtubule-associated protein-like 2;Isoform of O95834, Isoform 2 of Echinoderm microtubule-associated protein-like 2;Isoform of O95834, Isoform 3 of Echinoderm microtubule-associated protein-like 2	K7EIK7_HUMAN;EMAL2_HUMAN;EMAL2-2_HUMAN;EMAL2-3_HUMAN	0.207982	0.043148	0.186142	0.998493	0.236804	0.515927	0.177331	0.436886	0.259555	17.9193	18.1596	18.3597	18.1176	17.6973	17.7879	18.2555	17.5618	16.8201	16.7555	18.6696	18.6115	17.0216	18.4637	18.6971	18.2103	17.5602	18.2837	18.6395	18.8605	18.1464	17.1549	17.4281	17.4051	17.5881	17.9061	18.8772	18.185	18.2466	17.7221	17.7773	18.5204	18.509	17.4739
8.21e-10	1.15791	P11387	P11387	TOP1	DNA topoisomerase 1	TOP1_HUMAN	0.64548	0.0435442	0.0592101	0.998493	0.237903	0.326611	0.0878009	0.594507	0.506706	18.0978	18.2146	17.9673	17.6159	17.463	19.0796	19.8187	16.3	19.3182	18.8993	17.9619	17.5359	20.3614	17.9833	18.873	18.2026	17.6545	18.3257	17.8519	18.1095	17.8942	17.9095	18.9152	17.9249	18.1479	19.1313	19.5445	17.7762	19.4836	17.9853	18.2419	18.3249	18.5608	18.037
3.29e-12	1.17451	P26583	P26583	HMGB2	High mobility group protein B2	HMGB2_HUMAN	0.54424	0.0436411	0.00851554	0.998493	0.237903	0.144884	-0.159636	0.80688	0.966515	16.7282	16.492	16.1207	17.1493	15.1258	16.8775	15.9856	16.9984	15.2574	16.6005	17.1011	16.9289	13.1612	16.8336	15.6775	17.1791	16.4519	16.0748	16.7999	17.044	NA	16.4283	16.8966	16.3014	16.5106	17.5531	15.2276	NA	15.2251	16.7793	17.3208	17.7276	16.8772	16.5488
4.59e-10	1.15975	Q8IWL3	Q8IWL3	HSCB	Iron-sulfur cluster co-chaperone protein HscB	HSC20_HUMAN	0.484145	0.0434423	0.0854718	0.998493	0.237903	0.37782	0.132463	0.589632	0.457169	17.4955	15.9835	16.5128	18.2083	17.1517	18.6828	19.4292	17.7597	18.8876	17.4394	18.0624	17.3534	18.1305	17.0428	17.8816	17.5182	17.5477	19.3525	17.2592	16.7644	16.6713	18.9985	17.4364	18.1101	18.2999	17.6841	16.473	17.6423	18.2249	17.0811	16.0336	17.4775	18.3159	17.4615
1.12e-08	1.14908	Q9NUP9	Q9NUP9	LIN7C	Protein lin-7 homolog C	LIN7C_HUMAN	0.509947	0.0436247	0.0807283	0.998493	0.237903	0.369709	-0.114366	-0.540145	-0.425779	17.1636	17.2699	17.1646	16.9631	17.5367	17.1633	13.0269	17.084	16.0388	17.439	18.0224	17.1593	15.5415	16.9441	17.2172	17.992	17.1795	15.5494	17.2299	17.3079	17.2867	16.7649	17.2096	17.7122	16.6402	16.9061	17.5006	17.7013	15.797	16.9675	16.9605	17.708	17.7328	17.1483
0.000110358	1.06589	H0YDP7;Q13405	H0YDP7;Q13405	MRPL49	Isoform of Q13405, 39S ribosomal protein L49, mitochondrial (Fragment);39S ribosomal protein L49, mitochondrial	H0YDP7_HUMAN;RM49_HUMAN	0.0245335	0.0438266	0.420326	0.998493	0.238513	0.721415	-0.59678	-0.946394	-0.349613	14.7218	NA	13.0231	14.1887	NA	14.2164	NA	14.663	NA	14.3107	14.8217	13.6074	12.9967	14.5532	13.7727	14.0328	15.1353	11.5362	NA	14.2673	14.8523	13.8738	14.2438	15.2941	15.2344	NA	NA	16.3414	NA	15.1674	NA	NA	14.6104	16.4136
3.52e-09	1.15313	A0A1B0GUK8;Q96E39	A0A1B0GUK8;Q96E39	RBMXL1	Isoform of Q96E39, RNA-binding motif protein, X-linked-like-1 (Fragment);RNA binding motif protein, X-linked-like-1	A0A1B0GUK8_HUMAN;RMXL1_HUMAN	0.709213	0.0450851	0.01651	0.998493	0.239072	0.188563	-0.0568879	0.507386	0.564274	18.2913	18.5652	17.5376	17.7005	18.2839	19.1693	NA	18.3931	18.855	18.8285	18.1096	17.8796	19.0468	17.3571	18.0181	18.104	18.5085	19.0701	18.1461	17.927	17.6716	18.8544	18.3888	18.1682	18.4257	17.7898	18.1859	18.8498	19.1004	17.8825	18.0315	16.9188	18.5258	17.7505
3.99e-06	1.1213	A0A3B3IRR1;A0A3F2YNY7;F5H345;P08397;P08397-2	A0A3B3IRR1;A0A3F2YNY7;F5H345;P08397;P08397-2	HMBS	Isoform of P08397, Porphobilinogen deaminase;Isoform of P08397, Porphobilinogen deaminase;Isoform of P08397, Porphobilinogen deaminase;Porphobilinogen deaminase;Isoform of P08397, Isoform 2 of Porphobilinogen deaminase	A0A3B3IRR1_HUMAN;A0A3F2YNY7_HUMAN;F5H345_HUMAN;HEM3_HUMAN;HEM3-2_HUMAN	0.408705	0.0447107	0.104597	0.998493	0.239072	0.417191	-0.188552	-0.728682	-0.54013	16.9857	17.5486	17.3382	17.3723	17.292	17.582	NA	16.741	16.5869	17.8878	18.3242	17.2167	15.042	17.5533	17.7598	17.6951	16.8704	14.0711	17.4398	17.9196	17.5911	16.3241	15.8009	16.84	15.0891	17.8327	14.9353	17.4501	15.8127	17.1767	17.5905	17.8791	17.7326	17.9123
8.67e-06	1.11531	A0A3B3IS06;E7ETY2;H0Y8Y7;J3KQ96;Q13428;Q13428-2;Q13428-3;Q13428-4;Q13428-5;Q13428-6;Q13428-7;Q13428-8	A0A3B3IS06;E7ETY2;H0Y8Y7;J3KQ96;Q13428;Q13428-2;Q13428-3;Q13428-4;Q13428-5;Q13428-6;Q13428-7;Q13428-8	TCOF1	Isoform of Q13428, Treacle protein (Fragment);Isoform of Q13428, Treacle protein;Isoform of Q13428, Treacle protein;Isoform of Q13428, Treacle protein (Fragment);Treacle protein;Isoform of Q13428, Isoform 2 of Treacle protein;Isoform of Q13428, Isoform 3 of Treacle protein;Isoform of Q13428, Isoform 4 of Treacle protein;Isoform of Q13428, Isoform 5 of Treacle protein;Isoform of Q13428, Isoform 6 …	A0A3B3IS06_HUMAN;E7ETY2_HUMAN;H0Y8Y7_HUMAN;J3KQ96_HUMAN;TCOF_HUMAN;TCOF-2_HUMAN;TCOF-3_HUMAN;TCOF-4_HUMAN;TCOF-5_HUMAN;TCOF-6_HUMAN;TCOF-7_HUMAN;TCOF-8_HUMAN	0.0228097	0.045009	0.514784	0.998493	0.239072	0.781192	0.507978	0.722514	0.214536	15.6112	14.2072	14.418	15.4897	15.4985	16.6813	16.5983	15.7673	15.4413	17.0196	16.6913	13.7562	15.1346	15.2634	16.0519	16.7456	15.1295	15.0982	15.9896	13.7998	15.7029	16.5726	15.7998	16.1989	15.7895	14.9212	NA	13.915	15.7487	16.1935	15.8009	15.172	16.2022	16.2867
3.33e-06	1.12254	O00567	O00567	NOP56	Nucleolar protein 56	NOP56_HUMAN	0.808888	0.0443486	0.0187895	0.998493	0.239072	0.196512	0.0668573	-0.874052	-0.940909	15.7199	15.8865	16.2765	15.1002	15.5992	15.2915	15.0817	15.0407	15.7571	16.207	14.1942	16.5239	16.6203	15.0493	16.2201	15.3043	16.5645	16.135	15.38	15.8973	14.6151	18.9369	17.0131	16.0758	15.1032	14.8179	16.9813	15.7119	15.5002	15.5467	16.1033	20.0253	15.3786	16.0285
2.28e-12	1.17555	O75884	O75884	RBBP9	Putative hydrolase RBBP9	RBBP9_HUMAN	0.756191	0.0446128	0.0480881	0.998493	0.239072	0.293099	0.0614174	0.611654	0.550237	20.2963	20.0678	20.2163	20.0886	19.5096	20.388	22.4556	20.3655	20.8442	20.5289	21.3723	20.2228	19.0341	20.5424	21.1331	21.2886	20.068	22.9887	20.3225	20.7331	19.9883	21.0008	19.1738	19.8307	19.4605	20.9285	20.3176	20.2223	21.3806	19.8946	20.5878	20.6448	20.8785	20.4382
2.56e-09	1.15419	P04083	P04083	ANXA1	Annexin A1	ANXA1_HUMAN	0.792437	0.0450967	0.044674	0.998493	0.239072	0.291457	0.0536628	0.630749	0.577087	17.1396	17.485	16.4768	17.1632	17.6659	18.1526	17.4164	17.4733	16.5791	17.1127	16.2159	17.9621	18.7977	16.6234	17.439	15.8899	17.6922	18.3432	16.7778	16.4272	16.6632	17.2839	17.5449	16.7559	15.6236	16.8203	18.1279	16.0431	18.9684	16.097	17.7648	16.5008	15.7941	14.9785
2.76e-06	1.12377	P07360	P07360	C8G	Complement component C8 gamma chain	CO8G_HUMAN	0.93668	0.044069	0.0282713	0.998493	0.239072	0.233391	0.0244193	0.922159	0.89774	16.7359	NA	NA	16.1467	16.7818	NA	18.0037	17.0963	15.7344	16.2708	15.4296	17.987	18.3518	14.8862	15.0631	14.7102	16.6333	15.4037	15.6275	16.1304	16.4476	16.5832	17.7865	16.7586	16.7022	17.3202	14.4138	15.9562	NA	15.3256	NA	16.5132	16.5819	16.4358
1.52e-22	1.23651	P30041	P30041	PRDX6	Peroxiredoxin-6	PRDX6_HUMAN	0.765211	0.0447038	0.0469165	0.998493	0.239072	0.293099	-0.0354193	-0.367501	-0.332081	24.6387	25.2371	24.413	25.0071	24.5118	25.0373	22.8436	24.9066	24.7777	24.0644	24.2839	24.4644	24.4746	25.1556	24.2351	24.1709	24.5097	25.1552	24.5139	25.0083	24.9074	24.7628	24.5206	24.373	25.2125	24.8586	24.2335	24.5912	25.3174	25.2009	25.5149	24.6162	24.1579	24.9695
3.08e-09	1.15356	P42285	P42285	MTREX	Exosome RNA helicase MTR4	MTREX_HUMAN	0.79488	0.0451065	0.0178348	0.998493	0.239072	0.194369	0.0497648	-0.592036	-0.641801	19.3469	20.1008	19.606	20.0894	19.1694	17.5049	18.0073	19.773	18.0708	19.0017	19.4083	20.4344	18.1969	20.1025	19.0006	19.3791	19.8431	17.9104	20.3121	19.9642	19.6348	18.717	19.4747	19.1955	19.4934	19.6453	19.0449	19.2774	18.7614	19.6312	20.7328	20.3002	19.7817	20.2422
2.71e-08	1.14584	P50454	P50454	SERPINH1	Serpin H1	SERPH_HUMAN	0.650721	0.0446982	0.0123268	0.998493	0.239072	0.168368	0.0719666	-0.491155	-0.563122	16.9978	16.9998	17.1251	16.3594	17.7279	16.1609	15.3315	16.9687	16.8857	15.7234	17.3016	16.9963	17.7873	18.134	18.8297	15.3775	17.378	16.34	16.957	16.9658	17.7318	17.292	17.6319	17.4041	18.2361	17.2272	17.169	16.6845	17.0973	17.694	18.5483	16.8919	16.228	17.6815
7.21e-06	1.11685	P53582	P53582	METAP1	Methionine aminopeptidase 1	MAP11_HUMAN	0.303524	0.0448089	0.138119	0.998493	0.239072	0.46117	0.275037	0.843284	0.568248	18.6136	20.1334	18.1555	17.6908	17.4849	16.8074	18.5523	18.3823	18.9906	21.1751	20.6203	18.0515	20.2835	19.0591	20.2891	19.1402	17.8233	19.9102	18.3047	18.8747	18.0324	19.8654	17.4307	18.2879	16.347	19.6764	18.1243	18.7472	20.2844	19.0565	18.6581	18.4382	17.7566	18.857
4.46e-08	1.14393	Q02880;Q02880-2	Q02880;Q02880-2	TOP2B	DNA topoisomerase 2-beta;Isoform of Q02880, Isoform Beta-1 of DNA topoisomerase 2-beta	TOP2B_HUMAN;TOP2B-2_HUMAN	0.0563054	0.0442065	0.347166	0.998493	0.239072	0.670558	0.488551	0.852341	0.363791	15.5483	15.5805	NA	15.6428	15.7278	15.7398	19.0183	15.9912	15.604	15.7263	13.7533	15.0353	19.5481	15.5273	15.0766	14.6748	15.8347	NA	14.5871	14.6095	15.1123	15.7805	17.1494	15.3914	14.5121	15.5797	16.1631	15.2666	15.4488	15.7911	NA	15.5922	15.3195	15.3159
2.73e-06	1.12383	Q14232	Q14232	EIF2B1	Translation initiation factor eIF-2B subunit alpha	EI2BA_HUMAN	0.403164	0.0450938	0.107458	0.998493	0.239072	0.418983	-0.237095	-0.919132	-0.682037	17.3589	16.5293	14.4774	16.8681	18.8056	16.9978	NA	NA	16.3679	12.8368	17.696	18.7552	16.6815	17.7321	18.5622	16.9959	18.1219	14.4379	18.0425	17.5766	18.5316	16.0046	17.8807	17.4302	16.7279	16.5998	18.2756	16.9675	17.9624	17.4525	17.7426	18.712	16.4208	18.2769
2.87e-09	1.15381	Q15185;Q15185-4	Q15185;Q15185-4	PTGES3	Prostaglandin E synthase 3;Isoform of Q15185, Isoform 4 of Prostaglandin E synthase 3	TEBP_HUMAN;TEBP-4_HUMAN	0.0309116	0.0444499	0.510632	0.998493	0.239072	0.778529	-0.408107	-0.579782	-0.171675	17.9079	17.7302	20.1046	19.4538	17.8724	17.8211	16.0572	17.7329	18.6145	18.3401	18.1588	16.7751	16.3763	18.6402	18.3645	17.8379	17.8657	19.2827	18.209	18.0812	17.4169	17.4892	16.3763	17.5532	18.7285	18.8076	17.4943	17.6113	18.8663	18.0234	18.8036	17.6522	17.6396	18.2188
6.17e-09	1.1512	Q9BRK5;Q9BRK5-6	Q9BRK5;Q9BRK5-6	SDF4	45 kDa calcium-binding protein;Isoform of Q9BRK5, Isoform 6 of 45 kDa calcium-binding protein	CAB45_HUMAN;CAB45-6_HUMAN	0.372418	0.0449363	0.114595	0.998493	0.239072	0.431426	0.218918	0.789159	0.570241	16.2233	NA	15.1444	16.4382	15.9754	17.214	NA	NA	17.5775	16.4744	16.9561	15.7905	17.9215	15.4145	16.0436	15.4211	16.3607	18.1903	15.5561	14.8699	17.0664	16.7559	15.6987	15.8969	17.4365	17.0434	13.9634	15.5068	17.3311	15.8365	14.9768	NA	16.2536	15.2198
4.39e-12	1.17365	Q9Y2Q3	Q9Y2Q3	GSTK1	Glutathione S-transferase kappa 1	GSTK1_HUMAN	0.964948	0.0450931	0.0307937	0.998493	0.239072	0.243191	-0.00739298	-0.520443	-0.51305	18.3139	18.4673	19.3713	17.7265	18.64	17.537	17.1014	18.8788	17.44	19.0618	19.3287	19.3101	18.1311	18.7694	18.5002	17.7573	18.5681	16.9529	18.0215	17.882	18.6088	17.3295	19.3532	17.9799	18.9153	17.6032	19.9083	18.1101	17.4476	18.118	18.5153	18.2559	18.4005	17.9406
1.85e-19	1.21863	P28838;P28838-2	P28838;P28838-2	LAP3	Cytosol aminopeptidase;Isoform of P28838, Isoform 2 of Cytosol aminopeptidase	AMPL_HUMAN;AMPL-2_HUMAN	0.541924	0.0452389	0.0777217	0.998493	0.239383	0.369709	0.0871431	0.441286	0.354143	22.6546	22.8633	22.9047	23.6291	22.159	23.9118	23.6414	22.3213	23.7178	22.5856	22.7937	22.4165	23.1124	22.1309	22.8262	22.7771	22.0387	24.7409	22.1583	22.4291	22.1337	23.8231	22.1093	22.145	23.2603	22.3573	22.5345	22.6789	23.5982	22.8164	23.07	22.5858	22.4846	22.397
3.55e-11	1.16755	A0A087WXM6;A0A0A6YYL6;J3KRX5;J3QQT2;P18621;P18621-3	A0A087WXM6;A0A0A6YYL6;J3KRX5;J3QQT2;P18621;P18621-3	RPL17;RPL17-C18orf32;RPL17;RPL17;RPL17;RPL17	Isoform of P18621, 60S ribosomal protein L17 (Fragment);Protein RPL17-C18orf32;Isoform of P18621, 60S ribosomal protein L17 (Fragment);Isoform of P18621, 60S ribosomal protein L17 (Fragment);60S ribosomal protein L17;Isoform of P18621, Isoform 3 of 60S ribosomal protein L17	A0A087WXM6_HUMAN;A0A0A6YYL6_HUMAN;J3KRX5_HUMAN;J3QQT2_HUMAN;RL17_HUMAN;RL17-3_HUMAN	0.387424	0.0458918	0.114525	0.998493	0.240284	0.431426	-0.18126	-0.645107	-0.463847	17.7743	18.5203	19.1445	17.5369	18.127	17.7377	16.6095	17.297	18.8047	18.2115	17.6718	18.1471	17.7598	19.0968	18.4988	18.3351	17.8773	18.6664	18.1731	18.7174	18.3688	16.5794	18.3141	17.0352	17.5434	17.2549	19.642	17.755	18.6109	17.683	19.2408	16.7862	17.9151	18.3766
1.46e-17	1.20776	A0A0G2JIW1;P0DMV8;P0DMV9	A0A0G2JIW1;P0DMV8;P0DMV9	HSPA1B;HSPA1A;HSPA1B	Isoform of P0DMV9, Heat shock 70 kDa protein 1B;Heat shock 70 kDa protein 1A;Heat shock 70 kDa protein 1B	A0A0G2JIW1_HUMAN;HS71A_HUMAN;HS71B_HUMAN	0.365803	0.0458247	0.121019	0.998493	0.240284	0.440706	-0.153684	-0.522802	-0.369118	22.1385	22.5741	21.893	21.7362	21.2284	23.7596	20.3831	21.9964	23.5515	22.0674	22.1263	21.9564	22.3143	21.8054	22.281	21.8382	21.8123	23.7512	21.5417	22.1235	22.042	23.5565	20.6167	21.6123	22.5501	22.3796	22.0249	22.1176	23.5796	22.373	22.8369	21.5391	21.9344	22.1528
7.84e-05	1.07977	O76094;O76094-2	O76094;O76094-2	SRP72	Signal recognition particle subunit SRP72;Isoform of O76094, Isoform 2 of Signal recognition particle subunit SRP72	SRP72_HUMAN;SRP72-2_HUMAN	0.486802	0.0459269	0.080893	0.998493	0.240284	0.369709	-0.111186	-0.634698	-0.523512	14.9417	15.2875	15.4163	NA	15.6157	NA	NA	NA	NA	15.4518	14.6096	14.571	NA	NA	15.16	NA	15.3361	NA	15.1513	15.0117	14.3689	NA	15.1054	15.1113	NA	NA	15.0989	15.3586	NA	14.4235	15.1011	NA	15.127	15.3218
2.11e-11	1.16908	P46940	P46940	IQGAP1	Ras GTPase-activating-like protein IQGAP1	IQGA1_HUMAN	0.221269	0.0455198	0.184583	0.998493	0.240284	0.515089	0.231903	0.583096	0.351193	18.939	18.1065	17.9547	18.9971	18.7342	20.513	21.9043	18.6844	19.7086	19.131	18.4627	18.9633	20.9135	17.8362	18.4235	18.4096	18.6622	19.9367	17.7262	18.0891	18.7774	19.6019	19.7215	18.7521	19.2647	18.5936	18.7291	18.7366	19.8249	19.0686	17.3181	18.3819	19.001	18.2904
2.48e-10	1.16166	Q8N1G4	Q8N1G4	LRRC47	Leucine-rich repeat-containing protein 47	LRC47_HUMAN	0.819332	0.0456657	0.0427569	0.998493	0.240284	0.287019	-0.0548896	-0.741341	-0.686451	18.5951	19.5392	18.963	18.7707	18.4462	19.8113	10.7109	18.4593	19.6276	19.1749	19.0234	18.0883	19.2859	19.3416	19.0386	19.0537	18.0657	20.6907	18.7365	19.0317	18.4531	19.6807	17.8555	18.4086	19.3058	18.2798	18.9209	17.6711	19.7664	19.0968	19.9309	18.5505	18.8772	19.4347
1.52e-22	1.23651	Q9BUT1	Q9BUT1	BDH2	3-hydroxybutyrate dehydrogenase type 2	BDH2_HUMAN	0.394266	0.0458764	0.113304	0.998493	0.240284	0.42921	-0.136143	-0.490398	-0.354254	18.7885	19.7142	18.8482	20.1845	18.7961	19.0758	18.8689	19.2617	18.9017	17.3497	16.8027	19.3297	18.0286	20.2046	18.5643	18.3846	18.7565	19.0054	18.8909	19.3517	18.8635	18.8116	18.3975	18.6104	18.5287	18.6466	18.3363	19.3989	18.8761	19.2313	19.9535	19.9181	18.4282	20.1702
1.23e-05	1.11205	Q9NZB2;Q9NZB2-4;Q9NZB2-6	Q9NZB2;Q9NZB2-4;Q9NZB2-6	FAM120A	Constitutive coactivator of PPAR-gamma-like protein 1;Isoform of Q9NZB2, Isoform D of Constitutive coactivator of PPAR-gamma-like protein 1;Isoform of Q9NZB2, Isoform F of Constitutive coactivator of PPAR-gamma-like protein 1	F120A_HUMAN;F120A-4_HUMAN;F120A-6_HUMAN	0.331584	0.0455598	0.122038	0.998493	0.240284	0.443019	-0.260307	-0.915375	-0.655068	15.9801	16.9211	16.8053	14.4269	16.8101	14.3617	13.9448	16.4661	13.9129	16.8466	16.5162	16.141	14.1089	16.6666	15.7697	15.8485	16.2989	14.0394	16.6361	16.3957	16.4467	13.4085	16.0985	16.3568	14.1134	14.8785	15.4053	16.7336	13.2648	16.4299	16.0475	15.5836	15.3692	16.4482
3.38e-14	1.18741	P50991	P50991	CCT4	T-complex protein 1 subunit delta	TCPD_HUMAN	0.65909	0.0460027	0.0608694	0.998493	0.240294	0.331053	-0.0643586	-0.449143	-0.384784	19.573	19.4995	20.1048	18.5829	20.2358	19.5673	19.3868	19.4928	19.3199	19.5259	19.1101	20.1205	19.3726	19.7295	19.0101	19.2755	19.5926	19.4311	19.9357	19.4875	19.8902	19.3764	19.8795	20.0246	18.9651	18.6452	20.1364	18.8	19.1091	19.9067	19.9671	19.8812	19.6154	20.0625
8.77e-07	1.13047	E5RHW4;O94905	E5RHW4;O94905	ERLIN2	Isoform of O94905, Erlin-2 (Fragment);Erlin-2	E5RHW4_HUMAN;ERLN2_HUMAN	0.226166	0.0470019	0.153409	0.998493	0.244726	0.487221	0.464681	1.40894	0.944255	16.0531	16.3899	17.6699	NA	17.0295	11.8409	17.0257	16.8612	14.9496	17.0914	NA	15.6567	15.1366	16.5063	14.9471	15.4356	16.2318	NA	16.7996	NA	NA	NA	16.9599	15.6801	15.7197	NA	17.4254	NA	16.3765	16.8367	17.6625	16.2288	13.6738	15.6758
7.1e-06	1.117	E7ESC6;Q9UIA9	E7ESC6;Q9UIA9	XPO7	Isoform of Q9UIA9, Exportin-7;Exportin-7	E7ESC6_HUMAN;XPO7_HUMAN	0.375282	0.0469785	0.113346	0.998493	0.244726	0.42921	-0.212846	-0.763652	-0.550806	15.7487	16.743	14.9007	NA	16.433	NA	15.586	16.2167	NA	15.3924	15.0666	16.5477	12.2635	16.7703	15.6879	16.0218	15.9171	NA	16.4333	16.3275	16.1771	NA	15.9955	15.4802	NA	14.4795	15.6004	15.4748	NA	16.4026	17.0638	16.6737	15.5112	16.5472
1.42e-10	1.16337	Q8WUM4;Q8WUM4-2	Q8WUM4;Q8WUM4-2	PDCD6IP	Programmed cell death 6-interacting protein;Isoform of Q8WUM4, Isoform 2 of Programmed cell death 6-interacting protein	PDC6I_HUMAN;PDC6I-2_HUMAN	0.685309	0.0471776	0.0590493	0.998493	0.245248	0.32659	0.0494807	0.373918	0.324437	18.9079	19.1216	18.7704	18.272	18.547	19.9705	19.2813	18.6973	19.1521	18.9819	18.8469	19.1412	19.508	18.9514	19.2063	19.0273	18.6978	20.6389	19.1512	19.0399	19.0854	19.2732	18.5711	18.3796	18.7449	19.0904	18.8386	18.6366	19.0618	19.2811	19.0545	18.8677	18.7582	19.425
1.54e-06	1.12735	A0A087WX59;Q16186	A0A087WX59;Q16186	ADRM1	Isoform of Q16186, Proteasomal ubiquitin receptor ADRM1;Proteasomal ubiquitin receptor ADRM1	A0A087WX59_HUMAN;ADRM1_HUMAN	0.543875	0.0477871	0.0812193	0.998493	0.246322	0.369709	0.11731	0.61032	0.49301	16.8315	16.5082	16.3505	16.7857	16.7864	18.7386	NA	16.9992	18.8214	16.0541	16.9398	16.4281	18.3254	16.4458	16.6052	16.3495	16.7328	17.6536	17.2105	16.5663	16.0544	18.0368	16.5647	16.3501	18.0153	16.8091	15.1955	16.9279	18.2553	15.598	15.9927	16.8643	15.8341	17.0505
3.92e-06	1.12144	D6RD58;O14960	D6RD58;O14960	LECT2	Isoform of O14960, Leukocyte cell-derived chemotaxin-2;Leukocyte cell-derived chemotaxin-2	D6RD58_HUMAN;LECT2_HUMAN	0.083876	0.0476329	0.414399	0.998493	0.246322	0.718453	1.28244	2.00769	0.725248	16.0529	NA	NA	16.6959	NA	NA	NA	NA	18.4771	NA	NA	NA	18.9572	NA	NA	NA	13.8211	16.4215	NA	NA	NA	14.9391	13.2399	NA	16.2736	NA	NA	NA	16.4883	13.0712	NA	NA	NA	NA
0.000105387	1.06817	E7EMB1;Q9UH65	E7EMB1;Q9UH65	SWAP70	Isoform of Q9UH65, Switch-associated protein 70;Switch-associated protein 70	E7EMB1_HUMAN;SWP70_HUMAN	0.553994	0.0477043	0.0776184	0.998493	0.246322	0.369709	-0.212506	-1.35764	-1.14513	16.063	NA	NA	NA	NA	16.482	15.3603	NA	20.712	NA	NA	16.5422	12.56	NA	NA	NA	16.2126	14.591	16.2887	14.0052	16.2989	14.6032	16.6279	16.413	13.8227	14.9683	NA	NA	NA	14.6251	NA	NA	NA	NA
2.99e-17	1.20589	G3V1N2	G3V1N2	HBA2	Isoform of P69905, HCG1745306, isoform CRA_a	G3V1N2_HUMAN	0.774337	0.047839	0.0175852	0.998493	0.246322	0.194334	-0.163238	1.75621	1.91945	18.9373	20.3106	16.3421	18.8323	19.7463	19.4285	28.137	20.798	17.7534	16.6727	15.0635	20.1025	19.4326	13.4787	17.1573	17.312	19.8828	NA	16.4782	19.1949	19.6586	15.2426	21.3712	19.6951	15.7616	17.9361	NA	19.7941	18.2235	21.8011	NA	NA	16.0074	NA
1.7e-05	1.1087	P05534	P05534	HLA-A	Isoform of P01891, HLA class I histocompatibility antigen, A-24 alpha chain	1A24_HUMAN	0.528685	0.0477503	0.0167117	0.998493	0.246322	0.189186	-0.637949	3.54591	4.18386	15.3502	NA	NA	NA	NA	NA	NA	NA	NA	NA	NA	NA	NA	NA	NA	NA	NA	NA	NA	NA	NA	NA	13.3069	NA	NA	NA	NA	NA	NA	NA	NA	NA	NA	14.0575
8.76e-21	1.22615	P07237	P07237	P4HB	Protein disulfide-isomerase	PDIA1_HUMAN	0.543782	0.0477414	0.0816965	0.998493	0.246322	0.369709	0.171954	0.864643	0.692689	23.9928	22.8136	22.6654	23.4705	24.6265	24.8717	27.5702	23.9052	25.2562	23.7395	24.1788	23.9701	27.0618	23.5054	22.2021	22.4746	24.1666	24.6551	22.523	23.4402	23.0763	24.9378	25.8865	24.285	25.1582	24.6961	22.919	23.0104	24.5512	23.1025	22.2857	23.5531	23.4126	22.5189
1.79e-13	1.18279	E5RGS9;Q9NRG0	E5RGS9;Q9NRG0	CHRAC1	Isoform of Q9NRG0, Chromatin accessibility complex protein 1;Chromatin accessibility complex protein 1	E5RGS9_HUMAN;CHRC1_HUMAN	0.936948	0.0484343	0.0302702	0.998493	0.247038	0.241932	0.0703726	-2.86685	-2.93722	18.3205	20.5573	NA	NA	17.2301	NA	NA	NA	NA	NA	15.8749	17.5882	NA	NA	NA	NA	20.008	NA	15.7359	NA	20.9915	NA	15.534	16.2159	NA	15.5964	19.8484	16.6244	NA	19.7831	NA	16.2984	16.1506	NA
1.17e-10	1.16396	O75643	O75643	SNRNP200	U5 small nuclear ribonucleoprotein 200 kDa helicase	U520_HUMAN	0.0997872	0.0483579	0.320469	0.998493	0.247038	0.65567	0.272235	0.500485	0.228251	17.675	17.7999	17.8373	17.881	17.745	18.8901	21.5919	17.7673	18.4226	18.336	16.8366	17.2526	19.5817	17.3467	17.6806	17.5715	17.3962	17.8913	17.159	17.2846	17.6442	17.8377	18.8369	17.5888	17.9264	17.4098	18.3282	17.2959	18.7817	17.9102	17.2542	17.5364	17.7884	17.2598
4.93e-19	1.21612	P11216	P11216	PYGB	Glycogen phosphorylase, brain form	PYGB_HUMAN	0.469627	0.0481423	0.0978392	0.998493	0.247038	0.404942	0.0806841	0.339873	0.259189	21.2291	21.292	21.5005	21.9691	21.3833	21.5084	23.3092	21.5323	20.9513	21.6774	21.682	21.2111	21.8274	21.2267	21.9251	21.6667	21.0357	20.6093	20.8802	21.4494	21.574	21.1988	21.3482	20.3254	21.1997	21.93	22.3529	20.6551	22.1128	21.1507	21.3362	21.0246	21.5684	21.1748
7.32e-05	1.08196	Q14061	Q14061	COX17	Cytochrome c oxidase copper chaperone	COX17_HUMAN	0.648318	0.0480656	0.0708439	0.998493	0.247038	0.352484	0.323836	2.24583	1.92199	16.5146	NA	15.8778	NA	NA	NA	NA	13.5938	13.8677	18.0979	17.3143	13.6352	NA	17.1549	18.0039	18.7443	13.3771	16.8977	14.0495	13.3423	NA	NA	13.2105	13.879	NA	NA	16.5523	NA	NA	17.345	NA	NA	18.2091	12.8745
2.99e-14	1.18773	Q92616	Q92616	GCN1	eIF-2-alpha kinase activator GCN1	GCN1_HUMAN	0.24586	0.0483714	0.176775	0.998493	0.247038	0.505584	-0.548935	-1.4347	-0.885769	20.986	22.8185	22.3976	NA	22.2732	18.0906	17.8845	21.6825	NA	21.7008	20.755	21.8166	NA	21.4126	21.5387	20.8009	22.0625	NA	22.0987	21.2742	21.8226	14.8317	23.0072	22.3967	15.5475	19.0305	21.5235	22.4744	15.449	24.673	21.4739	20.8541	21.3129	21.3967
8.46e-07	1.13066	Q9Y5X1	Q9Y5X1	SNX9	Sorting nexin-9	SNX9_HUMAN	0.497595	0.0483844	0.0927217	0.998493	0.247038	0.391746	-0.115867	-0.518513	-0.402646	17.4734	17.916	17.7192	17.119	17.3448	17.3897	16.2503	17.8978	16.9488	17.3849	17.5755	16.9535	16.0233	18.0295	17.8481	17.1567	17.8183	16.9775	17.681	17.7328	17.8826	16.5284	17.5196	17.948	16.4754	NA	16.6991	17.6636	15.9451	18.1096	18.1664	17.2993	17.5656	18.1632
3.21e-10	1.16087	P05120	P05120	SERPINB2	Plasminogen activator inhibitor 2	PAI2_HUMAN	0.339895	0.0489922	0.140778	0.998493	0.249491	0.462737	0.367113	1.16699	0.799874	16.2956	11.7805	NA	16.0593	17.0122	16.2328	16.8049	17.3848	16.1709	13.6875	16.6605	18.4408	17.8899	14.7842	14.3008	NA	15.5859	17.1463	13.5988	16.7844	15.9399	17.0221	17.1975	15.6997	16.9166	NA	NA	15.4888	16.8968	NA	NA	NA	NA	15.3907
2.65e-13	1.18167	P05089-3	P05089-3	ARG1	Isoform of P05089, Isoform 3 of Arginase-1	ARGI1-3_HUMAN	0.676043	0.0494677	0.0659913	0.998493	0.251519	0.340175	0.174835	1.34542	1.17059	19.8419	17.8737	18.2162	20.6918	16.2561	19.6422	NA	NA	23.6921	20.3632	20.5059	18.4049	21.7119	18.4299	20.4042	20.7687	18.6063	24.5281	19.7705	18.6858	19.5348	22.7582	16.1789	19.4227	21.8998	21.327	20.7965	19.0159	24.0405	18.6207	20.6577	17.7404	19.7203	19.1862
7e-12	1.17232	A0A087WTU3;Q9Y6I9	A0A087WTU3;Q9Y6I9	TEX264	Isoform of Q9Y6I9, Testis-expressed protein 264;Testis-expressed protein 264	A0A087WTU3_HUMAN;TX264_HUMAN	0.242144	0.0498615	0.169935	0.998493	0.251858	0.498446	0.424744	1.2077	0.782957	17.356	15.8037	NA	16.9321	16.9234	18.2311	NA	20.9274	19.6555	19.6122	20.3134	21.3529	20.2935	21.981	16.1908	17.6225	17.2095	19.8786	15.3755	16.6632	17.6366	17.7637	17.5706	17.0605	17.7685	16.5804	20.5354	18.0499	19.4876	17.2999	13.6432	NA	17.4427	16.8154
2.04e-08	1.14691	P05556;P05556-2;P05556-3;P05556-4;P05556-5	P05556;P05556-2;P05556-3;P05556-4;P05556-5	ITGB1	Integrin beta-1;Isoform of P05556, Isoform 2 of Integrin beta-1;Isoform of P05556, Isoform 3 of Integrin beta-1;Isoform of P05556, Isoform 4 of Integrin beta-1;Isoform of P05556, Isoform 5 of Integrin beta-1	ITB1_HUMAN;ITB1-2_HUMAN;ITB1-3_HUMAN;ITB1-4_HUMAN;ITB1-5_HUMAN	0.166791	0.0497679	0.243567	0.998493	0.251858	0.579319	0.261767	0.568963	0.307196	18.0241	17.2294	18.4879	17.8026	18.808	18.4176	19.2013	17.6548	19.2841	18.8969	16.6885	18.2246	19.6396	16.9937	18.2647	17.5841	18.356	18.8944	16.972	15.8057	17.6335	18.9333	18.2349	17.9016	18.2769	17.69	18.9896	17.872	19.7377	17.772	16.6418	17.0954	17.9421	17.5841
4.17e-05	1.09576	P19875	P19875	CXCL2	C-X-C motif chemokine 2	CXCL2_HUMAN	0.515879	0.0498177	0.0156954	0.998493	0.251858	0.185434	-0.300395	1.52388	1.82428	15.5389	NA	NA	13.7981	NA	13.8369	NA	16.5771	15.7359	NA	16.9509	15.0193	13.793	NA	NA	NA	NA	17.3336	NA	15.3207	14.794	15.2275	NA	14.1482	13.1013	NA	NA	NA	NA	NA	NA	NA	NA	NA
1.08e-10	1.16421	Q00577	Q00577	PURA	Transcriptional activator protein Pur-alpha	PURA_HUMAN	0.82388	0.0496808	0.0464808	0.998493	0.251858	0.293099	-0.0407361	-0.554331	-0.513594	18.3091	18.6578	18.3892	19.2245	18.6734	15.1033	15.9746	18.8216	16.9504	18.4367	18.3284	18.2138	16.4661	18.8741	18.4213	18.5425	18.3672	17.0205	18.3853	18.6632	18.3193	18.0333	18.5305	18.7934	18.9562	18.3473	18.3371	18.7247	16.8826	18.4298	18.9028	18.55	18.5347	18.485
2.23e-06	1.12513	Q8NBX0	Q8NBX0	SCCPDH	Saccharopine dehydrogenase-like oxidoreductase	SCPDL_HUMAN	0.272291	0.049922	0.164109	0.998493	0.251858	0.494611	-0.205786	-0.580267	-0.374481	17.5435	18.0413	17.8379	17.0064	17.9474	17.0981	16.8799	17.1525	17.8981	17.9254	15.1488	17.6014	17.5647	17.5121	16.598	17.0612	17.5308	17.3165	16.9584	16.1669	17.2537	17.9757	17.9182	17.6756	16.1301	17.7463	18.1881	17.4479	18.6878	18.4485	18.655	16.4535	16.6212	18.1479
5.67e-05	1.08904	C9JTU8;E9PFW9;H3BQ59;H3BTP4;J3KPG9;Q9Y600;Q9Y600-3;Q9Y602	C9JTU8;E9PFW9;H3BQ59;H3BTP4;J3KPG9;Q9Y600;Q9Y600-3;Q9Y602	CSAD	Isoform of Q9Y600, Cysteine sulfinic acid decarboxylase (Fragment);Isoform of Q9Y600, Cysteine sulfinic acid decarboxylase (Fragment);Isoform of Q9Y600, Cysteine sulfinic acid decarboxylase (Fragment);Isoform of Q9Y600, Cysteine sulfinic acid decarboxylase (Fragment);Isoform of Q9Y600, Cysteine sulfinic acid decarboxylase (Fragment);Cysteine sulfinic acid decarboxylase;Isoform of Q9Y600, Isoform …	C9JTU8_HUMAN;E9PFW9_HUMAN;H3BQ59_HUMAN;H3BTP4_HUMAN;J3KPG9_HUMAN;CSAD_HUMAN;CSAD-3_HUMAN;Q9Y602_HUMAN	0.305561	0.0504587	0.00322358	0.998493	0.252304	0.0969761	-0.842296	2.26465	3.10694	14.0248	NA	NA	NA	NA	NA	NA	NA	NA	NA	NA	NA	NA	NA	NA	NA	NA	NA	NA	NA	NA	NA	NA	NA	NA	NA	NA	NA	NA	14.3029	NA	NA	NA	NA
2.06e-06	1.12561	E9PHV4;O15514	E9PHV4;O15514	POLR2D	Isoform of O15514, DNA-directed RNA polymerase II subunit RPB4;DNA-directed RNA polymerase II subunit RPB4	E9PHV4_HUMAN;RPB4_HUMAN	0.394162	0.0501917	0.121275	0.998493	0.252304	0.440742	-0.192826	-0.716325	-0.523499	16.0729	16.2628	NA	NA	16.8361	16.4022	NA	NA	15.6495	16.933	14.5874	16.5926	14.7142	15.4559	15.7888	16.1044	16.9457	15.7182	16.3813	15.8366	16.4856	14.7448	16.9929	16.805	14.3256	15.2216	NA	16.7036	14.1964	16.1301	15.1811	14.3182	14.7598	15.58
2.28e-08	1.14651	F1T0I1;O15027;O15027-2;O15027-3;O15027-4;O15027-5	F1T0I1;O15027;O15027-2;O15027-3;O15027-4;O15027-5	SEC16A	Isoform of O15027, Protein transport protein sec16;Protein transport protein Sec16A;Isoform of O15027, Isoform 2 of Protein transport protein Sec16A;Isoform of O15027, Isoform 3 of Protein transport protein Sec16A;Isoform of O15027, Isoform 4 of Protein transport protein Sec16A;Isoform of O15027, Isoform 5 of Protein transport protein Sec16A	F1T0I1_HUMAN;SC16A_HUMAN;SC16A-2_HUMAN;SC16A-3_HUMAN;SC16A-4_HUMAN;SC16A-5_HUMAN	0.222654	0.0506259	0.00279852	0.998493	0.252304	0.0865942	-0.308355	0.750097	1.05845	17.8053	17.2059	15.4514	18.8447	18.0074	18.9083	20.0208	15.7674	19.0844	17.2004	18.2957	17.5545	18.4821	16.8724	15.015	15.6015	17.1218	18.8255	17.8387	17.198	17.8619	18.8404	17.4408	17.4002	17.7863	18.9354	NA	18.1363	19.5034	17.6964	16.9738	17.8977	16.5728	15.3545
5.76e-06	1.11863	O60504;O60504-2	O60504;O60504-2	SORBS3	Vinexin;Isoform of O60504, Isoform Beta of Vinexin	VINEX_HUMAN;VINEX-2_HUMAN	0.0457902	0.0506317	0.462897	0.998493	0.252304	0.749118	-0.518401	-0.784345	-0.265944	15.659	NA	14.896	14.1878	16.431	14.233	13.5299	17.1307	NA	15.8149	15.636	12.0784	14.8102	15.7889	14.6355	15.5577	16.308	15.3379	16.2514	15.1775	15.6285	16.1085	NA	16.5717	15.5182	14.8256	13.9799	15.1935	14.359	15.5478	15.551	16.3308	16.2263	16.4424
2.33e-14	1.18842	P07996	P07996	THBS1	Thrombospondin-1	TSP1_HUMAN	0.107161	0.0501051	0.31644	0.998493	0.252304	0.650293	0.441819	0.823548	0.381729	19.8492	18.1293	18.2087	20.458	19.7383	20.5462	18.7284	19.9796	21.6526	21.2125	20.2843	20.5796	24.0653	18.8855	20.3063	20.0199	19.8157	20.1927	18.6248	18.8376	19.4869	20.3557	19.1016	19.9725	19.3033	21.2849	21.2129	18.168	21.8601	19.1682	18.7202	19.8614	19.666	18.701
9.1e-09	1.14983	P25685	P25685	DNAJB1	DnaJ homolog subfamily B member 1	DNJB1_HUMAN	0.786121	0.0505301	0.0508108	0.998493	0.252304	0.3018	-0.0560518	-0.629601	-0.573549	18.4199	18.6182	16.4956	NA	17.4426	17.7212	16.5576	19.0008	17.776	17.954	18.0773	19.9183	18.824	18.1508	17.7891	NA	19.041	18.4707	NA	19.9728	18.2299	18.1178	19.6958	19.913	18.7857	18.1852	17.5871	18.7897	17.9035	17.8103	17.0773	19.3904	17.8165	18.9611
4.66e-13	1.18007	P58546	P58546	MTPN	Myotrophin	MTPN_HUMAN	0.448296	0.0503681	0.107551	0.998493	0.252304	0.418983	0.109341	0.434792	0.325451	18.6018	17.8778	18.8495	18.8797	18.525	19.0794	20.1136	17.7463	19.5466	18.4363	19.0463	17.9485	18.4605	18.6163	18.7152	19.6042	18.0616	19.9092	19.025	17.9937	18.7564	19.6056	17.2546	18.199	19.2788	18.699	18.8973	18.3515	19.4107	19.0154	18.3185	18.6187	19.5532	18.7296
8.73e-14	1.18478	Q9UII2	Q9UII2	ATP5IF1	ATPase inhibitor, mitochondrial	ATIF1_HUMAN	0.648947	0.0504388	0.0685184	0.998493	0.252304	0.345875	-0.226651	-1.50218	-1.27553	18.4679	18.6489	19.261	14.5289	19.5976	13.4117	14.1253	18.3073	14.6885	20.2099	20.1846	19.0949	13.2275	18.9447	17.5839	17.5953	20.4023	12.3996	19.9805	18.4981	18.1588	13.3069	19.5356	19.6107	14.5358	16.1237	19.6419	19.3387	13.8001	18.2959	18.0635	19.2733	19.4032	20.0705
5.01e-05	1.09195	J3KNC0;P52655	J3KNC0;P52655	GTF2A1	Isoform of P52655, Transcription initiation factor IIA subunit 1;Transcription initiation factor IIA subunit 1	J3KNC0_HUMAN;TF2AA_HUMAN	0.113744	0.0510681	0.214811	0.998493	0.254089	0.551716	0.611158	1.54485	0.933688	16.1685	NA	NA	NA	16.0916	NA	NA	16.1443	11.63	NA	NA	16.0452	NA	15.3381	NA	NA	NA	NA	NA	NA	15.4437	NA	NA	16.3261	NA	NA	NA	NA	NA	16.4985	NA	NA	NA	15.7201
1.7e-22	1.23614	P00367	P00367	GLUD1	Glutamate dehydrogenase 1, mitochondrial	DHE3_HUMAN	0.176972	0.0514753	0.23905	0.998493	0.254944	0.574037	0.276752	0.613083	0.336331	25.4466	24.8938	24.6262	26.0643	25.4575	25.6066	28.3335	24.9629	26.1824	25.3107	25.1697	24.9631	28.2684	24.3515	24.5679	25.268	25.3267	24.7517	24.7043	24.9329	25.1343	26.1647	26.4081	25.3752	26.1301	25.5901	25.1249	25.6342	26.4441	25.1029	23.8987	25.2499	25.2336	24.729
9.71e-09	1.14959	P37059	P37059	HSD17B2	Estradiol 17-beta-dehydrogenase 2	DHB2_HUMAN	0.309085	0.0513995	0.118606	0.998493	0.254944	0.436905	-0.317088	-1.33603	-1.01894	16.0218	16.9587	16.2316	15.4313	17.285	NA	NA	NA	14.8457	16.2958	13.047	17.0197	13.8003	17.3201	15.6779	15.4246	16.8616	NA	16.0456	16.9077	17.1041	13.7312	17.2273	17.2942	12.6059	15.8667	16.1512	16.4	15.6454	17.2561	17.9417	17.1604	15.8337	16.9194
1.52e-22	1.23651	P78417	P78417	GSTO1	Glutathione S-transferase omega-1	GSTO1_HUMAN	0.898295	0.0513664	0.0265448	0.998493	0.254944	0.227557	-0.0182392	0.428995	0.447235	23.3042	23.5439	23.3089	23.7245	22.9421	24.1442	25.819	23.7729	24.0014	23.055	23.6629	23.2608	23.2389	22.8144	23.5757	23.5169	22.9077	24.2766	23.1752	23.6456	23.4333	24.1627	23.0447	22.8588	23.3865	23.2103	22.9138	23.273	24.3798	23.5375	23.9803	23.2553	23.2635	23.211
1.13e-13	1.18406	Q96HE7	Q96HE7	ERO1A	ERO1-like protein alpha	ERO1A_HUMAN	0.419898	0.0515987	0.117888	0.998493	0.255166	0.436239	-0.149602	-0.556109	-0.406508	18.071	17.4892	17.0787	18.0987	18.8297	18.4466	17.8765	18.1952	17.154	17.1411	17.9823	18.5933	18.5113	18.5479	15.7782	16.2774	19.0442	17.4972	16.8398	17.7478	17.9119	17.8187	19.2876	18.8311	18.6141	18.831	16.8857	17.9526	17.0483	18.0109	17.9451	17.7662	17.2769	17.5527
1.79e-09	1.15539	A0A087X1A5;O95793;O95793-2;O95793-3	A0A087X1A5;O95793;O95793-2;O95793-3	STAU1	Isoform of O95793, Double-stranded RNA-binding protein Staufen homolog 1;Double-stranded RNA-binding protein Staufen homolog 1;Isoform of O95793, Isoform Short of Double-stranded RNA-binding protein Staufen homolog 1;Isoform of O95793, Isoform 3 of Double-stranded RNA-binding protein Staufen homolog 1	A0A087X1A5_HUMAN;STAU1_HUMAN;STAU1-2_HUMAN;STAU1-3_HUMAN	0.239658	0.0520077	0.187874	0.998493	0.255236	0.516415	-0.177369	-0.466225	-0.288855	17.6735	17.0394	17.1206	16.1528	17.1975	18.8704	NA	17.1797	17.9188	18.2994	17.9405	16.9586	18.456	17.8451	17.1264	17.8132	17.9778	18.6876	18.116	17.6352	17.2572	17.092	17.3609	18.3887	17.9503	17.1823	17.7092	17.8022	17.1139	17.5791	17.7798	17.893	18.3902	17.8653
6.19e-05	1.08677	C9J4L5;C9J896;C9JBT4;E7EWP8;H7C3I0;P16220;P16220-2;P16220-3	C9J4L5;C9J896;C9JBT4;E7EWP8;H7C3I0;P16220;P16220-2;P16220-3	CREB1	Isoform of P16220, Cyclic AMP-responsive element-binding protein 1 (Fragment);Isoform of P16220, Cyclic AMP-responsive element-binding protein 1 (Fragment);Isoform of P16220, Cyclic AMP-responsive element-binding protein 1 (Fragment);Isoform of P16220, Cyclic AMP-responsive element-binding protein 1 (Fragment);Isoform of P16220, Cyclic AMP-responsive element-binding protein 1 (Fragment);Cyclic AM…	C9J4L5_HUMAN;C9J896_HUMAN;C9JBT4_HUMAN;E7EWP8_HUMAN;H7C3I0_HUMAN;CREB1_HUMAN;CREB1-2_HUMAN;CREB1-3_HUMAN	0.772081	0.0520372	0.0263752	0.998493	0.255236	0.226701	0.0621431	-0.725789	-0.787932	15.351	15.3516	NA	NA	15.5523	NA	NA	15.5323	NA	NA	NA	15.0033	NA	15.0623	NA	13.9938	15.6648	NA	14.8922	NA	15.7889	NA	15.2798	15.7551	13.8926	13.978	NA	15.4556	NA	16.7554	15.6479	14.9585	15.6975	15.6025
4.41e-06	1.12061	G3XAI2;P07942	G3XAI2;P07942	LAMB1	Isoform of P07942, Laminin subunit beta-1;Laminin subunit beta-1	G3XAI2_HUMAN;LAMB1_HUMAN	0.700328	0.0520842	0.0165406	0.998493	0.255236	0.188563	-0.136919	1.14383	1.28075	16.1496	15.4065	16.9865	15.2113	15.7537	NA	NA	16.3687	11.8287	16.2049	17.4104	16.5312	12.7552	NA	15.9137	NA	17.2606	NA	16.0746	16.4401	16.8657	12.6513	16.965	17.6126	12.6793	15.2427	15.5375	16.2003	NA	15.4961	NA	16.3544	16.1695	14.3155
5.82e-15	1.19219	P50053	P50053	KHK	Ketohexokinase	KHK_HUMAN	0.0760163	0.051784	0.385843	0.998493	0.255236	0.696334	-0.353809	-0.593584	-0.239775	21.35	21.8383	22.1218	21.2238	21.9726	20.4315	18.3761	21.5941	21.1896	21.9428	21.7932	21.4102	19.0791	22.2236	21.4193	21.8307	21.6688	20.7688	21.6734	21.4566	21.7345	20.0958	20.6775	21.5191	21.6579	21.5659	21.0737	21.3016	20.4612	21.4714	22.7395	22.4182	21.3338	21.3104
6.61e-06	1.11756	Q12797;Q12797-10	Q12797;Q12797-10	ASPH	Aspartyl/asparaginyl beta-hydroxylase;Isoform of Q12797, Isoform 10 of Aspartyl/asparaginyl beta-hydroxylase	ASPH_HUMAN;ASPH-10_HUMAN	0.410207	0.0517665	0.121083	0.998493	0.255236	0.440706	0.174826	0.665447	0.490621	15.8465	14.978	16.3845	15.9124	15.0199	16.4171	16.2452	15.694	16.7183	17.194	15.9078	15.0995	17.7605	15.7101	15.6415	15.8578	15.6557	16.6088	NA	14.808	14.8094	16.7488	16.3056	16.2628	16.434	17.3425	14.7717	14.3826	16.2714	15.5753	16.4423	16.155	16.0771	14.334
3.58e-09	1.15307	Q14126	Q14126	DSG2	Desmoglein-2	DSG2_HUMAN	0.160753	0.051935	0.25622	0.998493	0.255236	0.593018	0.273443	0.581733	0.30829	18.894	17.7428	18.0886	20.2521	17.021	19.507	16.0577	17.6903	18.5241	18.6258	19.2728	18.0112	19.5012	17.8239	19.4444	19.0738	18.4589	21.061	18.9174	19.0172	18.8123	20.0165	18.4374	19.1415	19.8857	20.4233	19.0543	18.1652	20.686	19.2907	18.5837	18.644	19.497	18.9599
2.54e-07	1.13659	P51608-2	P51608-2	MECP2	Isoform of P51608, Isoform B of Methyl-CpG-binding protein 2	MECP2-2_HUMAN	0.40688	0.0523403	0.112325	0.998493	0.256105	0.427643	-0.250444	-1.10449	-0.854048	16.8054	17.2973	17.1176	NA	17.2549	NA	NA	17.1533	14.0368	17.9611	16.7182	16.3645	NA	17.6568	17.6924	17.1431	17.7675	10.2712	16.9748	17.0348	17.097	NA	17.1559	17.638	NA	13.1971	17.2985	17.7677	NA	17.4421	17.2253	16.9326	17.2528	16.3744
1.4e-07	1.13921	Q14258	Q14258	TRIM25	E3 ubiquitin/ISG15 ligase TRIM25	TRI25_HUMAN	0.434762	0.0526373	0.115893	0.998493	0.257171	0.433797	-0.136117	-0.520227	-0.38411	17.0014	17.8088	17.4591	16.8168	17.9476	18.3788	18.9054	16.7777	16.0576	17.52	17.2614	17.3028	17.809	17.3704	17.1259	16.6754	17.1716	17.6262	17.2175	17.1855	17.1652	17.6143	16.5663	17.1113	18.0929	16.1399	17.2271	16.6629	16.9967	17.7188	17.7809	16.2381	16.484	17.6971
6.91e-19	1.21531	P02753;Q5VY30	P02753;Q5VY30	RBP4	Retinol-binding protein 4;Isoform of P02753, Retinol-binding protein	RET4_HUMAN;Q5VY30_HUMAN	0.513698	0.0528237	0.096749	0.998493	0.257694	0.401944	0.195759	0.894492	0.698732	21.4879	19.5258	21.0166	21.4356	20.7507	22.748	21.9822	20.0143	23.6294	20.7371	21.4577	20.9863	26.1575	20.7689	19.5828	20.863	21.3903	23.6259	20.8372	19.5161	20.3815	22.7724	22.3929	21.6458	23.3713	22.8873	21.0373	20.7042	22.4634	20.0354	20.2035	20.8104	20.9262	20.7917
2.19e-07	1.13725	Q58FG1	Q58FG1	HSP90AA4P	Putative heat shock protein HSP 90-alpha A4	HS904_HUMAN	0.985043	0.0529364	0.0361175	0.998493	0.257857	0.264292	0.00540628	0.879372	0.873966	18.6854	18.4502	18.697	19.5163	17.7481	18.8968	20.3721	19.4578	22.5363	19.5066	18.5147	18.9385	19.2092	19.028	19.8358	20.4615	17.8514	22.6136	18.6859	19.5709	19.2392	19.8322	18.6838	18.181	18.3019	19.0022	18.457	17.0978	21.6217	18.188	18.4591	17.9482	18.9622	17.7506
5.9e-08	1.14282	E9PHK0;P05452	E9PHK0;P05452	CLEC3B	Isoform of P05452, Tetranectin;Tetranectin	E9PHK0_HUMAN;TETN_HUMAN	0.103181	0.0531067	0.359991	0.998493	0.258299	0.675189	0.731995	1.28339	0.55139	15.9542	NA	NA	17.3512	13.2157	17.0835	14.6045	NA	16.451	16.4256	NA	NA	17.7058	NA	19.2002	18.3515	15.3514	15.5836	14.5511	NA	13.9084	NA	15.4579	16.4915	15.5998	18.8773	17.259	15.9956	16.7498	16.7395	14.8356	NA	18.0308	14.3357
7.21e-06	1.11685	A0A0C4DGG9;A0A2R8Y212;A0A2R8Y425;A0A2R8Y521;A0A2R8Y5J0;A0A2R8YFD8;A0A2R8YFK9;A0A2U3TZM0;F5GWX5;Q14839;Q14839-2	A0A0C4DGG9;A0A2R8Y212;A0A2R8Y425;A0A2R8Y521;A0A2R8Y5J0;A0A2R8YFD8;A0A2R8YFK9;A0A2U3TZM0;F5GWX5;Q14839;Q14839-2	CHD4	Isoform of Q14839, Chromodomain-helicase-DNA-binding protein 4;Isoform of Q14839, Chromodomain-helicase-DNA-binding protein 4;Isoform of Q14839, Chromodomain-helicase-DNA-binding protein 4 (Fragment);Isoform of Q14839, Chromodomain-helicase-DNA-binding protein 4;Isoform of Q14839, Chromodomain-helicase-DNA-binding protein 4;Isoform of Q14839, Chromodomain-helicase-DNA-binding protein 4;Isoform of…	A0A0C4DGG9_HUMAN;A0A2R8Y212_HUMAN;A0A2R8Y425_HUMAN;A0A2R8Y521_HUMAN;A0A2R8Y5J0_HUMAN;A0A2R8YFD8_HUMAN;A0A2R8YFK9_HUMAN;A0A2U3TZM0_HUMAN;F5GWX5_HUMAN;CHD4_HUMAN;CHD4-2_HUMAN	0.202776	0.0539225	0.220764	0.998493	0.261875	0.555156	0.567937	1.32548	0.757544	17.2315	15.9527	16.6612	20.6157	18.2151	17.6791	15.0719	16.3838	19.7751	18.5595	19.044	16.2254	18.5627	15.4743	19.7162	16.16	16.5499	19.1701	19.384	15.7545	16.2983	20.0614	17.1117	16.0267	20.1461	19.2961	14.6859	16.4556	19.1878	17.0386	15.7588	15.4072	16.948	16.1006
1.14e-09	1.15683	F6SDV2;Q9GZM7;Q9GZM7-3	F6SDV2;Q9GZM7;Q9GZM7-3	TINAGL1	Isoform of Q9GZM7, Tubulointerstitial nephritis antigen-like;Tubulointerstitial nephritis antigen-like;Isoform of Q9GZM7, Isoform 3 of Tubulointerstitial nephritis antigen-like	F6SDV2_HUMAN;TINAL_HUMAN;TINAL-3_HUMAN	0.88601	0.0540258	0.0329616	0.998493	0.261985	0.252284	-0.0296954	0.698172	0.727867	15.5602	15.4507	NA	NA	14.1169	15.8691	15.9893	15.9035	15.6374	15.7327	15.88	NA	16.1646	15.5017	15.7786	13.8015	15.4918	14.9682	15.1792	15.7933	15.5047	16.3424	15.6973	16.083	15.9112	15.6808	NA	15.4361	NA	15.3066	15.6741	15.4934	15.0931	15.4977
1.42e-15	1.19584	B4E1Z4	B4E1Z4		cDNA FLJ55673, highly similar to Complement factor B	B4E1Z4_HUMAN	0.87219	0.0544155	0.0464767	0.998493	0.262389	0.293099	0.0383018	0.706402	0.668101	18.3268	17.4039	19.5389	18.1238	18.5383	19.244	17.2415	18.161	14.7214	18.0726	18.5159	19.1386	15.6242	16.988	18.2785	18.5542	18.358	20.3499	17.925	18.1077	17.5636	17.3192	18.5605	18.6483	17.1097	19.0302	18.1462	17.9276	18.7486	17.6973	16.1077	18.3951	18.1168	17.7001
2.24e-05	1.10539	K7ERG9;P00746	K7ERG9;P00746	CFD	Isoform of P00746, Complement factor D;Complement factor D	K7ERG9_HUMAN;CFAD_HUMAN	0.241976	0.0544321	0.200749	0.998493	0.262389	0.531393	0.510774	1.30377	0.792999	15.0551	NA	NA	15.5337	NA	14.6348	NA	NA	15.673	15.207	NA	NA	16.2736	NA	16.9573	15.0741	NA	14.719	15.1702	12.0724	NA	NA	NA	15.6083	15.0604	17.0104	NA	14.4937	15.5349	11.724	NA	NA	NA	NA
2.94e-12	1.17484	P02649	P02649	APOE	Apolipoprotein E	APOE_HUMAN	0.328606	0.0542503	0.155905	0.998493	0.262389	0.489134	0.236204	0.716175	0.479972	19.8928	18.3674	20.5449	19.2901	19.8119	18.6381	18.3858	19.3996	20.0266	20.0734	20.1083	20.215	21.6971	19.4895	19.879	19.9066	19.7298	17.1078	19.5814	19.0262	19.1522	19.2753	20.6047	20.7534	19.2115	20.4939	19.8492	19.1455	18.0376	19.3109	18.3795	19.1931	19.9268	19.4739
5.55e-19	1.21584	Q13813	Q13813	SPTAN1	Spectrin alpha chain, non-erythrocytic 1	SPTN1_HUMAN	0.164531	0.0543791	0.261761	0.998493	0.262389	0.596769	0.248743	0.528448	0.279705	20.3871	19.8691	19.4095	19.7707	20.8491	20.5313	22.69	20.4746	20.9876	20.4275	19.8505	20.2075	22.3061	19.842	19.9743	20.1435	20.729	21.367	20.2186	19.9591	20.4172	21.1131	21.1362	20.5728	21.0818	19.8452	19.5164	20.2876	21.012	19.8984	19.1933	20.2725	19.9008	19.6855
1.19e-10	1.1639	Q86SX6	Q86SX6	GLRX5	Glutaredoxin-related protein 5, mitochondrial	GLRX5_HUMAN	0.589625	0.0553245	0.0853755	0.998493	0.266295	0.37782	-0.120189	-0.680976	-0.560786	17.652	17.4331	18.0979	16.4512	18.274	16.3303	NA	17.8186	16.7531	17.6152	18.3259	18.3564	15.9419	18.0956	18.3867	18.4249	18.2649	13.6877	18.3531	17.4021	18.0735	15.6445	16.9577	17.9258	17.0251	16.1609	17.4473	18.2433	17.6732	17.9826	16.8192	18.2173	18.3069	18.5885
5.58e-05	1.08945	P21589;P21589-2;Q96B60	P21589;P21589-2;Q96B60	NT5E	5'-nucleotidase;Isoform of P21589, Isoform 2 of 5'-nucleotidase;Isoform of P21589, 5'-nucleotidase	5NTD_HUMAN;5NTD-2_HUMAN;Q96B60_HUMAN	0.625386	0.0555217	0.018871	0.998493	0.266849	0.196512	-0.146606	0.964314	1.11092	15.9327	NA	15.2147	NA	16.1431	17.6599	NA	NA	16.8442	13.7986	NA	NA	17.1626	NA	17.0294	16.2909	NA	17.5925	15.1259	NA	NA	NA	NA	NA	17.0791	17.084	15.8707	NA	NA	15.7919	NA	NA	15.4411	15.3575
7.45e-05	1.08144	A0A3B3IU24;Q92743	A0A3B3IU24;Q92743	HTRA1	Isoform of Q92743, Serine protease HTRA1;Serine protease HTRA1	A0A3B3IU24_HUMAN;HTRA1_HUMAN	0.909615	0.0560032	0.0534479	0.998493	0.268766	0.311182	0.0354215	0.901511	0.866089	15.1422	NA	NA	NA	15.5265	14.5141	NA	NA	14.6589	15.8207	16.6692	14.8039	16.1447	NA	16.2138	13.6327	NA	14.9361	NA	NA	15.225	NA	NA	14.4793	NA	14.7704	NA	NA	NA	NA	NA	NA	NA	NA
0.000178167	1.03018	A0A3B3ITH3;J3QQU0;Q9P2X3;Q9P2X3-2	A0A3B3ITH3;J3QQU0;Q9P2X3;Q9P2X3-2	IMPACT	Isoform of Q9P2X3, Protein IMPACT;Isoform of Q9P2X3, Protein IMPACT (Fragment);Protein IMPACT;Isoform of Q9P2X3, Isoform 2 of Protein IMPACT	A0A3B3ITH3_HUMAN;J3QQU0_HUMAN;IMPCT_HUMAN;IMPCT-2_HUMAN	0.370944	0.0564457	0.121062	0.998493	0.270091	0.440706	-0.184809	-0.808546	-0.623738	13.4891	14.6176	NA	13.3561	14.443	13.8607	NA	13.9434	13.7484	13.2131	13.1339	14.2316	12.8515	14.4875	13.3615	11.7194	14.2048	14.2492	14.182	14.0942	14.1914	NA	NA	13.9532	13.6621	13.0194	NA	13.0852	13.4972	14.8917	14.6695	14.1009	NA	14.6527
1.46e-05	1.11031	Q86YJ6;Q86YJ6-4	Q86YJ6;Q86YJ6-4	THNSL2	Threonine synthase-like 2;Isoform of Q86YJ6, Isoform 4 of Threonine synthase-like 2	THNS2_HUMAN;THNS2-4_HUMAN	0.41208	0.0564186	0.124664	0.998493	0.270091	0.446536	-0.240297	-0.877603	-0.637306	15.1078	15.3937	NA	14.9447	NA	12.8962	NA	13.8926	NA	15.2686	NA	16.3081	NA	16.6655	14.9298	15.6145	15.576	14.2563	15.3416	14.4676	16.2742	14.271	NA	15.6212	15.6068	16.5333	13.6887	16.1129	14.915	15.7922	16.5308	13.1714	NA	15.4852
1.41e-08	1.14826	P61224;P61224-3	P61224;P61224-3	RAP1B	Ras-related protein Rap-1b;Isoform of P61224, Isoform 3 of Ras-related protein Rap-1b	RAP1B_HUMAN;RAP1B-3_HUMAN	0.530677	0.0566278	0.100459	0.998493	0.270301	0.41004	-0.0899123	-0.420123	-0.330211	18.471	18.8397	18.9177	18.5236	19.2653	18.7459	18.4786	18.3237	19.0535	17.1039	16.6489	18.3468	18.7551	18.8239	17.9454	17.9794	18.9723	18.0266	18.6265	17.958	18.5132	17.3808	18.7231	18.9658	17.7792	17.7902	19.4151	18.6788	19.0972	18.7526	18.6391	18.0849	17.6549	18.5305
7.77e-08	1.14168	Q9BRG1	Q9BRG1	VPS25	Vacuolar protein-sorting-associated protein 25	VPS25_HUMAN	0.913504	0.0566558	0.0457255	0.998493	0.270301	0.293099	-0.0268956	-0.75309	-0.726195	16.6972	17.1987	17.0892	17.0967	16.0056	17.6715	12.2174	16.5522	16.5906	16.3504	16.1738	16.5588	17.3835	17.4827	17.0503	17.0418	16.0966	17.2624	17.0732	17.1437	16.7721	17.0747	20.8332	15.5483	16.8993	16.4292	17.224	16.8708	17.9386	16.9383	17.5057	17.9582	15.9791	17.1811
1.04e-09	1.15713	D6RBW1;P06730;P06730-2;P06730-3	D6RBW1;P06730;P06730-2;P06730-3	EIF4E	Isoform of P06730, Eukaryotic translation initiation factor 4E;Eukaryotic translation initiation factor 4E;Isoform of P06730, Isoform 2 of Eukaryotic translation initiation factor 4E;Isoform of P06730, Isoform 3 of Eukaryotic translation initiation factor 4E	D6RBW1_HUMAN;IF4E_HUMAN;IF4E-2_HUMAN;IF4E-3_HUMAN	0.910447	0.0568377	0.0322639	0.998493	0.270374	0.24999	-0.0200802	0.541203	0.561283	17.8694	18.299	18.2222	18.0806	15.2195	19.0177	19.5389	16.7457	19.3534	18.0241	18.2113	17.2188	18.4873	18.2712	18.385	18.8352	17.6017	19.879	17.7997	18.2076	17.3259	18.7076	17.6793	17.0726	18.9787	17.7001	18.1058	18.0464	19.3564	17.395	18.6097	18.0068	18.3327	18.0771
4.31e-05	1.09514	J3QSV6;O76021	J3QSV6;O76021	RSL1D1	Isoform of O76021, Ribosomal L1 domain-containing protein 1 (Fragment);Ribosomal L1 domain-containing protein 1	J3QSV6_HUMAN;RL1D1_HUMAN	0.591754	0.0567876	0.08606	0.998493	0.270374	0.378959	-0.089214	-0.592538	-0.503324	15.5209	16.2284	NA	NA	15.3089	NA	NA	16.1491	15.3463	15.323	14.3041	14.8216	16.0825	15.8059	NA	NA	15.7005	NA	15.5754	16.2029	14.3517	NA	15.7275	15.0701	14.2934	NA	16.4701	16.2897	16.1398	15.167	16.2152	NA	14.5742	15.6369
5.46e-05	1.08992	Q09161	Q09161	NCBP1	Nuclear cap-binding protein subunit 1	NCBP1_HUMAN	0.963499	0.0571224	0.0401272	0.998493	0.27103	0.278575	-0.013627	-0.893225	-0.879598	15.4558	14.6265	NA	16.7228	15.9216	NA	10.3582	16.4318	NA	11.9239	12.36	15.5691	15.6928	14.9504	17.0567	16.3896	15.5733	NA	15.8679	15.8705	15.9314	15.8996	13.7116	15.8922	NA	15.8814	17.5528	13.5585	16.2453	15.5183	16.6431	15.4984	16.3521	14.8197
2.35e-08	1.14639	Q9UPN3	Q9UPN3	MACF1	Microtubule-actin cross-linking factor 1, isoforms 1/2/3/5	MACF1_HUMAN	0.180161	0.0571424	0.256806	0.998493	0.27103	0.593018	0.234453	0.510846	0.276394	17.2141	16.6431	16.7212	17.2157	17.3033	18.0975	20.1281	17.4265	17.4162	17.3386	16.9062	17.0474	19.4446	16.445	16.8037	16.5232	17.3965	18.6196	16.6522	16.8095	17.1817	17.7521	18.3268	17.1467	17.5578	16.8848	17.0887	17.2771	17.6965	17.2654	16.0434	17.3143	17.2404	16.5891
6.97e-05	1.08344	K7EK33;K7EQ02;K7EQ55;Q96EP5;Q96EP5-2	K7EK33;K7EQ02;K7EQ55;Q96EP5;Q96EP5-2	DAZAP1	Isoform of Q96EP5, DAZ-associated protein 1;Isoform of Q96EP5, DAZ-associated protein 1 (Fragment);Isoform of Q96EP5, DAZ-associated protein 1;DAZ-associated protein 1;Isoform of Q96EP5, Isoform 2 of DAZ-associated protein 1	K7EK33_HUMAN;K7EQ02_HUMAN;K7EQ55_HUMAN;DAZP1_HUMAN;DAZP1-2_HUMAN	0.425223	0.0572376	0.12113	0.998493	0.271086	0.440706	-0.178287	-0.757085	-0.578798	16.8184	17.1663	17.6819	NA	16.978	16.5162	NA	17.4921	16.4389	16.1411	15.9654	NA	15.7171	17.6593	16.2894	16.5577	17.0599	17.3312	16.8717	NA	15.5687	16.476	16.2505	17.1329	16.9838	NA	17.5121	15.975	17.4933	17.2483	NA	16.5551	16.6416	16.2712
3.44e-16	1.19951	P23396	P23396	RPS3	40S ribosomal protein S3	RS3_HUMAN	0.31743	0.057649	0.169639	0.998493	0.271451	0.498446	-0.14804	-0.432415	-0.284376	19.8476	20.7808	21.2997	19.2135	20.1639	20.0411	20.5579	18.671	20.0987	19.9258	18.9303	20.3951	20.48	21.1521	19.2587	19.2231	19.4805	19.2166	20.2655	20.4514	19.4775	18.7423	19.2631	19.3416	19.0238	18.9278	21.0232	19.0402	20.0973	19.7948	20.6291	19.3522	19.75	19.6548
4.82e-07	1.13356	Q04695	Q04695	KRT17	Keratin, type I cytoskeletal 17	K1C17_HUMAN	0.519481	0.0576359	0.0227326	0.998493	0.271451	0.210929	-0.171874	1.00901	1.18088	17.2597	NA	NA	17.7633	17.6801	NA	NA	NA	NA	NA	NA	NA	NA	14.5483	NA	NA	19.0904	NA	17.2016	17.308	17.7079	NA	18.0037	17.2218	NA	16.0076	NA	17.0848	NA	18.5035	NA	16.3107	NA	17.0032
1.14e-06	1.12904	Q8WXF1;Q8WXF1-2	Q8WXF1;Q8WXF1-2	PSPC1	Paraspeckle component 1;Isoform of Q8WXF1, Isoform 2 of Paraspeckle component 1	PSPC1_HUMAN;PSPC1-2_HUMAN	0.390699	0.0574138	0.141758	0.998493	0.271451	0.464285	0.133378	0.449062	0.315684	17.2078	16.5036	17.3689	16.4467	17.0333	18.0677	17.8076	16.683	17.1424	17.7833	17.7065	15.7159	18.6545	17.2088	16.8528	17.214	16.5404	17.4417	17.1058	16.5255	17.0965	18.6174	17.5332	17.0735	18.1769	NA	NA	16.7683	17.2027	NA	17.1663	NA	17.6168	16.9746
3.08e-17	1.20581	Q96HR9;Q96HR9-2	Q96HR9;Q96HR9-2	REEP6	Receptor expression-enhancing protein 6;Isoform of Q96HR9, Isoform 2 of Receptor expression-enhancing protein 6	REEP6_HUMAN;REEP6-2_HUMAN	0.381436	0.057488	0.143418	0.998493	0.271451	0.468306	-0.175227	-0.585368	-0.410141	20.577	20.8508	22.1004	20.248	21.1436	19.2662	20.505	21.3228	19.7114	21.8611	21.0218	20.5749	17.5532	21.3096	21.0882	20.2211	20.6095	18.163	20.4693	20.8896	20.7857	19.4141	20.4536	19.9886	18.3791	20.075	21.9139	20.7253	18.3194	20.9832	20.883	20.9145	20.6767	20.2148
2.4e-11	1.16867	C9JQ41;H7C525;Q4VC31	C9JQ41;H7C525;Q4VC31	CCDC58	Isoform of Q4VC31, Coiled-coil domain-containing protein 58;Isoform of Q4VC31, Coiled-coil domain-containing protein 58 (Fragment);Coiled-coil domain-containing protein 58	C9JQ41_HUMAN;H7C525_HUMAN;CCD58_HUMAN	0.680001	0.0579591	0.0742065	0.998493	0.272517	0.358775	0.0659161	0.467091	0.401175	18.7356	17.1464	17.6823	17.9133	19.2813	17.983	18.1619	19.1771	18.5107	18.3048	19.3433	18.6018	19.4646	18.3632	17.9266	18.5502	18.9354	17.4904	18.2829	17.9471	18.4711	19.0912	19.1008	19.3613	19.0117	18.3892	18.1466	18.5663	17.6206	17.9677	16.7823	18.848	18.6943	18.3436
8.15e-07	1.13085	M0R0C3;M0R2F8;Q3ZCQ8;Q3ZCQ8-2;Q3ZCQ8-3	M0R0C3;M0R2F8;Q3ZCQ8;Q3ZCQ8-2;Q3ZCQ8-3	TIMM50	Isoform of Q3ZCQ8, Mitochondrial import inner membrane translocase subunit TIM50 (Fragment);Isoform of Q3ZCQ8, Mitochondrial import inner membrane translocase subunit TIM50;Mitochondrial import inner membrane translocase subunit TIM50;Isoform of Q3ZCQ8, Isoform 2 of Mitochondrial import inner membrane translocase subunit TIM50;Isoform of Q3ZCQ8, Isoform 3 of Mitochondrial import inner membrane tr…	M0R0C3_HUMAN;M0R2F8_HUMAN;TIM50_HUMAN;TIM50-2_HUMAN;TIM50-3_HUMAN	0.561353	0.0582629	0.0134908	0.998493	0.273155	0.171335	0.109473	-0.556977	-0.66645	16.1317	15.8813	NA	15.1798	13.6716	15.8448	NA	NA	NA	15.5599	16.033	15.1201	16.5277	15.2794	15.3563	15.6125	16.6011	12.0975	16.0977	15.8802	16.4883	15.9918	17.0649	16.8548	17.0778	16.5056	15.9782	16.6281	16.6576	16.3356	15.1926	16.236	16.4844	15.7466
1.89e-05	1.10745	Q08AM6	Q08AM6	VAC14	Protein VAC14 homolog	VAC14_HUMAN	0.790666	0.0582109	0.0223725	0.998493	0.273155	0.209476	0.0581645	-0.629982	-0.688147	15.3702	16.1125	15.7425	15.6247	15.8812	15.5618	16.0974	15.8476	15.9909	15.8657	15.1712	15.3513	14.8499	15.958	15.985	16.7675	15.1225	16.176	15.5113	15.8001	15.7691	15.8042	14.9149	14.9071	15.7713	15.2892	15.6805	14.951	15.6072	15.6135	15.9556	15.2887	15.4987	15.9175
5.93e-07	1.13252	Q9GZN8;Q9GZN8-2	Q9GZN8;Q9GZN8-2	C20orf27	UPF0687 protein C20orf27;Isoform of Q9GZN8, Isoform 2 of UPF0687 protein C20orf27	CT027_HUMAN;CT027-2_HUMAN	0.720585	0.058436	0.0690686	0.998493	0.273571	0.346933	0.0491006	0.402451	0.35335	18.9608	19.1493	NA	19.9934	18.2948	18.6149	21.2165	19.1202	18.6291	19.0459	18.8278	18.9724	18.1936	18.7196	19.0037	19.2264	18.9682	19.7301	18.7591	18.8963	19.0186	19.5084	19.1869	18.5505	19.5703	18.2137	NA	18.8553	19.8907	18.7585	18.2567	18.6708	18.6935	18.7919
5.47e-06	1.11903	Q71F23-3	Q71F23-3	CENPU	Isoform of Q71F23, Isoform 3 of Centromere protein U	CENPU-3_HUMAN	0.78269	0.058659	0.0376029	0.998493	0.27422	0.269695	-0.133826	2.12859	2.26242	16.8748	17.9957	NA	NA	NA	16.2577	NA	17.8474	NA	NA	NA	NA	NA	NA	16.6868	NA	NA	18.7299	14.9359	16.2401	17.8784	16.6608	15.9851	NA	14.5554	NA	NA	NA	16.6853	19.1794	NA	16.1136	NA	NA
9.69e-12	1.17138	O15371;O15371-2;O15371-3	O15371;O15371-2;O15371-3	EIF3D	Eukaryotic translation initiation factor 3 subunit D;Isoform of O15371, Isoform 2 of Eukaryotic translation initiation factor 3 subunit D;Isoform of O15371, Isoform 3 of Eukaryotic translation initiation factor 3 subunit D	EIF3D_HUMAN;EIF3D-2_HUMAN;EIF3D-3_HUMAN	0.920771	0.058775	0.046969	0.998493	0.274368	0.293099	-0.0276587	-0.838495	-0.810836	19.1665	19.5055	18.8768	20.1988	18.7729	19.5029	NA	17.4981	19.7213	19.5879	19.2644	17.8048	21.1179	18.3763	19.1016	18.0925	19.0736	21.0376	19.4262	19.4604	19.3903	20.6793	19.0979	19.2981	20.5324	19.703	19.4504	18.9325	21.2437	19.4618	19.3972	18.7815	19.6648	19.3199
5.53e-10	1.15916	H0YAC1;P03952	H0YAC1;P03952	KLKB1	Isoform of P03952, Plasma kallikrein (Fragment);Plasma kallikrein	H0YAC1_HUMAN;KLKB1_HUMAN	0.599662	0.0591372	0.0154496	0.998493	0.275084	0.183867	-0.194992	1.06108	1.25608	17.0284	NA	15.9937	17.8575	16.2299	17.0555	17.1278	NA	20.4602	17.2292	16.5633	17.6322	19.4257	17.3837	17.1495	17.3332	17.2073	21.6612	17.6626	15.4895	16.5024	17.1138	14.6222	16.4347	15.8915	18.3833	15.7716	16.2856	18.0033	15.2543	NA	16.1875	16.5783	16.2928
7.07e-08	1.14207	P56199	P56199	ITGA1	Integrin alpha-1	ITA1_HUMAN	0.388198	0.0591495	0.144812	0.998493	0.275084	0.470639	0.168742	0.567979	0.399237	17.4867	16.5712	17.7184	17.4369	18.7166	18.1143	19.9631	17.5616	17.9305	18.017	16.8437	17.7428	18.9701	16.8674	17.2158	16.1293	17.796	17.8618	17.166	15.619	16.9343	18.0693	17.904	17.5896	18.0238	17.3514	18.0435	17.3239	19.2312	17.4449	17.3902	17.1822	16.9797	17.1403
4.47e-18	1.21069	P84090	P84090	ERH	Enhancer of rudimentary homolog	ERH_HUMAN	0.697898	0.0591824	0.0730881	0.998493	0.275084	0.354423	0.0626742	0.469622	0.406948	20.4864	20.0662	20.1171	21.3667	20.1659	21.8575	20.0979	20.0002	21.6857	20.9145	19.9995	19.7796	22.5849	19.652	19.9656	19.8913	20.2102	21.9958	19.9385	19.9071	20.1023	20.9541	20.754	20.4592	20.941	19.9882	20.0391	20.9814	21.3299	20.2025	19.4732	20.5746	20.2228	19.7615
1.28e-05	1.11167	D6RIY6;Q06265;Q06265-2;Q06265-3;Q06265-4	D6RIY6;Q06265;Q06265-2;Q06265-3;Q06265-4	EXOSC9	Isoform of Q06265, Exosome complex component RRP45;Exosome complex component RRP45;Isoform of Q06265, Isoform 2 of Exosome complex component RRP45;Isoform of Q06265, Isoform 3 of Exosome complex component RRP45;Isoform of Q06265, Isoform 4 of Exosome complex component RRP45	D6RIY6_HUMAN;EXOS9_HUMAN;EXOS9-2_HUMAN;EXOS9-3_HUMAN;EXOS9-4_HUMAN	0.155786	0.059429	0.0024215	0.998493	0.275654	0.0802801	0.17784	-0.362317	-0.540157	16.475	16.4675	17.2366	16.2887	16.5716	16.8696	13.6587	16.6068	16.4119	16.7735	16.2631	16.3924	16.3943	15.9275	16.2116	16.2277	16.4575	17.6063	16.1476	16.3393	16.4901	17.3017	17.4905	16.3893	16.3872	16.2774	16.7791	16.6785	17.0411	16.3494	16.1576	16.5148	16.6634	16.2942
1.06e-10	1.16427	P16930-2	P16930-2	FAH	Isoform of P16930, Isoform 2 of Fumarylacetoacetase	FAAA-2_HUMAN	0.816161	0.0594748	0.0259389	0.998493	0.275654	0.224735	0.0816719	-1.00531	-1.08698	19.0002	20.678	18.379	17.9904	19.5985	15.9786	17.8012	20.5363	15.1752	16.4306	17.5823	18.0426	16.3363	20.6525	17.2158	18.1365	19.9754	16.7956	20.113	21.1508	20.2511	16.5179	20.0698	19.9432	17.6206	18.0054	18.0349	20.6039	16.9377	20.1253	20.4953	20.4932	19.1224	19.7822
0.000179215	1.02966	P08574	P08574	CYC1	Cytochrome c1, heme protein, mitochondrial	CY1_HUMAN	0.775087	0.0601966	0.0241674	0.998493	0.278429	0.218111	-0.115996	1.43001	1.54601	14.6974	14.1864	NA	16.4279	15.0308	NA	NA	14.2318	14.3876	NA	NA	14.9187	13.3658	NA	NA	14.1	15.3861	NA	NA	NA	13.4576	NA	16.2653	15.3582	NA	15.0902	14.2354	NA	NA	14.039	NA	NA	NA	NA
1.38e-11	1.17032	Q9NUQ9	Q9NUQ9	FAM49B	Protein FAM49B	FA49B_HUMAN	0.621853	0.0602449	0.0166338	0.998493	0.278429	0.188962	0.0793445	-0.465797	-0.545142	18.7846	18.6321	20.0514	18.5159	18.6973	17.2453	17.6065	19.252	16.6112	18.2911	18.5409	19.3078	16.7184	18.6933	18.9722	18.837	18.8103	16.3332	18.7727	19.4028	19.3276	17.6859	19.1655	18.9461	18.5474	19.0823	20.0004	19.0233	18.0343	19.2987	18.7219	18.8263	18.7258	18.963
8.94e-05	1.07513	O95295	O95295	SNAPIN	SNARE-associated protein Snapin	SNAPN_HUMAN	0.65892	0.0606253	0.0786757	0.998493	0.279789	0.369709	-0.0650507	-0.483117	-0.418067	16.5312	16.4695	17.1406	NA	16.7949	NA	NA	16.5398	NA	17.0418	16.9572	16.4974	NA	16.7358	16.5855	16.2728	16.5305	NA	16.8495	16.6972	16.4278	NA	16.8372	16.9298	NA	15.9456	16.3814	15.5809	13.9142	16.4763	16.0257	16.5481	17.0499	17.1679
1.19e-12	1.17743	M0R0F0;P46782	M0R0F0;P46782	RPS5	Isoform of P46782, 40S ribosomal protein S5 (Fragment);40S ribosomal protein S5	M0R0F0_HUMAN;RS5_HUMAN	0.484017	0.0607436	0.117851	0.998493	0.279938	0.436239	-0.18947	-0.806865	-0.617395	18.22	19.5456	20.1663	16.8026	17.8004	16.3696	18.7077	17.2504	16.9131	18.2197	17.5642	18.5435	15.4804	20.0388	18.2174	18.6602	18.8393	16.1805	19.1855	19.306	18.8376	16.4896	18.4528	18.2983	15.917	16.0824	19.7361	18.3386	17.5218	19.0251	19.8344	18.6113	18.1109	19.157
7.41e-11	1.16535	A0A0A0MQS9;A0A0A0MTC7;Q16363;Q16363-2	A0A0A0MQS9;A0A0A0MTC7;Q16363;Q16363-2	LAMA4	Isoform of Q16363, Laminin subunit alpha-4;Isoform of Q16363, Laminin subunit alpha-4;Laminin subunit alpha-4;Isoform of Q16363, Isoform 2 of Laminin subunit alpha-4	A0A0A0MQS9_HUMAN;A0A0A0MTC7_HUMAN;LAMA4_HUMAN;LAMA4-2_HUMAN	0.939057	0.061122	0.0449326	0.998493	0.279962	0.292382	0.0158909	0.595506	0.579615	16.0763	14.4744	13.2457	15.4832	16.1316	15.4358	17.5647	15.4979	15.6251	15.9393	16.417	15.6266	15.8209	15.4257	16.3759	16.1409	17.0153	16.2265	15.5019	15.8175	16.8465	16.1027	16.6677	17.0579	15.0222	16.3864	16.0812	16.3887	15.6809	16.3367	15.1738	15.9044	16.215	15.4091
4.06e-16	1.1991	G3V5Z7;P60900	G3V5Z7;P60900	PSMA6	Isoform of P60900, Proteasome subunit alpha type;Proteasome subunit alpha type-6	G3V5Z7_HUMAN;PSA6_HUMAN	0.916838	0.0611156	0.0340329	0.998493	0.279962	0.254911	0.0171749	-0.474911	-0.492086	21.3649	21.5136	20.5736	22.4308	21.0398	22.2907	18.9533	21.4505	22.1412	21.2897	21.4808	21.2916	22.7294	21.1724	21.3072	21.552	21.3375	22.506	21.3393	21.586	21.4905	22.2484	20.7641	21.0936	22.1689	21.8889	21.027	21.8514	22.3796	21.6038	21.8151	21.2494	21.5333	21.2313
2.16e-07	1.13732	H3BQZ7;Q1KMD3	H3BQZ7;Q1KMD3	HNRNPUL2-BSCL2;HNRNPUL2	HCG2044799;Heterogeneous nuclear ribonucleoprotein U-like protein 2	H3BQZ7_HUMAN;HNRL2_HUMAN	0.329764	0.0612658	0.00660224	0.998493	0.279962	0.126181	0.258572	-0.76374	-1.02231	18.7487	18.2006	20.1012	18.0414	18.0568	18.993	13.9772	17.3949	18.8199	19.7504	18.7869	19.0525	20.3562	17.167	19.608	16.9053	17.7847	18.9028	19.8782	19.5168	19.0492	18.3611	19.4545	18.3612	18.5877	18.2448	20.7596	18.6509	18.112	18.2497	19.8297	17.7013	18.5006	17.2415
8.05e-16	1.19729	P35270	P35270	SPR	Sepiapterin reductase	SPRE_HUMAN	0.236635	0.0608849	0.224177	0.998493	0.279962	0.558551	-0.158451	-0.385553	-0.227101	20.204	20.7356	20.9421	20.6743	19.7494	19.7937	20.3519	19.9506	21.0382	18.9675	20.2588	21.0658	18.9167	20.7934	20.2617	20.3852	20.2846	20.353	20.5564	20.5727	20.4134	20.1195	20.213	20.2022	19.3782	19.6276	20.9051	20.6012	19.8317	20.8024	20.8844	20.5227	20.1653	20.6088
2.62e-06	1.12411	Q9H078-2;Q9H078-3	Q9H078-2;Q9H078-3	CLPB	Isoform of Q9H078, Isoform 2 of Caseinolytic peptidase B protein homolog;Isoform of Q9H078, Isoform 3 of Caseinolytic peptidase B protein homolog	CLPB-2_HUMAN;CLPB-3_HUMAN	0.530766	0.0610837	0.106595	0.998493	0.279962	0.418936	0.0978326	0.465834	0.368002	17.4547	16.5779	17.2314	16.9634	17.4974	17.8742	NA	16.8386	17.3189	18.001	18.2357	17.2791	17.3955	16.9928	16.7402	17.8625	16.852	16.6008	16.2754	16.7952	17.0583	17.3412	18.5099	18.1441	17.7513	17.2386	17.2278	17.5	16.5116	17.3257	16.0214	17.8662	18.3118	17.4394
3.71e-12	1.17415	Q9UJS0;Q9UJS0-2	Q9UJS0;Q9UJS0-2	SLC25A13	Calcium-binding mitochondrial carrier protein Aralar2;Isoform of Q9UJS0, Isoform 2 of Calcium-binding mitochondrial carrier protein Aralar2	CMC2_HUMAN;CMC2-2_HUMAN	0.434287	0.0611931	0.13272	0.998493	0.279962	0.455554	0.230045	0.841428	0.611383	17.9062	16.5376	17.1383	17.6504	18.1338	18.4095	20.4812	18.6276	18.5571	17.2335	17.4814	17.9617	18.6539	16.2449	16.2985	16.1026	17.8813	17.7008	16.1964	16.4696	17.1509	18.1975	19.8318	18.1048	18.0256	16.9064	17.052	17.8966	17.7072	17.0822	15.9157	17.8821	16.7396	15.6153
3.01e-09	1.15364	O15067	O15067	PFAS	Phosphoribosylformylglycinamidine synthase	PUR4_HUMAN	0.835524	0.061427	0.0586979	0.998493	0.280304	0.326231	0.0318903	0.457083	0.425192	18.3744	18.2623	18.5598	19.6247	17.8468	18.888	18.4263	18.0252	18.7375	18.186	18.7203	18.0734	18.5486	18.3751	18.7667	18.6576	17.9085	19.8608	18.3076	18.6399	18.1133	19.6749	17.0355	18.0887	19.5224	19.1001	18.4698	18.1212	19.3347	18.0311	18.7499	17.4129	18.7278	18.6235
1e-08	1.14947	E7ENY0;E7EV99;P35611;P35611-2;P35611-3;P35611-6	E7ENY0;E7EV99;P35611;P35611-2;P35611-3;P35611-6	ADD1	Isoform of P35611, Alpha-adducin;Isoform of P35611, Alpha-adducin;Alpha-adducin;Isoform of P35611, Isoform 2 of Alpha-adducin;Isoform of P35611, Isoform 3 of Alpha-adducin;Isoform of P35611, Isoform 6 of Alpha-adducin	E7ENY0_HUMAN;E7EV99_HUMAN;ADDA_HUMAN;ADDA-2_HUMAN;ADDA-3_HUMAN;ADDA-6_HUMAN	0.470553	0.0616389	0.124046	0.998493	0.280876	0.445824	0.104915	0.418393	0.313478	18.1126	17.5365	17.3333	18.3076	18.6115	17.7065	20.8209	18.4331	18.3605	18.8809	17.9891	17.4759	18.9076	17.8388	18.6669	17.9883	18.7185	18.1348	18.0027	16.7617	18.3868	18.8403	18.7911	18.642	17.9467	17.7781	18.2317	17.6054	18.5868	18.5155	17.751	17.3784	18.4117	17.9661
1.2e-17	1.20825	Q9NQR4	Q9NQR4	NIT2	Omega-amidase NIT2	NIT2_HUMAN	0.677653	0.0617497	0.0198269	0.998493	0.280987	0.199098	-0.0396416	0.274559	0.3142	23.0797	23.212	23.29	23.9026	22.98	23.7413	23.5363	23.182	23.5283	23.1032	23.4095	23.1035	23.0626	23.1909	23.3268	23.5172	23.1074	23.765	23.198	22.8969	23.1639	23.734	22.3938	22.6652	23.1899	23.189	22.8454	23.2043	23.8705	23.1328	23.6769	23.4705	23.0245	23.2164
1.63e-12	1.17653	P07741	P07741	APRT	Adenine phosphoribosyltransferase	APT_HUMAN	0.421718	0.0627407	0.136597	0.998493	0.285097	0.459505	-0.121938	-0.466313	-0.344375	20.0267	21.0299	20.3003	19.919	20.7024	19.8297	NA	19.6649	19.9462	20.1797	19.6689	20.6344	19.9813	21.2076	20.3523	19.7021	20.0117	20.6855	20.4857	20.5787	20.2824	19.7477	18.848	19.6181	20.2305	20.3004	19.6295	19.7531	20.878	20.7679	21.5916	19.9105	19.9037	20.8558
5.38e-11	1.16631	P33151	P33151	CDH5	Cadherin-5	CADH5_HUMAN	0.297147	0.0631405	0.193533	0.998493	0.286513	0.525531	-0.181701	-0.49404	-0.312339	17.8714	17.893	18.2069	17.1659	17.8528	17.9309	15.2346	17.1748	17.8567	18.4297	18.5203	17.8166	16.0283	17.9482	17.8258	18.6296	18.2164	17.4412	18.3672	18.048	17.8875	16.9742	17.2294	17.9364	18.1977	18.3378	17.4517	18.5394	17.1822	18.6573	17.8531	17.4165	17.4413	17.7615
3.37e-12	1.17444	Q9Y266	Q9Y266	NUDC	Nuclear migration protein nudC	NUDC_HUMAN	0.561977	0.0633068	0.104191	0.998493	0.286867	0.417191	-0.143054	-0.70561	-0.562556	18.9531	19.7233	19.4821	17.7835	19.2129	17.4294	15.9306	19.5679	15.9359	19.2806	19.577	19.3036	15.9508	19.8568	19.3006	19.595	19.255	17.0894	19.5227	20.0553	19.658	17.2145	19.2974	19.2242	16.6331	18.4926	19.1082	19.3038	16.3568	18.9746	19.8424	18.927	19.4179	19.68
7.65e-05	1.08057	Q9UBI1	Q9UBI1	COMMD3	COMM domain-containing protein 3	COMD3_HUMAN	0.716986	0.0634193	0.0246353	0.998493	0.286977	0.219504	0.0593848	-0.487725	-0.54711	15.8956	16.0507	NA	15.9011	15.6802	16.2166	15.9139	15.7978	16.1298	15.8132	16.1306	16.234	15.97	16.5877	15.2009	16.4036	15.1887	16.2232	16.3201	16.6717	16.0385	16.0568	15.8416	16.2753	16.3929	16.3786	NA	16.1588	16.6826	16.1368	16.5439	15.9817	16.072	16.7464
1.72e-05	1.10854	D6RGX2;H0YA18;Q9NUQ7	D6RGX2;H0YA18;Q9NUQ7	UFSP2	Isoform of Q9NUQ7, Ufm1-specific protease 2;Isoform of Q9NUQ7, Ufm1-specific protease 2 (Fragment);Ufm1-specific protease 2	D6RGX2_HUMAN;H0YA18_HUMAN;UFSP2_HUMAN	0.992987	0.0636921	0.0485226	0.998493	0.28781	0.293576	-0.00133267	-0.495862	-0.49453	15.4876	16.3026	15.2652	NA	15.277	16.1784	NA	15.5258	16.0181	NA	NA	15.7416	15.2605	16.0256	15.9467	15.566	15.5696	15.6489	16.5873	16.141	15.9547	15.5831	15.9533	15.2289	13.4874	14.7851	16.7534	15.8832	16.6864	15.7316	16.1926	15.3413	14.9208	15.5285
2e-07	1.13765	O43776	O43776	NARS	Asparagine--tRNA ligase, cytoplasmic	SYNC_HUMAN	0.407506	0.0638794	0.148476	0.998493	0.287865	0.475738	-0.154069	-0.530408	-0.376339	18.0493	18.7658	18.8889	17.5245	18.2394	17.9843	18.0378	17.9885	17.4828	17.8947	18.4253	18.3278	16.5877	18.973	18.3324	18.4695	17.4161	17.3026	18.5236	18.4366	18.2891	17.7988	17.0625	17.9326	17.2259	18.3766	18.5858	17.6996	16.9059	18.2326	18.7756	18.3949	18.3731	18.8194
5.96e-07	1.1325	P63151;P63151-2	P63151;P63151-2	PPP2R2A	Serine/threonine-protein phosphatase 2A 55 kDa regulatory subunit B alpha isoform;Isoform of P63151, Isoform 2 of Serine/threonine-protein phosphatase 2A 55 kDa regulatory subunit B alpha isoform	2ABA_HUMAN;2ABA-2_HUMAN	0.56244	0.0638815	0.105036	0.998493	0.287865	0.417191	-0.0805095	-0.396705	-0.316195	16.7677	17.0238	16.9781	16.283	17.0601	15.6763	16.8543	17.1871	15.8678	16.5517	17.379	17.121	15.7719	17.0585	16.7817	16.7746	16.7407	15.6153	17.1965	18.0428	17.1419	16.3437	16.9262	17.0127	15.7746	16.4032	16.7306	17.3008	16.1641	17.2449	17.3698	17.1249	16.8926	17.3822
4.32e-05	1.09507	F5GX77;Q9UI30;Q9UI30-2	F5GX77;Q9UI30;Q9UI30-2	TRMT112	Isoform of Q9UI30, Multifunctional methyltransferase subunit TRM112-like protein;Multifunctional methyltransferase subunit TRM112-like protein;Isoform of Q9UI30, Isoform 2 of Multifunctional methyltransferase subunit TRM112-like protein	F5GX77_HUMAN;TR112_HUMAN;TR112-2_HUMAN	0.0134221	0.0645189	0.693713	0.998493	0.288586	0.876653	-0.331297	-0.412471	-0.0811741	15.3902	16.2756	15.3042	NA	16.1155	15.0727	NA	16.1127	NA	15.2991	NA	14.9566	13.2732	16.0616	15.0645	NA	15.5012	15.7397	15.4642	15.6393	15.3198	14.647	NA	15.0448	14.5029	NA	NA	15.4615	NA	15.6027	16.1201	15.2627	15.1098	16.0448
5.86e-10	1.15898	K7EM18;P41567	K7EM18;P41567	EIF1	Isoform of P41567, Eukaryotic translation initiation factor 1;Eukaryotic translation initiation factor 1	K7EM18_HUMAN;EIF1_HUMAN	0.0892618	0.0645203	0.376788	0.998493	0.288586	0.688135	-0.255036	-0.455267	-0.20023	18.515	18.6525	18.2049	17.6865	18.7945	18.0119	NA	18.0809	17.6437	18.899	19.1334	18.7581	16.7766	19.3462	18.8085	18.978	18.7003	17.7564	19.0116	18.5649	18.2991	17.7175	17.1075	18.7785	17.8782	18.6921	19.015	18.6114	17.1799	18.9673	19.5869	18.7902	18.8688	19.1206
1.17e-14	1.19029	P09972	P09972	ALDOC	Fructose-bisphosphate aldolase C	ALDOC_HUMAN	0.087879	0.0645743	0.41899	0.998493	0.288586	0.720358	-0.340837	-0.564708	-0.223871	20.2715	20.2175	19.4816	20.5908	20.2292	20.8229	19.5423	19.58	18.9353	19.1294	18.8298	19.5201	20.7627	21.4522	20.709	19.9862	20.0085	19.5941	19.9658	20.1374	20.3632	20.2654	19.1043	19.3585	19.7241	20.2286	20.1726	19.9537	20.5512	20.3265	21.0721	20.2193	20.1163	20.3139
7.52e-07	1.13128	Q08209;Q08209-2	Q08209;Q08209-2	PPP3CA	Serine/threonine-protein phosphatase 2B catalytic subunit alpha isoform;Isoform of Q08209, Isoform 2 of Serine/threonine-protein phosphatase 2B catalytic subunit alpha isoform	PP2BA_HUMAN;PP2BA-2_HUMAN	0.370103	0.0642437	0.163356	0.998493	0.288586	0.493716	-0.336681	-1.06934	-0.73266	19.4271	21.8861	17.1081	18.2239	17.5376	17.3003	18.1268	21.2609	17.3445	20.5074	19.7874	19.1613	17.1963	21.7247	20.5406	20.9051	19.4114	17.3705	20.8102	21.6068	19.9021	17.0382	18.2334	17.6048	17.5395	18.4702	17.3928	21.6637	16.1239	17.971	22.3772	20.8069	17.6898	19.6082
1.01e-12	1.17789	Q9BTZ2	Q9BTZ2	DHRS4	Dehydrogenase/reductase SDR family member 4	DHRS4_HUMAN	0.30055	0.0644529	0.195901	0.998493	0.288586	0.529079	-0.174754	-0.479815	-0.305061	18.7819	19.4491	17.1394	18.2057	19.7181	19.1929	17.3535	18.364	18.629	18.5695	17.8334	19.7679	17.7002	19.4177	18.6155	19.1441	18.8617	18.2867	18.5188	18.8079	19.3137	18.008	19.8591	18.7802	17.8025	18.9499	18.4851	19.3231	17.8627	18.9241	18.5682	18.6808	18.689	19.3294
7.83e-10	1.15806	Q9UEY8;Q9UEY8-2	Q9UEY8;Q9UEY8-2	ADD3	Gamma-adducin;Isoform of Q9UEY8, Isoform 1 of Gamma-adducin	ADDG_HUMAN;ADDG-2_HUMAN	0.685831	0.0642562	0.0817188	0.998493	0.288586	0.369709	-0.061836	-0.435849	-0.374013	17.7242	17.3573	17.0673	16.1144	18.2353	18.7276	18.1485	18.2532	17.1724	18.247	17.2018	17.5289	18.2036	17.0365	18.2363	17.6261	18.3908	16.6028	18.7578	16.6836	17.9781	16.8277	18.3839	18.5274	17.5213	16.9335	17.7892	17.6355	17.3319	18.2928	17.3052	17.5828	17.6813	17.2977
2.26e-11	1.16887	P05413;S4R371	P05413;S4R371	FABP3	Fatty acid-binding protein, heart;Isoform of P05413, Fatty acid-binding protein, heart (Fragment)	FABPH_HUMAN;S4R371_HUMAN	0.187749	0.0649506	0.276855	0.998493	0.289581	0.612797	0.238106	0.511949	0.273843	19.2356	17.2434	17.739	18.7415	18.5375	19.4511	20.2927	19.5927	20.1402	19.0076	18.4691	19.1405	20.1792	17.6212	19.0381	19.8593	18.5467	20.6587	19.4728	19.5498	19.0322	19.0064	19.0662	18.929	20.3021	20.4939	21.034	19.0968	20.3967	18.9655	18.9757	17.8723	19.4931	19.0454
5.47e-17	1.20433	P61970	P61970	NUTF2	Nuclear transport factor 2	NTF2_HUMAN	0.810733	0.0649752	0.0289939	0.998493	0.289581	0.236686	-0.0388263	0.461127	0.499953	19.3782	19.4114	19.4944	20.9055	19.1585	20.2072	20.9449	19.5073	20.2508	19.5724	19.8267	18.6999	18.9184	19.6742	20.1135	20.2407	18.8089	21.5504	19.5171	19.459	19.2379	20.4099	18.3575	18.4208	19.7467	20.0942	19.1292	19.0616	20.3927	19.3289	19.6668	19.1998	19.9017	19.5378
5.69e-05	1.08894	Q99541	Q99541	PLIN2	Perilipin-2	PLIN2_HUMAN	0.0204872	0.0657088	0.942711	0.998493	0.292449	0.983335	0.748388	0.772164	0.0237758	15.7532	NA	15.3854	NA	15.0352	NA	NA	NA	NA	14.298	15.5086	16.7442	16.7025	NA	14.813	NA	15.6751	NA	15.6521	15.2176	17.9507	15.3047	16.3147	17.0684	15.9105	NA	NA	NA	NA	NA	NA	15.4412	15.5124	15.2963
3.24e-07	1.13546	A0A0A0MS15	A0A0A0MS15	IGHV3-49	Immunoglobulin heavy variable 3-49	HV349_HUMAN	0.179381	0.0659242	0.269782	0.998493	0.292877	0.60592	0.31605	0.698349	0.382299	16.0433	14.1062	14.3052	17.1629	15.2779	16.7883	NA	16.3294	15.9858	15.7286	16.8082	15.5438	19.4165	14.9689	17.3896	15.9352	16.6388	16.9441	15.7874	16.6956	15.5323	14.8743	15.0053	16.3471	16.9856	16.6427	16.3995	15.7213	17.0171	16.3754	NA	15.0019	15.5175	13.8442
1.15e-13	1.184	P60903	P60903	S100A10	Protein S100-A10	S10AA_HUMAN	0.472632	0.0659853	0.131847	0.998493	0.292877	0.454747	0.207957	0.81945	0.611493	20.2727	18.8237	18.8339	18.3475	21.0027	19.579	23.0636	20.1668	19.2604	19.8489	19.0368	20.1627	20.4305	18.7671	19.704	19.6617	20.8861	19.9989	19.695	19.2793	20.2873	19.7575	22.5477	21.7492	18.0586	19.4166	20.7494	20.778	18.828	20.1324	17.7228	21.1607	20.4563	19.8226
8.46e-09	1.15009	A0A087WSY5;Q96IY4	A0A087WSY5;Q96IY4	CPB2	Isoform of Q96IY4, Carboxypeptidase B2;Carboxypeptidase B2	A0A087WSY5_HUMAN;CBPB2_HUMAN	0.35335	0.0667424	0.184381	0.998493	0.295834	0.515089	0.280885	0.813293	0.532408	16.4112	NA	16.9138	17.5524	16.2758	19.0211	17.0213	NA	17.8566	16.7703	15.8235	15.9874	18.9319	15.4929	16.5179	16.1329	15.897	16.7708	15.3335	15.1088	NA	16.616	15.9381	16.2137	17.5578	18.1369	16.8627	NA	18.5813	15.9013	13.4396	15.8845	15.1452	15.8398
7.49e-11	1.16531	E5RIT6;J3QQQ9;J3QQV1;J3QRC4;J3QRI7;P61254;Q9UNX3	E5RIT6;J3QQQ9;J3QQV1;J3QRC4;J3QRI7;P61254;Q9UNX3	RPL26L1;;RPL26;RPL26;RPL26;RPL26;RPL26L1	Isoform of Q9UNX3, 60S ribosomal protein L26-like 1 (Fragment);KOW domain-containing protein;Isoform of P61254, 60S ribosomal protein L26;Isoform of P61254, 60S ribosomal protein L26 (Fragment);Isoform of P61254, 60S ribosomal protein L26 (Fragment);60S ribosomal protein L26;60S ribosomal protein L26-like 1	E5RIT6_HUMAN;J3QQQ9_HUMAN;J3QQV1_HUMAN;J3QRC4_HUMAN;J3QRI7_HUMAN;RL26_HUMAN;RL26L_HUMAN	0.446278	0.0670284	0.139715	0.998493	0.296696	0.462256	-0.148877	-0.57002	-0.421142	19.287	20.3165	20.2746	19.156	19.348	19.4173	17.4399	18.8994	19.9843	18.5284	17.2337	19.7151	20.2466	20.715	19.6082	19.1338	18.7549	18.9741	19.8477	19.9776	19.3673	17.6796	19.309	18.5316	18.8172	18.8717	20.958	18.7695	19.8785	19.4892	20.9168	19.1838	18.7555	19.5235
0.000193495	1.02334	C9JQU9	C9JQU9	UGP2	Isoform of Q16851, UTP--glucose-1-phosphate uridylyltransferase (Fragment)	C9JQU9_HUMAN	0.279188	0.0671623	0.199669	0.998493	0.296885	0.53108	-0.425681	-1.23009	-0.804406	18.6037	17.1901	17.4103	19.5743	17.0831	NA	NA	20.4509	NA	18.7794	19.4178	20.1808	NA	16.5097	19.8833	19.7076	19.6016	NA	19.4334	17.4443	20.6037	16.7505	14.6857	NA	16.0807	17.5023	16.0153	19.761	13.5476	20.9299	20.1202	20.1064	19.9653	19.5351
3.45e-09	1.15319	P04275	P04275	VWF	von Willebrand factor	VWF_HUMAN	0.416048	0.0674579	0.150802	0.998493	0.297473	0.480348	0.209679	0.697059	0.48738	14.8864	14.2982	NA	14.4611	15.6602	15.5839	16.1484	15.2863	15.937	13.3171	15.4472	15.6046	18.706	15.8353	15.0572	13.5983	14.188	15.8257	14.6111	13.6207	15.5341	16.2935	15.2141	15.2796	15.3533	15.2484	15.4662	15.0493	14.921	14.2139	NA	16.1631	14.3365	13.5158
7.77e-11	1.16519	Q9Y625	Q9Y625	GPC6	Glypican-6	GPC6_HUMAN	0.0139403	0.0674784	0.828261	0.998493	0.297473	0.940574	0.434476	0.48641	0.0519343	17.4264	16.4439	17.0341	17.5304	17.6553	15.3452	17.8916	17.9264	16.7809	17.5471	17.3822	18.2009	18.6968	16.8891	17.7839	16.672	18.0526	16.915	16.7997	17.0115	18.082	16.8154	18.4097	18.3548	17.0562	17.4938	17.6218	16.9294	16.6996	18.0395	15.7091	18.1109	17.6495	16.9777
3.35e-10	1.16072	A0A494C0B4;P54725;P54725-2;P54725-3	A0A494C0B4;P54725;P54725-2;P54725-3	RAD23A	Isoform of P54725, UV excision repair protein RAD23 homolog A;UV excision repair protein RAD23 homolog A;Isoform of P54725, Isoform 2 of UV excision repair protein RAD23 homolog A;Isoform of P54725, Isoform 3 of UV excision repair protein RAD23 homolog A	A0A494C0B4_HUMAN;RD23A_HUMAN;RD23A-2_HUMAN;RD23A-3_HUMAN	0.375777	0.0680266	0.169761	0.998493	0.299103	0.498446	-0.195397	-0.619188	-0.423791	19.1607	19.6644	18.5879	18.467	19.6483	17.719	18.0633	19.8695	19.7174	19.2968	19.4252	19.5763	16.0629	19.5971	19.4901	19.2436	19.8911	17.4026	19.6516	19.8931	19.545	16.9919	19.5139	19.5504	17.3338	18.3257	18.3046	19.8276	16.3085	19.6274	19.9663	19.4832	19.3521	19.811
1.05e-06	1.12949	H3BP28;Q99807;Q99807-2	H3BP28;Q99807;Q99807-2	COQ7	Isoform of Q99807, 5-demethoxyubiquinone hydroxylase, mitochondrial;5-demethoxyubiquinone hydroxylase, mitochondrial;Isoform of Q99807, Isoform 2 of 5-demethoxyubiquinone hydroxylase, mitochondrial	H3BP28_HUMAN;COQ7_HUMAN;COQ7-2_HUMAN	0.459713	0.0681552	0.125535	0.998493	0.299103	0.446727	-0.216369	-0.993399	-0.77703	15.0786	15.3036	NA	NA	15.9454	NA	NA	15.7661	NA	NA	NA	15.4211	NA	15.155	13.3854	NA	15.1378	NA	15.0801	NA	14.6932	NA	16.4396	15.9116	NA	NA	NA	14.716	NA	14.8959	13.4008	15.192	NA	14.7961
9.93e-10	1.15727	O15212	O15212	PFDN6	Prefoldin subunit 6	PFD6_HUMAN	0.997021	0.0682166	0.0458891	0.998907	0.299103	0.293099	-0.000457113	0.34404	0.344497	18.4386	17.8688	17.5548	18.5108	18.5137	19.6642	18.3812	18.0496	18.9123	18.6904	19.2218	18.3443	18.5754	18.6149	18.5672	18.8302	18.173	20.0224	18.3094	18.3946	18.1854	19.0623	17.722	18.4989	18.7291	18.414	17.5011	18.2595	19.239	18.3883	18.5343	18.3551	18.7507	18.8144
1.91e-12	1.17606	P05121	P05121	SERPINE1	Plasminogen activator inhibitor 1	PAI1_HUMAN	0.479601	0.0680527	0.133742	0.998493	0.299103	0.457048	0.176985	0.703107	0.526122	18.06	17.5367	19.3489	17.4609	17.8903	18.9754	17.9524	18.3537	17.6902	17.3871	19.0873	18.3214	20.4529	18.1522	17.4473	16.6472	17.652	18.2067	17.1498	18.5232	18.4034	19.0827	17.7838	19.355	17.8184	18.1123	18.359	18.8235	16.624	17.0264	17.3855	18.4134	17.8372	17.8753
5e-10	1.15948	P13671	P13671	C6	Complement component C6	CO6_HUMAN	0.484871	0.0684061	0.132863	0.998493	0.29953	0.455554	-0.209174	-0.839974	-0.630799	19.1591	18.0069	20.0146	19.7326	18.6165	16.5509	19.0286	19.2886	16.1233	18.4169	17.9272	16.9258	18.1893	19.7329	19.3764	19.5293	19.7949	16.6583	19.9288	20.3564	20.2161	14.6178	19.5982	19.3994	18.8665	19.8515	19.7195	19.4129	16.5384	19.9924	21.4297	20.549	18.9765	20.1788
1.95e-12	1.17599	F5GXR3;F5H7R9;P20962	F5GXR3;F5H7R9;P20962	PTMS	Isoform of P20962, Parathymosin;Isoform of P20962, Parathymosin (Fragment);Parathymosin	F5GXR3_HUMAN;F5H7R9_HUMAN;PTMS_HUMAN	0.566094	0.0685415	0.111851	0.998493	0.299719	0.427534	-0.297363	-1.45343	-1.15606	21.2742	22.5501	22.1421	17.5239	22.6867	16.8123	17.2995	21.8265	16.2579	23.1629	23.2009	20.8931	14.6841	22.7715	22.332	22.1881	22.3148	16.5246	22.2395	22.5395	22.0682	16.9994	22.3058	22.1238	17.8076	18.5804	21.7373	22.7373	17.0121	21.8128	22.0443	18.7415	21.9009	22.41
0.000124522	1.05907	H3BM67;H3BUN4;H3BUP2;O60936;O60936-3	H3BM67;H3BUN4;H3BUP2;O60936;O60936-3	NOL3	Isoform of H3BQJ5, Nucleolar protein 3 (Fragment);Isoform of H3BQJ5, Nucleolar protein 3 (Fragment);Isoform of H3BQJ5, Nucleolar protein 3 (Fragment);Nucleolar protein 3;Isoform of O60936, Isoform 3 of Nucleolar protein 3	H3BM67_HUMAN;H3BUN4_HUMAN;H3BUP2_HUMAN;NOL3_HUMAN;NOL3-3_HUMAN	0.781597	0.0687116	0.0330252	0.998493	0.299934	0.252284	-0.0641527	0.688907	0.75306	16.419	NA	NA	NA	NA	14.1915	NA	NA	NA	15.7571	NA	NA	NA	16.7983	16.8806	15.9984	16.7072	16.9353	16.5937	17.3538	NA	16.373	NA	NA	16.9619	17.3203	15.4234	NA	NA	16.6896	16.6532	NA	17.2152	16.4902
4.16e-05	1.0958	P27694	P27694	RPA1	Replication protein A 70 kDa DNA-binding subunit	RFA1_HUMAN	0.777968	0.0687753	0.0715321	0.998493	0.299934	0.353333	-0.0394673	-0.389474	-0.350007	17.4808	18.2282	17.1878	17.1684	17.4348	18.092	17.3832	17.5137	16.7695	17.5668	16.9037	18.1818	16.7972	18.4156	17.8689	17.014	17.091	18.057	17.6207	18.2801	17.6924	17.0221	17.4633	17.5723	16.8923	17.38	17.2847	17.8909	17.1118	17.7226	18.0524	17.7082	17.0435	18.2764
3.93e-10	1.16023	A0A0A0MTN0;Q13617;Q13617-2	A0A0A0MTN0;Q13617;Q13617-2	CUL2	Isoform of Q13617, Cullin-2;Cullin-2;Isoform of Q13617, Isoform 2 of Cullin-2	A0A0A0MTN0_HUMAN;CUL2_HUMAN;CUL2-2_HUMAN	0.383291	0.0693772	0.166134	0.998493	0.300119	0.495264	-0.18871	-0.625457	-0.436747	17.0193	17.6258	17.1767	17.4336	16.5937	18.0346	NA	16.1533	16.8933	16.1673	16.5338	17.3293	17.1251	17.6103	17.479	17.7887	17.1113	18.1423	17.9465	17.7583	17.6063	17.0992	13.8023	16.9787	17.9635	17.5367	17.415	17.9555	17.2701	17.4913	17.913	17.9871	17.4409	17.8028
3.55e-09	1.15309	A0A0C4DGA2;O75521;O75521-2	A0A0C4DGA2;O75521;O75521-2	ECI2	Isoform of O75521, Enoyl-CoA delta isomerase 2, mitochondrial;Enoyl-CoA delta isomerase 2, mitochondrial;Isoform of O75521, Isoform 2 of Enoyl-CoA delta isomerase 2, mitochondrial	A0A0C4DGA2_HUMAN;ECI2_HUMAN;ECI2-2_HUMAN	0.273591	0.0690784	0.217097	0.998493	0.300119	0.553234	-0.228096	-0.601994	-0.373898	17.3833	18.0235	18.0207	17.9725	17.4034	18.7728	NA	17.7082	16.6004	16.8424	17.251	17.3685	17.1684	18.4466	18.0962	18.2755	17.749	17.8363	17.9187	17.6089	17.5197	16.6006	17.8692	17.2631	16.5943	16.5968	17.0262	17.7466	17.137	18.5047	18.372	17.2575	17.9771	18.1183
2.42e-11	1.16865	P14621	P14621	ACYP2	Acylphosphatase-2	ACYP2_HUMAN	0.586779	0.0696775	0.0183086	0.998493	0.300119	0.196512	-0.137441	0.706347	0.843788	18.929	17.6078	18.5286	19.302	18.5932	21.4422	24.8078	18.5841	18.6037	18.0926	18.2154	18.13	22.7356	18.1596	18.7953	19.0827	19.211	21.6973	18.8978	18.274	18.0258	18.9061	18.363	19.0855	18.8893	19.6567	18.4226	18.8917	18.1377	18.8025	18.2261	19.5761	18.7298	18.7059
5.64e-17	1.20423	P27482	P27482	CALML3	Calmodulin-like protein 3	CALL3_HUMAN	0.753021	0.0697203	0.0794079	0.998493	0.300119	0.369709	-0.172451	-1.57627	-1.40382	23.3644	24.7648	23.6991	18.9371	23.9531	21.1124	19.517	24.7144	18.1802	24.9428	24.4741	24.685	17.2214	22.6005	24.4152	24.1264	24.6589	17.4669	24.2156	24.5906	24.5362	18.1994	25.7613	23.7685	19.3326	20.9402	24.436	24.8068	17.9021	24.2812	24.1899	24.2322	24.3454	23.2094
3.24e-10	1.16083	P35244	P35244	RPA3	Replication protein A 14 kDa subunit	RFA3_HUMAN	0.31926	0.0697413	0.188779	0.998493	0.300119	0.518463	0.194836	0.586424	0.391588	17.9172	17.888	17.2836	19.2415	17.4348	17.3658	NA	17.8722	18.0723	18.9837	19.1891	18.2239	16.5463	17.9173	19.1081	18.8529	18.0448	18.0786	17.7011	18.0078	18.2159	17.7075	17.6026	18.1754	19.2775	18.5542	17.364	18.315	17.9248	18.1713	18.212	17.9928	17.3185	18.03
3.73e-07	1.13478	P42574	P42574	CASP3	Caspase-3	CASP3_HUMAN	0.882544	0.0696398	0.0369576	0.998493	0.300119	0.267428	0.0420281	-0.795243	-0.837271	16.6305	17.3317	16.9402	16.3927	16.9641	14.9582	12.0271	17.4396	13.7102	15.9112	16.4619	17.3534	13.7052	17.3212	17.3613	19.5451	17.1736	14.5412	17.2083	17.9253	17.0557	14.7136	16.8588	16.9577	15.0347	16.4716	17.037	17.4662	13.9892	16.7421	17.3678	17.1235	16.7833	17.6556
4.81e-05	1.09283	P53611	P53611	RABGGTB	Geranylgeranyl transferase type-2 subunit beta	PGTB2_HUMAN	0.678636	0.0697111	0.089892	0.998493	0.300119	0.38716	-0.0839269	-0.620192	-0.536265	15.3312	16.445	15.0094	15.2423	15.6872	NA	NA	15.4328	14.6856	15.7314	15.456	15.3737	12.6437	16.1255	15.9249	16.3472	15.8875	15.6428	16.0654	16.5894	16.0684	15.0989	NA	NA	15.2685	15.4925	15.0826	16.1216	14.0594	15.9936	16.3151	16.0539	15.4793	16.3532
6.78e-14	1.18551	Q08AH3	Q08AH3	ACSM2A	Acyl-coenzyme A synthetase ACSM2A, mitochondrial	ACS2A_HUMAN	0.855822	0.0690981	0.0627556	0.998493	0.300119	0.333158	-0.0328962	-0.507135	-0.474239	20.8219	21.4478	21.32	20.7074	20.9265	21.073	16.8676	20.5116	21.6105	19.8972	20.6395	22.0062	20.4732	21.5947	19.9429	20.5353	20.1113	20.9054	21.0444	20.0232	21.365	21.086	21.248	20.2117	21.0477	21.0389	21.2681	21.6673	21.4587	21.4759	20.4682	20.9834	21.6409	21.024
1.65e-17	1.20742	Q3LXA3	Q3LXA3	TKFC	Triokinase/FMN cyclase	TKFC_HUMAN	0.376834	0.0690243	0.171598	0.998493	0.300119	0.500561	0.140418	0.444325	0.303906	22.6853	22.8385	23.5798	23.5711	22.6865	23.1803	24.9408	22.8982	23.0555	22.2452	22.84	22.3723	23.1985	22.8295	23.3509	23.1477	22.1903	23.6905	22.6561	22.2635	22.726	24.0267	22.5423	21.9636	22.8874	22.8153	23.5996	21.991	24.5894	22.261	22.9765	23.2306	22.5674	22.5374
1.19e-11	1.17075	Q86XE5	Q86XE5	HOGA1	4-hydroxy-2-oxoglutarate aldolase, mitochondrial	HOGA1_HUMAN	0.482451	0.0692528	0.135167	0.998493	0.300119	0.459505	0.139728	0.556265	0.416537	20.0577	20.8204	20.1159	21.2046	19.6721	20.2737	22.6659	20.349	21.6916	19.7602	20.231	20.1184	21.2765	20.6366	20.7157	21.5445	19.3268	20.323	19.9658	19.2888	20.5936	21.3619	20.2504	19.9866	20.7515	19.9121	19.6142	20.3711	22.0139	19.6868	19.7361	19.5871	19.5934	19.8139
3.39e-08	1.14501	G3V0I5;P49821;P49821-2	G3V0I5;P49821;P49821-2	NDUFV1	Isoform of P49821, NADH dehydrogenase [ubiquinone] flavoprotein 1, mitochondrial;NADH dehydrogenase [ubiquinone] flavoprotein 1, mitochondrial;Isoform of P49821, Isoform 2 of NADH dehydrogenase [ubiquinone] flavoprotein 1, mitochondrial	G3V0I5_HUMAN;NDUV1_HUMAN;NDUV1-2_HUMAN	0.259328	0.069991	0.211765	0.998493	0.300698	0.551196	0.276397	0.759852	0.483456	16.5604	17.085	16.9541	17.5677	16.6434	17.487	NA	16.4323	18.7194	15.9828	16.5835	15.6097	18.5242	16.7044	16.7755	17.3288	16.8005	17.3899	17.4008	15.5613	15.5324	16.9181	17.1277	14.9856	17.4697	17.1373	16.4931	15.7048	20.5583	15.4028	16.6652	16.7566	17.6207	15.9211
1.69e-14	1.18928	Q10567-3	Q10567-3	AP1B1	Isoform of Q10567, Isoform C of AP-1 complex subunit beta-1	AP1B1-3_HUMAN	0.900832	0.070061	0.0387132	0.998493	0.300698	0.274028	0.0216243	-0.484398	-0.506022	20.3795	20.8342	19.8555	19.605	20.7682	20.2459	19.3269	21.091	19.012	19.6452	19.4538	20.6193	20.6727	20.3411	19.624	19.4758	21.0414	19.2991	20.4666	20.164	20.7892	18.6425	21.7995	20.2866	19.551	20.2303	20.0976	21.2776	18.7791	20.8448	20.36	20.6135	19.5519	19.7965
1.02e-11	1.17121	J3QSU6;P24821-4	J3QSU6;P24821-4	TNC	Isoform of P24821, Tenascin;Isoform of P24821, Isoform 4 of Tenascin	J3QSU6_HUMAN;TENA-4_HUMAN	0.0394272	0.0703194	0.612812	0.998493	0.301409	0.840043	0.463886	0.621276	0.15739	17.3751	16.8748	17.4818	17.4836	17.3779	18.1833	17.3491	16.9185	16.2608	18.1578	17.5474	18.1572	17.8169	16.5562	17.8057	16.6781	16.5025	17.8946	16.9738	15.6487	17.4075	17.7033	17.6699	18.1764	16.2709	17.3863	16.1646	16.604	15.7918	17.3166	16.3844	17.3227	17.4616	16.9905
1.07e-08	1.14924	Q14568	Q14568	HSP90AA2P	Heat shock protein HSP 90-alpha A2	HS902_HUMAN	0.173109	0.0704651	0.310537	0.998493	0.301635	0.648344	-0.310794	-0.632892	-0.322098	20.1667	21.2979	20.7753	19.4075	20.1973	20.3287	19.2547	19.6177	19.1176	20.077	20.7644	19.9671	17.6442	21.1225	20.6183	20.3839	20.4883	18.0371	19.5789	21.6951	19.6834	17.3882	20.5224	20.4894	18.9335	20.061	20.473	20.1508	17.1016	20.9056	22.1163	20.8545	20.7152	21.0983
7.26e-14	1.1853	P16662	P16662	UGT2B7	UDP-glucuronosyltransferase 2B7	UD2B7_HUMAN	0.706141	0.0705708	0.0865738	0.998493	0.30169	0.38062	-0.094726	-0.699762	-0.605036	19.3083	18.8031	20.329	18.6711	21.038	17.1528	20.5303	19.8285	19.575	18.7814	17.2884	20.184	18.8688	19.2216	17.6804	18.5147	19.7477	16.427	19.8221	18.6943	19.153	18.4211	21.3741	19.8289	17.9529	20.638	20.7745	18.7301	18.302	19.8834	20.8935	19.2396	18.2665	19.7729
3.82e-05	1.09743	A0A0G2JM12;N0E472;P67870;Q5SRQ3;Q5SRQ6	A0A0G2JM12;N0E472;P67870;Q5SRQ3;Q5SRQ6	CSNK2B	Isoform of P67870, Casein kinase II subunit beta;Isoform of P67870, Casein kinase II subunit beta;Casein kinase II subunit beta;Isoform of P67870, Casein kinase II subunit beta;Isoform of P67870, Casein kinase II subunit beta	A0A0G2JM12_HUMAN;N0E472_HUMAN;CSK2B_HUMAN;Q5SRQ3_HUMAN;Q5SRQ6_HUMAN	0.908843	0.0709965	0.05787	0.998493	0.301751	0.325389	-0.0300646	-0.744596	-0.714531	17.0737	NA	NA	15.3113	NA	17.7812	16.2231	15.1551	15.9106	16.7137	16.9563	NA	15.313	16.7621	16.5973	NA	NA	15.7202	17.3223	NA	16.6862	17.2041	16.8602	17.7011	17.0635	16.3918	NA	NA	16.7682	17.5292	17.3875	NA	16.8018	17.4243
1.32e-06	1.12821	O15173;O15173-2	O15173;O15173-2	PGRMC2	Membrane-associated progesterone receptor component 2;Isoform of O15173, Isoform 2 of Membrane-associated progesterone receptor component 2	PGRC2_HUMAN;PGRC2-2_HUMAN	0.427769	0.0708925	0.0111288	0.998493	0.301751	0.159794	-0.171077	0.593343	0.76442	17.6559	16.9946	18.3766	18.0001	17.8102	17.9132	19.4617	17.2804	20.3075	18.2707	16.977	17.1193	19.5922	16.5738	16.939	17.262	17.4299	19.5581	17.2074	16.1344	17.0367	18.2398	17.4523	17.7177	NA	16.9388	19.3278	16.7704	19.6097	17.2036	18.3071	16.7716	16.9864	16.3504
0.000115199	1.06363	P62834	P62834	RAP1A	Ras-related protein Rap-1A	RAP1A_HUMAN	0.61616	0.0710493	0.0358052	0.998493	0.301751	0.263193	0.168346	-1.32066	-1.489	18.2017	NA	NA	NA	NA	NA	NA	NA	13.7564	NA	NA	NA	NA	18.5233	NA	NA	18.4104	NA	NA	17.9836	NA	NA	18.3736	19.1492	NA	16.2195	18.6246	18.8874	NA	19.585	NA	17.7961	17.3866	18.655
1.53e-14	1.18956	Q01518	Q01518	CAP1	Adenylyl cyclase-associated protein 1	CAP1_HUMAN	0.0887291	0.0707778	0.444084	0.998493	0.301751	0.738054	-0.252463	-0.409893	-0.15743	19.3547	19.9855	19.9952	20.1368	19.3758	19.9798	18.9368	19.861	19.2757	19.7886	19.1493	19.5058	18.0633	20.1604	20.0753	19.9482	19.4897	19.0939	19.5593	19.9755	18.9972	18.801	18.8446	18.5834	18.5884	19.86	19.9713	18.9269	18.2242	19.0227	19.4595	19.8845	19.8552	19.9037
1.86e-09	1.15526	Q5JSH3;Q5JSH3-2;Q5JSH3-4	Q5JSH3;Q5JSH3-2;Q5JSH3-4	WDR44	WD repeat-containing protein 44;Isoform of Q5JSH3, Isoform 2 of WD repeat-containing protein 44;Isoform of Q5JSH3, Isoform 4 of WD repeat-containing protein 44	WDR44_HUMAN;WDR44-2_HUMAN;WDR44-4_HUMAN	0.675792	0.0709516	0.0932613	0.998493	0.301751	0.393004	-0.0657115	-0.450985	-0.385274	16.9015	17.4924	16.8442	16.3983	16.6193	15.2878	13.6717	17.1148	16.2953	17.1718	17.7174	16.6723	14.9666	17.0371	17.1497	17.1607	17.1138	16.6627	17.2868	17.4151	16.7361	16.9853	16.1079	17.1419	16.7188	15.9882	16.2761	17.6371	16.3478	16.8623	17.1388	17.2626	17.0127	17.2617
0.000108697	1.06673	A0A096LP62;C9J2H1;G5E9D8;Q86UX2;Q86UX2-2;Q86UX2-3	A0A096LP62;C9J2H1;G5E9D8;Q86UX2;Q86UX2-2;Q86UX2-3	ITIH5	Isoform of Q86UX2, Inter-alpha-trypsin inhibitor heavy chain H5;Isoform of Q86UX2, Inter-alpha-trypsin inhibitor heavy chain H5;Isoform of Q86UX2, Inter-alpha (Globulin) inhibitor H5, isoform CRA_e;Inter-alpha-trypsin inhibitor heavy chain H5;Isoform of Q86UX2, Isoform 2 of Inter-alpha-trypsin inhibitor heavy chain H5;Isoform of Q86UX2, Isoform 3 of Inter-alpha-trypsin inhibitor heavy chain H5	A0A096LP62_HUMAN;C9J2H1_HUMAN;G5E9D8_HUMAN;ITIH5_HUMAN;ITIH5-2_HUMAN;ITIH5-3_HUMAN	0.599683	0.071449	0.0971743	0.998493	0.301789	0.402703	0.147358	0.967932	0.820574	16.1075	NA	NA	15.4281	16.4109	NA	NA	NA	NA	NA	NA	NA	17.0385	NA	16.6157	NA	16.5915	NA	15.241	NA	NA	16.2039	14.9134	16.5229	15.6503	16.9208	NA	NA	16.168	15.3088	NA	NA	16.6786	NA
4.04e-21	1.22815	P00167;P00167-2	P00167;P00167-2	CYB5A	Cytochrome b5;Isoform of P00167, Isoform 2 of Cytochrome b5	CYB5_HUMAN;CYB5-2_HUMAN	0.46403	0.0712026	0.144565	0.998493	0.301789	0.470631	0.212424	0.805383	0.592959	23.8714	23.2416	21.9131	23.03	23.9033	24.2106	26.7894	23.5796	24.9933	24.2912	23.2032	22.8129	25.6832	22.7743	22.8349	22.9168	24.0179	24.7856	22.9326	23.0885	23.4059	24.3703	26.29	23.5574	23.247	23.3286	22.5915	24.0018	24.4061	23.2858	22.7796	22.8731	23.1244	22.9468
1.03e-09	1.15715	P20042	P20042	EIF2S2	Eukaryotic translation initiation factor 2 subunit 2	IF2B_HUMAN	0.906512	0.0715227	0.0443791	0.998493	0.301789	0.290139	0.0320342	-0.82336	-0.855395	18.8285	19.4831	18.1464	15.1551	18.9892	16.4008	NA	19.0202	NA	18.9407	18.7633	19.2575	NA	19.4491	19.3547	19.2632	18.8778	11.59	18.6437	19.5502	19.1343	NA	19.1807	18.9453	NA	17.5809	18.5279	19.1193	NA	18.8372	19.5506	19.34	18.9037	18.632
3.85e-05	1.09726	Q13501;Q13501-2	Q13501;Q13501-2	SQSTM1	Sequestosome-1;Isoform of Q13501, Isoform 2 of Sequestosome-1	SQSTM_HUMAN;SQSTM-2_HUMAN	0.750246	0.0712963	0.0794386	0.998493	0.301789	0.369709	0.0741839	0.64344	0.569256	17.326	17.1091	NA	NA	16.7856	16.4293	NA	16.8683	15.1748	17.6094	17.1943	18.5341	18.9708	17.3629	17.6758	16.264	17.0703	16.7929	17.225	17.0757	18.7967	15.9081	18.5132	18.4993	14.8785	16.9811	16.7864	18.4624	17.8096	17.6052	17.0033	NA	16.7153	15.8352
5.88e-05	1.08807	Q9Y679;Q9Y679-3	Q9Y679;Q9Y679-3	AUP1	Ancient ubiquitous protein 1;Isoform of Q9Y679, Isoform 2 of Ancient ubiquitous protein 1	AUP1_HUMAN;AUP1-3_HUMAN	0.989376	0.071513	0.0204583	0.998493	0.301789	0.203019	-0.00692054	-1.29566	-1.28874	15.2484	NA	NA	NA	NA	15.5423	NA	NA	NA	15.0132	NA	NA	16.6215	NA	15.2536	NA	NA	13.7124	NA	NA	NA	15.5703	NA	NA	NA	NA	NA	NA	15.8729	NA	NA	NA	NA	NA
2.2e-17	1.20666	A0A087WUQ6;P07203	A0A087WUQ6;P07203	GPX1	Isoform of P07203, Glutathione peroxidase;Glutathione peroxidase 1	A0A087WUQ6_HUMAN;GPX1_HUMAN	0.0325862	0.0716643	0.660592	0.998493	0.301994	0.859478	-0.45393	-0.58259	-0.12866	22.586	22.8503	21.693	22.37	22.5266	23.7237	19.9396	21.9264	23.6217	22.8979	23.161	22.861	21.7607	23.658	22.982	23.3736	22.6047	23.7808	22.7161	23.0996	22.9951	23.3408	18.432	22.8778	22.6867	22.4993	21.9853	23.0228	22.8621	23.0118	23.9692	22.9142	22.9671	22.945
0.000102916	1.0693	A0A087WUM0;A0A087WYV9;A0A087X1F5;P57105	A0A087WUM0;A0A087WYV9;A0A087X1F5;P57105	SYNJ2BP-COX16;SYNJ2BP-COX16;SYNJ2BP-COX16;SYNJ2BP	Isoform of A0A087WYV9, SYNJ2BP-COX16 readthrough (Fragment);SYNJ2BP-COX16 readthrough;Isoform of A0A087WYV9, SYNJ2BP-COX16 readthrough (Fragment);Synaptojanin-2-binding protein	A0A087WUM0_HUMAN;A0A087WYV9_HUMAN;A0A087X1F5_HUMAN;SYJ2B_HUMAN	0.939641	0.0718718	0.0460935	0.998493	0.302159	0.293099	-0.0118184	0.458061	0.469879	16.8527	15.8627	NA	NA	17.3202	17.3385	17.3741	17.1221	17.1901	15.7732	16.9942	15.5546	17.43	16.3806	15.5076	16.4349	17.0852	16.8455	16.2829	16.5298	16.8745	16.9921	18.3942	16.9286	16.8968	16.5973	NA	16.4901	16.4904	16.3917	15.2401	16.7958	16.8651	16.367
[truncated: 2,561 more rows]
[truncated: 63 more columns]
