# Supplementary material for: Integrated liver-secreted and plasma proteomics identify a predictive model that stratifies MASH
Source: Cell Rep Med. 2025 Apr 17;6(5):102085. doi: 10.1016/j.xcrm.2025.102085 (PMC12147855; doi:10.1016/j.xcrm.2025.102085)
Supplement: Table S14. Proteins significantly correlated with the pathologist-defined steatosis percentage from the liver-secreted proteome, related to Figure 2 [file mmc8.xlsx]

## Sheet: Supp Table 14
Supplementary Table 14: Proteins significantly correlated to the pathologist defined steatosis percentage from the liver-secreted proteome, related to Figure 2.
Variable	Spearmans Correlation	P-value	Valid Pairs	Q-value	Significant	Direction	log10(q-val)
CASP6	-0.542013	1.4479e-07	82	0.000203503	TRUE	NegCorr
GALE	-0.53722	1.15272e-07	85	0.000203503	TRUE	NegCorr
SERPINF1	0.465947	6.99185e-06	85	0.00655136	TRUE	positive corr
KHK	-0.459246	9.82783e-06	85	0.00664081	TRUE	NegCorr
AGRN	0.455568	1.18122e-05	85	0.00664081	TRUE	positive corr
TRMT112	-0.49936	1.97041e-05	66	0.00770239	TRUE	NegCorr
HSPG2	0.446307	1.85935e-05	85	0.00770239	TRUE	positive corr
APOH	0.44248	2.23411e-05	85	0.00770239	TRUE	positive corr
KANK2	0.494263	2.46608e-05	66	0.00770239	TRUE	positive corr
FABP4	0.501464	3.29835e-05	62	0.00845075	TRUE	positive corr
CYCS	0.434151	3.30695e-05	85	0.00845075	TRUE	positive corr
SAT2	-0.43208	4.0585e-05	84	0.00896946	TRUE	NegCorr
UBE2D3	-0.432368	4.46718e-05	83	0.00896946	TRUE	NegCorr
IGKC	0.429197	4.15571e-05	85	0.00896946	TRUE	positive corr
IGHA2	0.424608	5.68521e-05	84	0.0100993	TRUE	positive corr
IGKV3D-11;IGKV3-11	0.42436	5.74846e-05	84	0.0100993	TRUE	positive corr
FLNC	0.419475	6.44048e-05	85	0.0106495	TRUE	positive corr
CDHR2	0.451063	7.88935e-05	71	0.0123205	TRUE	positive corr
ANXA5	0.413442	8.39665e-05	85	0.0124226	TRUE	positive corr
TSTA3	-0.410616	9.49073e-05	85	0.0133392	TRUE	NegCorr
UBA5	-0.408992	0.000112145	84	0.0147007	TRUE	NegCorr
PAICS	-0.402572	0.000133716	85	0.0147007	TRUE	NegCorr
FLNA	0.404014	0.000125826	85	0.0147007	TRUE	positive corr
HRG	0.405711	0.000117093	85	0.0147007	TRUE	positive corr
CKAP4	0.459061	0.000135972	64	0.0147007	TRUE	positive corr
H2AFY2	0.410511	0.00012785	82	0.0147007	TRUE	positive corr
GPS1	-0.399884	0.000149656	85	0.0150798	TRUE	NegCorr
A1BG	0.399795	0.000150208	85	0.0150798	TRUE	positive corr
PEBP1	-0.398785	0.000156663	85	0.0151855	TRUE	NegCorr
PGM2	-0.397372	0.000166118	85	0.0155653	TRUE	NegCorr
MAT2A	-0.40005	0.000178885	83	0.0162209	TRUE	NegCorr
AFM	0.390613	0.000219092	85	0.0179562	TRUE	positive corr
ALB	0.390112	0.000223575	85	0.0179562	TRUE	positive corr
ECI1	0.392006	0.000207044	85	0.0179562	TRUE	positive corr
APOE	0.391113	0.000214692	85	0.0179562	TRUE	positive corr
ORM2	0.383971	0.000285927	85	0.0223261	TRUE	positive corr
S100A9	0.382539	0.000302602	85	0.0223846	TRUE	positive corr
FCN3	0.396184	0.000301135	79	0.0223846	TRUE	positive corr
DUSP3	-0.380763	0.000324516	85	0.0230039	TRUE	NegCorr
PTGES3	-0.380204	0.000331713	85	0.0230039	TRUE	NegCorr
PHYHD1	-0.377732	0.000365322	85	0.0230039	TRUE	NegCorr
AARS	-0.377525	0.000368259	85	0.0230039	TRUE	NegCorr
CAPG	0.380005	0.000363367	84	0.0230039	TRUE	positive corr
IGLL5	0.381492	0.000342995	84	0.0230039	TRUE	positive corr
CORO1A	0.380262	0.000359768	84	0.0230039	TRUE	positive corr
UMPS	-0.382685	0.00038782	82	0.0236991	TRUE	NegCorr
GSTT1	-0.375304	0.000435318	84	0.0242576	TRUE	NegCorr
SEC14L2	-0.37369	0.000427062	85	0.0242576	TRUE	NegCorr
CAT	0.372905	0.000440106	85	0.0242576	TRUE	positive corr
IGHV3OR16-9	0.374828	0.000408776	85	0.0242576	TRUE	positive corr
ANXA2	0.373935	0.000423059	85	0.0242576	TRUE	positive corr
KHK.1	-0.371541	0.000463642	85	0.0250634	TRUE	NegCorr
PSMC4	-0.373058	0.000513778	83	0.0259993	TRUE	NegCorr
GRHPR	-0.369128	0.00050814	85	0.0259993	TRUE	NegCorr
ADH4	-0.364566	0.000603084	85	0.0259993	TRUE	NegCorr
GCLC	-0.365998	0.000571659	85	0.0259993	TRUE	NegCorr
ADH1B	-0.366901	0.000552633	85	0.0259993	TRUE	NegCorr
PPP5C	-0.367666	0.000536958	85	0.0259993	TRUE	NegCorr
GPX3	0.365459	0.000583317	85	0.0259993	TRUE	positive corr
ETF1	0.364546	0.000603526	85	0.0259993	TRUE	positive corr
VPS13A	0.369907	0.000577763	83	0.0259993	TRUE	positive corr
FLNB	0.366214	0.000567056	85	0.0259993	TRUE	positive corr
FN1	0.363438	0.00062894	85	0.0259993	TRUE	positive corr
ANPEP	0.365272	0.000587395	85	0.0259993	TRUE	positive corr
AMBP	0.363703	0.00062278	85	0.0259993	TRUE	positive corr
DIS3L	0.376477	0.000627129	79	0.0259993	TRUE	positive corr
SERPINB2	0.40151	0.000627684	69	0.0259993	TRUE	positive corr
HADH.1	0.365419	0.000584174	85	0.0259993	TRUE	positive corr
OPLAH	-0.362829	0.000643295	85	0.0260699	TRUE	NegCorr
S100A8	0.362319	0.000655566	85	0.0260699	TRUE	positive corr
LTBP1	0.57813	0.000658472	31	0.0260699	TRUE	positive corr
CFI	0.372251	0.000673414	80	0.0262912	TRUE	positive corr
CLIC4	-0.362146	0.000711613	84	0.027402	TRUE	NegCorr
PHKA2	-0.375357	0.000768868	77	0.0292066	TRUE	NegCorr
LGALS3BP	0.357228	0.000790277	85	0.0296196	TRUE	positive corr
CIAO1	-0.358262	0.000819468	84	0.0303095	TRUE	NegCorr
SEC14L4	-0.355187	0.000851009	85	0.0310674	TRUE	NegCorr
VPS26C	-0.359566	0.000907527	82	0.0324544	TRUE	NegCorr
F2	0.353264	0.000912094	85	0.0324544	TRUE	positive corr
ASS1	-0.352813	0.000926997	85	0.0325724	TRUE	NegCorr
FMO5	-0.363163	0.0010037	79	0.0328069	TRUE	NegCorr
SMS	-0.351901	0.000957804	85	0.0328069	TRUE	NegCorr
IGLC2;IGLC3	0.350792	0.000996488	85	0.0328069	TRUE	positive corr
NIBAN2	0.353271	0.000979911	84	0.0328069	TRUE	positive corr
IGHG3	0.354871	0.000995353	83	0.0328069	TRUE	positive corr
IGHG1	0.352009	0.000954112	85	0.0328069	TRUE	positive corr
KNG1	0.350125	0.00102045	85	0.032971	TRUE	positive corr
UFC1	-0.348202	0.00109246	85	0.0337461	TRUE	NegCorr
RABGGTB	-0.363879	0.00105721	78	0.0337461	TRUE	NegCorr
FERMT2	-0.348457	0.00108265	85	0.0337461	TRUE	NegCorr
IGHG2	0.348398	0.0010849	85	0.0337461	TRUE	positive corr
NIT1	-0.347182	0.00113251	85	0.0343378	TRUE	NegCorr
CFH	0.347094	0.00113604	85	0.0343378	TRUE	positive corr
SEPHS2	-0.345367	0.00120708	85	0.0360967	TRUE	NegCorr
AKR1C4	-0.344258	0.00125478	85	0.0363628	TRUE	NegCorr
A2M	0.344366	0.00125006	85	0.0363628	TRUE	positive corr
HPX	0.344621	0.00123898	85	0.0363628	TRUE	positive corr
TEX264	0.355412	0.00130785	79	0.0375141	TRUE	positive corr
ARL3	-0.361268	0.00134457	76	0.0381119	TRUE	NegCorr
S100A4	0.342031	0.00135581	85	0.0381119	TRUE	positive corr
TTPA	-0.341276	0.00139172	85	0.0383802	TRUE	NegCorr
TGFBI	0.341256	0.00139267	85	0.0383802	TRUE	positive corr
MAT1A	-0.340844	0.00141262	85	0.0385523	TRUE	NegCorr
FBLN1	0.339785	0.00146514	85	0.0396012	TRUE	positive corr
GOLGA5	0.407559	0.00149628	58	0.0396795	TRUE	positive corr
AFP	0.339373	0.00148604	85	0.0396795	TRUE	positive corr
IGHA1	0.340634	0.00152139	84	0.0399685	TRUE	positive corr
PITPNB	-0.338019	0.00155661	85	0.0405152	TRUE	NegCorr
CLU	0.337283	0.00159623	85	0.0411461	TRUE	positive corr
RRBP1	0.336763	0.00162477	85	0.0411461	TRUE	positive corr
THBS1	0.336881	0.00161826	85	0.0411461	TRUE	positive corr
CS	0.335772	0.00168043	85	0.0418026	TRUE	positive corr
AMACR	0.33589	0.00167373	85	0.0418026	TRUE	positive corr
C3	0.334026	0.00178275	85	0.0435909	TRUE	positive corr
ITIH2	0.334016	0.00178334	85	0.0435909	TRUE	positive corr
GNMT	-0.333261	0.00182933	85	0.0443296	TRUE	NegCorr
PPP1R12A	0.353648	0.0018552	75	0.0445723	TRUE	positive corr
PLEC.1	0.332074	0.00190376	85	0.0453514	TRUE	positive corr
FXN	0.331593	0.00193467	85	0.0457005	TRUE	positive corr
GATM	0.330828	0.00198481	85	0.0464941	TRUE	positive corr
S100A13	0.330573	0.00200178	85	0.0465042	TRUE	positive corr
SPTBN1	0.32968	0.00206221	85	0.0475155	TRUE	positive corr
GDI1	-0.328248	0.00216262	85	0.0489436	TRUE	NegCorr
RAI14	0.385146	0.00217643	61	0.0489436	TRUE	positive corr
SERPINA4	0.334325	0.00214194	82	0.0489436	TRUE	positive corr
MCM3	0.339059	0.00223808	79	0.0499305	TRUE	positive corr
PSMB3	-0.326541	0.002288	85	0.050458	FALSE	nd
ORM1	0.326413	0.00229763	85	0.050458	FALSE	nd
ADH5	-0.325677	0.00235387	85	0.0512925	FALSE	nd
NADSYN1	-0.343611	0.00237373	76	0.0513273	FALSE	nd
PSMA4	-0.325128	0.00239667	85	0.0514278	FALSE	nd
MRC2	0.334546	0.00242066	80	0.051549	FALSE	nd
AMPD2	-0.324529	0.00244409	85	0.0516567	FALSE	nd
MTAP	-0.321792	0.00267188	85	0.0556345	FALSE	nd
PSMB5	-0.321832	0.00266848	85	0.0556345	FALSE	nd
SELENOP	0.396642	0.00271718	55	0.0557519	FALSE	nd
CRHBP	0.386826	0.00270366	58	0.0557519	FALSE	nd
PLG	0.32038	0.00279675	85	0.0566304	FALSE	nd
PNP	-0.32034	0.00280029	85	0.0566304	FALSE	nd
FBLN5	0.323731	0.00283173	83	0.056857	FALSE	nd
FGGY	-0.319359	0.00289016	85	0.0576187	FALSE	nd
CD44	0.318643	0.00295739	85	0.0585438	FALSE	nd
UCHL5	-0.321225	0.0030663	83	0.0602753	FALSE	nd
LAMB2	0.31841	0.00315948	84	0.0614069	FALSE	nd
CP	0.316495	0.00316755	85	0.0614069	FALSE	nd
RAB18	-0.315886	0.00322943	85	0.0621776	FALSE	nd
LBP	0.314729	0.0033502	85	0.0635976	FALSE	nd
HBB	0.314533	0.00337106	85	0.0635976	FALSE	nd
NID1	0.316466	0.00335949	84	0.0635976	FALSE	nd
GCHFR	-0.314258	0.00340046	85	0.0637247	FALSE	nd
DIRAS2	0.313561	0.00347605	85	0.0647099	FALSE	nd
SLC4A1	0.314906	0.00352813	84	0.065039	FALSE	nd
RAB2A	-0.312983	0.00354001	85	0.065039	FALSE	nd
FYCO1	0.369522	0.00366431	60	0.0659471	FALSE	nd
HBA2	0.311658	0.00369031	85	0.0659471	FALSE	nd
ALCAM	0.311315	0.0037302	85	0.0659471	FALSE	nd
FBXO2	0.331889	0.00362701	75	0.0659471	FALSE	nd
CCDC58	0.311835	0.00366995	85	0.0659471	FALSE	nd
ASPA	-0.320778	0.00371917	80	0.0659471	FALSE	nd
CTH	-0.31107	0.00375892	85	0.0660396	FALSE	nd
IGHG4	0.504581	0.00379531	31	0.0662646	FALSE	nd
OPA1	0.313784	0.00386852	83	0.067126	FALSE	nd
APOA1	0.309765	0.00391508	85	0.0673945	FALSE	nd
SDC4	0.38589	0.00395303	54	0.0673945	FALSE	nd
BSG	0.309431	0.00395592	85	0.0673945	FALSE	nd
ERC1	0.39258	0.00399362	52	0.067627	FALSE	nd
GSR	-0.308715	0.00404489	85	0.0678958	FALSE	nd
ME1	0.308421	0.00408196	85	0.0678958	FALSE	nd
HPRT1	-0.308597	0.00405968	85	0.0678958	FALSE	nd
ALDH6A1	-0.308058	0.00412811	85	0.0682594	FALSE	nd
SNX2	-0.307734	0.00416965	85	0.0684286	FALSE	nd
PLIN2	0.414466	0.00418702	46	0.0684286	FALSE	nd
RAB11B	-0.307361	0.00421795	85	0.0685356	FALSE	nd
ADH6	-0.307018	0.00426288	85	0.0688676	FALSE	nd
KARS	-0.306782	0.00429394	85	0.0689729	FALSE	nd
MRPL49	-0.338358	0.00445988	69	0.0700376	FALSE	nd
ASL	-0.305664	0.00444421	85	0.0700376	FALSE	nd
NNMT	-0.30587	0.00441618	85	0.0700376	FALSE	nd
HLA-A.3	0.30587	0.00441618	85	0.0700376	FALSE	nd
PRMT1	-0.308489	0.00454834	83	0.0710299	FALSE	nd
FGG	0.304428	0.00461573	85	0.0714582	FALSE	nd
APOC3	0.319246	0.00465462	77	0.0714582	FALSE	nd
ALDH1L1	-0.304026	0.0046728	85	0.0714582	FALSE	nd
C8A	0.305763	0.00467745	84	0.0714582	FALSE	nd
UFD1	0.303466	0.00475318	85	0.0722226	FALSE	nd
LRG1	0.303084	0.00480888	85	0.0726761	FALSE	nd
COL18A1	0.300739	0.00516308	85	0.0761215	FALSE	nd
WASHC5	-0.343404	0.00510066	65	0.0761215	FALSE	nd
AKR1D1	-0.30068	0.00517226	85	0.0761215	FALSE	nd
FTL	0.300984	0.00512497	85	0.0761215	FALSE	nd
PHKB	-0.308537	0.00507261	81	0.0761215	FALSE	nd
TNXB	0.300209	0.00524624	85	0.0762639	FALSE	nd
CA1	0.300425	0.00521221	85	0.0762639	FALSE	nd
MDH2	0.300101	0.00526332	85	0.0762639	FALSE	nd
IGHV3-49	0.306115	0.0054481	81	0.0785365	FALSE	nd
KRT8	0.298208	0.00557123	85	0.0799017	FALSE	nd
ASPG	-0.305152	0.00560421	81	0.0799667	FALSE	nd
HBG1	0.298403	0.0058326	84	0.0823892	FALSE	nd
KRT6C	0.296766	0.00581635	85	0.0823892	FALSE	nd
HACD3	0.299039	0.00602896	83	0.0840414	FALSE	nd
APOB	0.2955	0.00603926	85	0.0840414	FALSE	nd
IGHV3-33;IGHV3-30-3	0.310527	0.00598517	77	0.0840414	FALSE	nd
CAP1	-0.295079	0.00611523	85	0.084326	FALSE	nd
CTBP1	-0.300314	0.00611971	82	0.084326	FALSE	nd
UPF1	-0.294735	0.00617768	85	0.0844453	FALSE	nd
AZGP1	0.294676	0.00618845	85	0.0844453	FALSE	nd
CST3	0.296082	0.00624595	84	0.0847648	FALSE	nd
EPPK1	0.33563	0.00627217	65	0.0847648	FALSE	nd
DSTN	-0.293842	0.00634272	85	0.085308	FALSE	nd
ECH1	0.29347	0.00641278	85	0.0858396	FALSE	nd
STARD5	-0.293697	0.0066975	84	0.0858647	FALSE	nd
TNPO1	-0.295484	0.00668776	83	0.0858647	FALSE	nd
LRP1	0.292008	0.00669412	85	0.0858647	FALSE	nd
TATDN1	-0.292361	0.00662516	85	0.0858647	FALSE	nd
ERH	0.292852	0.00653043	85	0.0858647	FALSE	nd
HSPE1	0.293048	0.00649288	85	0.0858647	FALSE	nd
RPS4X	-0.291566	0.0067812	85	0.0858647	FALSE	nd
ACO2	0.291645	0.00676565	85	0.0858647	FALSE	nd
AHSG	0.29294	0.00651351	85	0.0858647	FALSE	nd
API5	-0.291606	0.00677342	85	0.0858647	FALSE	nd
OSGEP	-0.295234	0.00673642	83	0.0858647	FALSE	nd
LAMTOR5	0.294256	0.00658916	84	0.0858647	FALSE	nd
TTR	0.29545	0.00704349	82	0.0879966	FALSE	nd
IGKV3-15	0.299246	0.00700719	80	0.0879966	FALSE	nd
ARMT1	-0.29211	0.00701373	84	0.0879966	FALSE	nd
MINPP1	0.324732	0.00733791	67	0.0908672	FALSE	nd
TLN1	0.288918	0.00732501	85	0.0908672	FALSE	nd
CYGB	0.294136	0.00769166	81	0.0948301	FALSE	nd
COL14A1	0.286494	0.00785576	85	0.0964303	FALSE	nd
VSIG4	0.357482	0.00795915	54	0.0964361	FALSE	nd
C8G	0.312728	0.0079244	71	0.0964361	FALSE	nd
DPP4	0.326496	0.0079452	65	0.0964361	FALSE	nd
MGLL	0.32364	0.00803058	66	0.096884	FALSE	nd
HAL	-0.285376	0.00811193	85	0.0974143	FALSE	nd
IGKV4-1	0.341374	0.00814385	59	0.0974143	FALSE	nd
F9	0.284228	0.00838244	85	0.0991155	FALSE	nd
C6	-0.28413	0.00840593	85	0.0991155	FALSE	nd
SMARCC2	0.304234	0.00840498	74	0.0991155	FALSE	nd
MPO	0.284042	0.00842711	85	0.0991155	FALSE	nd
AASS	-0.285248	0.0085373	84	0.0999544	FALSE	nd
ECI2	-0.283453	0.00856955	85	0.0999544	FALSE	nd
VAV2	-0.284668	0.00867836	84	0.100805	FALSE	nd
TF	0.282815	0.00872623	85	0.100944	FALSE	nd
PDXK	-0.282325	0.00884846	85	0.101939	FALSE	nd
RPS15A	-0.283454	0.00898054	84	0.102107	FALSE	nd
MVK	-0.290156	0.00903258	80	0.102107	FALSE	nd
EIF4A2	-0.281697	0.00900711	85	0.102107	FALSE	nd
ARSA	0.286592	0.00904467	82	0.102107	FALSE	nd
ARFGAP3	-0.288354	0.00903966	81	0.102107	FALSE	nd
UPB1	-0.280765	0.0092472	85	0.103976	FALSE	nd
GLUD1	0.28049	0.00931902	85	0.104366	FALSE	nd
GC	0.280294	0.00937062	85	0.104527	FALSE	nd
PRDX6	-0.280137	0.00941209	85	0.104575	FALSE	nd
CEACAM1	0.405086	0.00951542	40	0.105307	FALSE	nd
ASPH	0.296497	0.00979521	75	0.107978	FALSE	nd
AIFM1	0.278205	0.0099359	85	0.108676	FALSE	nd
PLIN1	0.344979	0.00989772	55	0.108676	FALSE	nd
ICOSLG	0.298475	0.0103202	73	0.111215	FALSE	nd
DLD	0.276959	0.0102869	85	0.111215	FALSE	nd
BIN1	-0.276821	0.0103263	85	0.111215	FALSE	nd
RCN1	0.277027	0.0102673	85	0.111215	FALSE	nd
GCSH	0.276488	0.0104224	85	0.111493	FALSE	nd
NANS	-0.27808	0.0104314	84	0.111493	FALSE	nd
IL1RN	0.295903	0.0104756	74	0.111541	FALSE	nd
PCYT2	-0.276144	0.0105222	85	0.111615	FALSE	nd
PPP3CA	-0.275987	0.0105681	85	0.11168	FALSE	nd
GALNT2	0.376556	0.0107863	45	0.11356	FALSE	nd
CUX1	0.450734	0.0109367	31	0.114713	FALSE	nd
FAHD1	0.274065	0.0111445	85	0.115891	FALSE	nd
RBP4	0.274133	0.0111234	85	0.115891	FALSE	nd
THNSL2	-0.310486	0.0111727	66	0.115891	FALSE	nd
PGLYRP2	0.34253	0.0112323	54	0.116081	FALSE	nd
FBLN1.1	0.309976	0.0113134	66	0.116491	FALSE	nd
FGA	0.272446	0.0116508	85	0.117629	FALSE	nd
PSMD13	-0.272593	0.0116039	85	0.117629	FALSE	nd
PDCD4	-0.27503	0.0118571	83	0.117629	FALSE	nd
FNTA	-0.274359	0.0115524	84	0.117629	FALSE	nd
CLPB	0.272063	0.0117733	85	0.117629	FALSE	nd
SQSTM1	0.285958	0.0116985	77	0.117629	FALSE	nd
TRIAP1	0.274557	0.0114902	84	0.117629	FALSE	nd
HEXB	0.27172	0.0118843	85	0.117629	FALSE	nd
TIMP1	0.272083	0.011767	85	0.117629	FALSE	nd
SRGN	0.288314	0.0115474	76	0.117629	FALSE	nd
NFU1	0.271779	0.0118652	85	0.117629	FALSE	nd
CLPX	0.452784	0.0119887	30	0.118246	FALSE	nd
CAPN2	0.271161	0.0120669	85	0.118332	FALSE	nd
IQGAP1	0.271112	0.012083	85	0.118332	FALSE	nd
IGKV3-20	0.286438	0.0121237	76	0.118332	FALSE	nd
AKT2	-0.27014	0.0124064	85	0.120673	FALSE	nd
GCA	0.281689	0.0124736	78	0.120908	FALSE	nd
HCFC1	-0.288308	0.0127371	74	0.121928	FALSE	nd
CTSD	0.268875	0.0128391	85	0.121928	FALSE	nd
THRAP3	0.27213	0.0128179	83	0.121928	FALSE	nd
STRAP	-0.269179	0.0127339	85	0.121928	FALSE	nd
REEP5	-0.272176	0.0128022	83	0.121928	FALSE	nd
ADK	-0.269277	0.0127001	85	0.121928	FALSE	nd
SERPINF2	0.268571	0.012945	85	0.121958	FALSE	nd
PON3	-0.268737	0.0128868	85	0.121958	FALSE	nd
PRPS1	-0.268492	0.0129724	85	0.121958	FALSE	nd
P4HB	0.268119	0.0131035	85	0.122225	FALSE	nd
HSPA5	0.268041	0.0131312	85	0.122225	FALSE	nd
HIP1R	0.33263	0.0130908	55	0.122225	FALSE	nd
PSPC1	0.286767	0.0132442	74	0.12287	FALSE	nd
NAAA	-0.267276	0.0134044	85	0.123947	FALSE	nd
ECM1	0.26857	0.0135049	84	0.12406	FALSE	nd
IGHV3-7	0.270201	0.0134941	83	0.12406	FALSE	nd
PCBD2	-0.274845	0.0136131	80	0.124253	FALSE	nd
IPO5	-0.266697	0.0136143	85	0.124253	FALSE	nd
ENOSF1	-0.267517	0.0138892	84	0.126351	FALSE	nd
SCYL2	-0.268879	0.0139751	83	0.126723	FALSE	nd
CARM1	-0.276843	0.0141394	78	0.12745	FALSE	nd
BCAM	0.265265	0.014146	85	0.12745	FALSE	nd
HSPA2	-0.26801	0.0142993	83	0.12842	FALSE	nd
PURA	-0.264333	0.0145016	85	0.129744	FALSE	nd
GLG1	0.415484	0.014539	34	0.129744	FALSE	nd
GCLM	-0.264107	0.0145888	85	0.129776	FALSE	nd
RPLP2	0.263911	0.0146651	85	0.130043	FALSE	nd
CLEC3B	0.308352	0.0147569	62	0.130445	FALSE	nd
PRELP	0.263548	0.014807	85	0.130478	FALSE	nd
LIMA1	0.29166	0.0150334	69	0.131294	FALSE	nd
SPR	-0.262959	0.0150397	85	0.131294	FALSE	nd
HSPBP1	-0.272828	0.0149892	79	0.131294	FALSE	nd
TPMT	-0.265931	0.0151019	83	0.131428	FALSE	nd
GALK1	-0.262665	0.0151572	85	0.131503	FALSE	nd
METTL26	-0.321986	0.0155201	56	0.134237	FALSE	nd
BDH2	-0.262922	0.0156795	84	0.13469	FALSE	nd
METAP2	-0.261507	0.0156272	85	0.13469	FALSE	nd
PSMC2	-0.261291	0.0157162	85	0.13469	FALSE	nd
UROC1	-0.261085	0.0158015	85	0.134948	FALSE	nd
SULT1E1	-0.260987	0.0158423	85	0.134948	FALSE	nd
MCFD2	-0.266507	0.0161746	81	0.135624	FALSE	nd
NARS	-0.260212	0.0161678	85	0.135624	FALSE	nd
MVD	-0.260036	0.0162428	85	0.135624	FALSE	nd
RAN	-0.259996	0.0162594	85	0.135624	FALSE	nd
GPNMB	0.265198	0.0160451	82	0.135624	FALSE	nd
CTSC	0.260271	0.0161429	85	0.135624	FALSE	nd
LZIC	-0.260654	0.0159817	85	0.135624	FALSE	nd
RPSA	-0.25879	0.0167802	85	0.13655	FALSE	nd
MAGOHB	-0.25774	0.0172448	85	0.13655	FALSE	nd
MMP9	0.259378	0.0165244	85	0.13655	FALSE	nd
FERMT3	0.418343	0.0171816	32	0.13655	FALSE	nd
AK3	0.25827	0.017009	85	0.13655	FALSE	nd
RPS5	-0.260886	0.017212	83	0.13655	FALSE	nd
AIP	-0.261055	0.0171373	83	0.13655	FALSE	nd
SULT2B1	-0.262115	0.0166757	83	0.13655	FALSE	nd
ADSL	-0.260604	0.0166558	84	0.13655	FALSE	nd
AK2	0.259378	0.0165244	85	0.13655	FALSE	nd
ANXA7	0.262126	0.0166709	83	0.13655	FALSE	nd
AKAP1	0.270021	0.0168091	78	0.13655	FALSE	nd
PLXDC2	0.323238	0.0171204	54	0.13655	FALSE	nd
CIAO2A	-0.258024	0.0171178	85	0.13655	FALSE	nd
TTC39B	-0.299958	0.0169198	63	0.13655	FALSE	nd
CSE1L	-0.258623	0.0168533	85	0.13655	FALSE	nd
HGD	-0.259339	0.0165413	85	0.13655	FALSE	nd
NAMPT	-0.258015	0.0171222	85	0.13655	FALSE	nd
UBA6	-0.258937	0.0173901	84	0.137314	FALSE	nd
ARFIP1	-0.2614	0.0176852	82	0.137329	FALSE	nd
NUCKS1	-0.258508	0.0175837	84	0.137329	FALSE	nd
C4BPA	0.257249	0.0174657	85	0.137329	FALSE	nd
HSPA4L	0.268005	0.0176772	78	0.137329	FALSE	nd
PDXP	-0.258541	0.0175688	84	0.137329	FALSE	nd
NRP1	0.256906	0.0176217	85	0.137329	FALSE	nd
C1R	0.256239	0.0179284	85	0.138025	FALSE	nd
RPLP1	0.256004	0.0180377	85	0.138025	FALSE	nd
CES1	0.255935	0.0180697	85	0.138025	FALSE	nd
COPS5	-0.255964	0.018056	85	0.138025	FALSE	nd
TBCB	-0.275959	0.0181186	73	0.138025	FALSE	nd
CAB39	-0.257421	0.0180819	84	0.138025	FALSE	nd
ARIH1	-0.264315	0.0178268	80	0.138025	FALSE	nd
SERPINC1	0.255503	0.0182719	85	0.138817	FALSE	nd
TXN2	0.255385	0.0183274	85	0.138863	FALSE	nd
RBX1	-0.310865	0.0185913	57	0.140485	FALSE	nd
MAT2B	-0.254434	0.0187812	85	0.141196	FALSE	nd
ANXA6	0.254424	0.018786	85	0.141196	FALSE	nd
TXNL4A	0.257218	0.0189013	83	0.141307	FALSE	nd
USP9X	-0.254247	0.0188713	85	0.141307	FALSE	nd
CTSS	0.254071	0.0189569	85	0.141347	FALSE	nd
PCMT1	-0.25361	0.019182	85	0.142647	FALSE	nd
CGNL1	0.25742	0.0195565	82	0.145049	FALSE	nd
HMOX2	0.254055	0.0197025	84	0.145364	FALSE	nd
PLPBP	-0.252609	0.0196785	85	0.145364	FALSE	nd
PSAT1	-0.252217	0.0198762	85	0.146262	FALSE	nd
AHSA1	-0.251814	0.0200806	85	0.14738	FALSE	nd
SUOX	0.251697	0.0201408	85	0.147437	FALSE	nd
SLC27A5	-0.251167	0.0204134	85	0.149045	FALSE	nd
GSTA3	-0.251049	0.0204745	85	0.149103	FALSE	nd
PEPD	0.250686	0.0206636	85	0.14932	FALSE	nd
SERPINE1	0.250765	0.0206226	85	0.14932	FALSE	nd
SERBP1	-0.250686	0.0206636	85	0.14932	FALSE	nd
PSMD2	-0.250157	0.0209423	85	0.150175	FALSE	nd
MYL6	0.250333	0.020849	85	0.150175	FALSE	nd
SORD	-0.250245	0.0208956	85	0.150175	FALSE	nd
FUS	-0.268261	0.0217504	73	0.153705	FALSE	nd
PAFAH1B1	-0.24893	0.0215998	85	0.153705	FALSE	nd
IGKV2-28;IGKV2D-28	0.256265	0.0217626	80	0.153705	FALSE	nd
LCN2	0.250491	0.0215526	84	0.153705	FALSE	nd
DYNC1LI1	-0.277902	0.0217587	68	0.153705	FALSE	nd
ACSS2	-0.248969	0.0215785	85	0.153705	FALSE	nd
SERPINA5	0.277722	0.0218477	68	0.15392	FALSE	nd
C4B_2	0.248057	0.0220786	85	0.154306	FALSE	nd
MTM1	-0.247979	0.0221221	85	0.154306	FALSE	nd
PITPNA	-0.248165	0.0220189	85	0.154306	FALSE	nd
HBD	0.248145	0.0220298	85	0.154306	FALSE	nd
ATIC	-0.247105	0.0226108	85	0.157324	FALSE	nd
CRYZ	0.246752	0.022811	85	0.157663	FALSE	nd
HUWE1	-0.246723	0.0228278	85	0.157663	FALSE	nd
PSMB2	-0.24689	0.022733	85	0.157663	FALSE	nd
PIPOX	0.246517	0.0229454	85	0.158087	FALSE	nd
AMDHD2	-0.263809	0.0231389	74	0.158115	FALSE	nd
PSMD3	-0.246291	0.0230748	85	0.158115	FALSE	nd
DRG1	-0.247337	0.0233119	84	0.158115	FALSE	nd
COL6A1	0.247468	0.0232364	84	0.158115	FALSE	nd
GGT3P;GGT2;GGT1;GGT2;GGT2;GGT2	0.263584	0.0232609	74	0.158115	FALSE	nd
RPS15	-0.250276	0.0233432	82	0.158115	FALSE	nd
PPP1CA	-0.24636	0.0230353	85	0.158115	FALSE	nd
PHYH	0.245703	0.0234152	85	0.158222	FALSE	nd
C8B	0.245349	0.0236215	85	0.158607	FALSE	nd
HP	0.244878	0.023899	85	0.158607	FALSE	nd
ARPC5	0.24482	0.0239339	85	0.158607	FALSE	nd
VPS29	-0.244888	0.0238932	85	0.158607	FALSE	nd
RDH16	-0.244692	0.0240097	85	0.158607	FALSE	nd
SDF4	0.255911	0.0237314	78	0.158607	FALSE	nd
ITGB1	0.246097	0.0240365	84	0.158607	FALSE	nd
CHD4	0.250761	0.0239471	81	0.158607	FALSE	nd
CRADD	-0.280351	0.0236992	65	0.158607	FALSE	nd
ERGIC1	-0.381469	0.0237529	35	0.158607	FALSE	nd
MNDA	0.410723	0.0241605	30	0.158626	FALSE	nd
TAF15	-0.244359	0.0242087	85	0.158626	FALSE	nd
CFD	0.335773	0.0241359	45	0.158626	FALSE	nd
PSMF1	-0.248684	0.024267	82	0.158638	FALSE	nd
FTCD	-0.244153	0.0243323	85	0.158696	FALSE	nd
GRIPAP1	0.324007	0.0246654	48	0.160126	FALSE	nd
LGSN	-0.243613	0.0246586	85	0.160126	FALSE	nd
BHMT	-0.243113	0.0249645	85	0.161323	FALSE	nd
THOP1	-0.243201	0.0249103	85	0.161323	FALSE	nd
PC	-0.241818	0.0257713	85	0.162188	FALSE	nd
ADGRL2	0.255626	0.025832	76	0.162188	FALSE	nd
APOC4-APOC2;APOC4-APOC2;APOC2;APOC2;APOC2	0.328235	0.0259449	46	0.162188	FALSE	nd
APOA2	0.244934	0.0256334	83	0.162188	FALSE	nd
ALDH1L2	-0.24171	0.0258396	85	0.162188	FALSE	nd
OIT3	-0.241533	0.0259515	85	0.162188	FALSE	nd
AXL	0.285091	0.0259469	61	0.162188	FALSE	nd
ICAM1	0.241631	0.0258893	85	0.162188	FALSE	nd
THY1	0.261521	0.0254225	73	0.162188	FALSE	nd
HEXA	0.242377	0.0254203	85	0.162188	FALSE	nd
UBQLN1	-0.242338	0.0254448	85	0.162188	FALSE	nd
CCDC25	-0.243033	0.0259091	84	0.162188	FALSE	nd
RPS11	-0.242514	0.0253347	85	0.162188	FALSE	nd
HIST1H2AM;HIST1H2AH;HIST1H2AJ	0.241994	0.02566	85	0.162188	FALSE	nd
ABRACL	0.241514	0.025964	85	0.162188	FALSE	nd
H2AFY	0.241288	0.0261077	85	0.162725	FALSE	nd
FAH	-0.246964	0.0262372	81	0.16317	FALSE	nd
PHKG2	-0.249837	0.0263817	79	0.163706	FALSE	nd
HDDC3	-0.240552	0.0265811	85	0.164218	FALSE	nd
HIST1H2BK	0.240631	0.0265302	85	0.164218	FALSE	nd
VSNL1	0.240219	0.026798	85	0.164344	FALSE	nd
PSMC5	-0.240042	0.0269135	85	0.164344	FALSE	nd
APPL1	-0.242867	0.0269459	83	0.164344	FALSE	nd
SKP1	0.240179	0.0268237	85	0.164344	FALSE	nd
VAC14	-0.243214	0.0267215	83	0.164344	FALSE	nd
SERPING1	0.239983	0.0269521	85	0.164344	FALSE	nd
GPC6	0.241237	0.027063	84	0.164663	FALSE	nd
VNN1	0.241126	0.0271363	84	0.164752	FALSE	nd
PROS1	0.280328	0.0273253	62	0.165542	FALSE	nd
PRPF40A	0.348472	0.0275503	40	0.166546	FALSE	nd
LUM	0.238874	0.0276876	85	0.167017	FALSE	nd
DAO	0.238531	0.0279188	85	0.168051	FALSE	nd
ALDH3A2	-0.240826	0.0282971	83	0.169934	FALSE	nd
YWHAQ	-0.237893	0.0283526	85	0.169934	FALSE	nd
SNRPD1	-0.237658	0.0285142	85	0.170539	FALSE	nd
BPNT1	-0.237501	0.0286224	85	0.170569	FALSE	nd
AEBP1	0.237462	0.0286495	85	0.170569	FALSE	nd
ANXA11	0.244697	0.0287013	80	0.170569	FALSE	nd
IQGAP2	0.236991	0.0289763	85	0.17184	FALSE	nd
PREP	-0.236716	0.0291684	85	0.172615	FALSE	nd
APEH	-0.2365	0.0293201	85	0.173149	FALSE	nd
MAN2B2	0.237745	0.0294323	84	0.173162	FALSE	nd
PCCA	0.236235	0.0295071	85	0.173162	FALSE	nd
PAH	-0.236294	0.0294655	85	0.173162	FALSE	nd
C1QC	0.235902	0.0297442	85	0.173466	FALSE	nd
ANGPTL6	0.244852	0.0296432	79	0.173466	FALSE	nd
VBP1	-0.235912	0.0297372	85	0.173466	FALSE	nd
CDK5RAP3	-0.236957	0.0299903	84	0.174494	FALSE	nd
MMRN2	0.238306	0.0300446	83	0.174494	FALSE	nd
SNX9	-0.23647	0.0303403	84	0.175848	FALSE	nd
NT5DC1	-0.234725	0.0305935	85	0.176952	FALSE	nd
TNC	0.234627	0.0306652	85	0.177002	FALSE	nd
RPS3A	-0.233852	0.0312366	85	0.177076	FALSE	nd
COPG1	-0.23443	0.0308091	85	0.177076	FALSE	nd
NPC2	0.233636	0.0313973	85	0.177076	FALSE	nd
LGALS4	0.233675	0.0313681	85	0.177076	FALSE	nd
UGT1A3	-0.263903	0.0309357	67	0.177076	FALSE	nd
MTREX	-0.233753	0.0313096	85	0.177076	FALSE	nd
MARCO	0.244119	0.0312484	78	0.177076	FALSE	nd
EPB41	-0.239407	0.0313514	81	0.177076	FALSE	nd
HEBP2	-0.234509	0.0307515	85	0.177076	FALSE	nd
APOA4	0.239826	0.0310475	81	0.177076	FALSE	nd
NLN	0.233587	0.031434	85	0.177076	FALSE	nd
DCAF11	-0.238256	0.0311209	82	0.177076	FALSE	nd
PSMC1	-0.236054	0.0316816	83	0.177759	FALSE	nd
CLTB	0.233283	0.0316618	85	0.177759	FALSE	nd
VWF	0.241828	0.0317824	79	0.177969	FALSE	nd
IGFBP1	0.23863	0.0319221	81	0.178396	FALSE	nd
PSMD1	-0.232792	0.0320323	85	0.178536	FALSE	nd
CYB5R2	0.254694	0.0320742	71	0.178536	FALSE	nd
PRCP	0.232233	0.032459	85	0.180321	FALSE	nd
ACTN4	-0.233267	0.0327245	84	0.180724	FALSE	nd
APCS	0.237693	0.0326215	81	0.180724	FALSE	nd
POLR2E	0.250303	0.0326952	73	0.180724	FALSE	nd
IGHM	0.231654	0.0329058	85	0.181369	FALSE	nd
ADD1	0.231389	0.0331119	85	0.182148	FALSE	nd
CD63	0.317843	0.0333638	45	0.183175	FALSE	nd
ACTR2	0.23081	0.0335662	85	0.183213	FALSE	nd
CFHR1	0.230899	0.0334966	85	0.183213	FALSE	nd
SLCO1B1	0.389137	0.0335527	30	0.183213	FALSE	nd
DDC	-0.230241	0.0340179	85	0.18496	FALSE	nd
;FDX2;FDX2	0.251983	0.0340147	71	0.18496	FALSE	nd
ME2	0.229996	0.0342141	85	0.185668	FALSE	nd
NUP54	0.248048	0.0343504	73	0.186048	FALSE	nd
NUDT5	-0.229211	0.0348485	85	0.188383	FALSE	nd
CREBZF	-0.228789	0.0351936	85	0.189318	FALSE	nd
COPB1	-0.228907	0.035097	85	0.189318	FALSE	nd
FAM151A	0.263741	0.0352234	64	0.189318	FALSE	nd
CD14	0.228495	0.035436	85	0.189395	FALSE	nd
PXN	-0.298306	0.0353647	50	0.189395	FALSE	nd
NT5C2	-0.231235	0.03544	83	0.189395	FALSE	nd
NASP	-0.22825	0.0356391	85	0.190098	FALSE	nd
LPP	-0.2292	0.0359771	84	0.191537	FALSE	nd
PSMD4	-0.227445	0.0363121	85	0.192591	FALSE	nd
APEX1	-0.227455	0.0363038	85	0.192591	FALSE	nd
DCTN2	0.227318	0.0364197	85	0.192798	FALSE	nd
HMGB1	-0.226562	0.0370629	85	0.195778	FALSE	nd
PDIA3	0.226494	0.0371219	85	0.195778	FALSE	nd
ATP6V1G1	0.230492	0.0372244	82	0.195951	FALSE	nd
TUFM	-0.30439	0.0375026	47	0.197047	FALSE	nd
CLUH	-0.225709	0.037801	85	0.198054	FALSE	nd
GFPT1	-0.22567	0.0378353	85	0.198054	FALSE	nd
YAP1	-0.36256	0.0381176	33	0.199161	FALSE	nd
GAA	0.22512	0.0383172	85	0.199832	FALSE	nd
SPTAN1	0.225022	0.0384038	85	0.199913	FALSE	nd
DAZAP1	-0.277282	0.0385508	56	0.199938	FALSE	nd
GOSR1	0.228992	0.0385125	82	0.199938	FALSE	nd
CFL2	-0.224747	0.0386471	85	0.200068	FALSE	nd
STIM1	0.238894	0.0390063	75	0.201557	FALSE	nd
VPS35	-0.223923	0.0393849	85	0.202608	FALSE	nd
SERPINA1	0.223757	0.0395356	85	0.202608	FALSE	nd
ALDH2.1	0.223639	0.0396423	85	0.202608	FALSE	nd
ARF3;ARF1	-0.223708	0.03958	85	0.202608	FALSE	nd
DSP	0.223668	0.0396156	85	0.202608	FALSE	nd
FN3KRP	-0.223874	0.0394291	85	0.202608	FALSE	nd
LGALS8	-0.236014	0.0401197	76	0.203568	FALSE	nd
RAPH1	0.244395	0.0399741	71	0.203568	FALSE	nd
NUDCD3	-0.263666	0.0400549	61	0.203568	FALSE	nd
OGDHL	0.223139	0.0400983	85	0.203568	FALSE	nd
TKT	-0.222844	0.0403687	85	0.204462	FALSE	nd
LGALS1	0.222511	0.0406769	85	0.205652	FALSE	nd
CUL4B	-0.225102	0.0407553	83	0.205679	FALSE	nd
MYH10	0.230626	0.0408714	79	0.205895	FALSE	nd
GCHFR.1	-0.256271	0.0409504	64	0.205924	FALSE	nd
PPP2R2A	-0.22205	0.0411061	85	0.20597	FALSE	nd
GNPNAT1	-0.222089	0.0410694	85	0.20597	FALSE	nd
HMBS	-0.223263	0.0412084	84	0.206115	FALSE	nd
SIL1	0.289193	0.0416564	50	0.207986	FALSE	nd
CUTC	-0.225237	0.0418993	82	0.208049	FALSE	nd
IPO7	-0.222603	0.0418279	84	0.208049	FALSE	nd
UBR4	-0.228008	0.0419364	80	0.208049	FALSE	nd
SOD2	0.221127	0.0419759	85	0.208049	FALSE	nd
SLC25A5	0.238546	0.0421132	73	0.208049	FALSE	nd
FAM185A	0.221059	0.0420413	85	0.208049	FALSE	nd
APRT	-0.223523	0.042226	83	0.208241	FALSE	nd
HDGFRP3;HDGFL3	-0.223431	0.0423128	83	0.208303	FALSE	nd
C9	0.220637	0.0424448	85	0.208316	FALSE	nd
PCK1	-0.220617	0.0424636	85	0.208316	FALSE	nd
SSBP1	0.219597	0.0434532	85	0.212799	FALSE	nd
BST1	0.338209	0.0436404	36	0.213344	FALSE	nd
SERPINA6	0.221751	0.043929	83	0.214383	FALSE	nd
PFKL	-0.218949	0.044091	85	0.2148	FALSE	nd
MRI1	-0.21999	0.0443536	84	0.215706	FALSE	nd
COL4A3BP	-0.226472	0.0447499	79	0.216206	FALSE	nd
HNRNPL	-0.219468	0.0448729	84	0.216206	FALSE	nd
P4HA1	-0.303886	0.0449178	44	0.216206	FALSE	nd
PRKAB2	-0.218371	0.0446677	85	0.216206	FALSE	nd
NAPRT	-0.218371	0.0446677	85	0.216206	FALSE	nd
ATP6V1H	-0.262157	0.0448762	59	0.216206	FALSE	nd
LSM6	-0.221889	0.0451242	82	0.216342	FALSE	nd
EIF6	-0.217929	0.0451118	85	0.216342	FALSE	nd
SETD7	-0.226033	0.045177	79	0.216342	FALSE	nd
CALR	0.217753	0.0452905	85	0.216516	FALSE	nd
JCHAIN	0.243151	0.0457174	68	0.218186	FALSE	nd
AKR1C2	-0.216879	0.0461824	85	0.219398	FALSE	nd
EDF1	-0.223589	0.0461867	80	0.219398	FALSE	nd
PDIA6	0.216781	0.0462835	85	0.219398	FALSE	nd
GLB1	0.21683	0.0462329	85	0.219398	FALSE	nd
AP1G1	-0.216379	0.0467	85	0.221	FALSE	nd
COL4A2	0.233486	0.0468069	73	0.221133	FALSE	nd
NME2;NME1-NME2	0.216173	0.0469146	85	0.22127	FALSE	nd
S100A12	0.266508	0.047094	56	0.221744	FALSE	nd
FTH1	0.215192	0.0479473	85	0.225385	FALSE	nd
DIABLO	0.214947	0.0482084	85	0.226234	FALSE	nd
PNPT1	0.215961	0.0484952	84	0.226985	FALSE	nd
CDA	-0.221294	0.0485301	80	0.226985	FALSE	nd
C2	0.221033	0.0488032	80	0.227884	FALSE	nd
MAN2C1	-0.214231	0.0489776	85	0.22794	FALSE	nd
UBXN1	-0.215521	0.0489658	84	0.22794	FALSE	nd
HAAO	-0.214044	0.0491794	85	0.228124	FALSE	nd
NDRG2	-0.214064	0.0491581	85	0.228124	FALSE	nd
PGGT1B	-0.22782	0.0493242	75	0.228419	FALSE	nd
COPG2	-0.227692	0.0494561	75	0.228448	FALSE	nd
HEXIM1	-0.223205	0.0494929	78	0.228448	FALSE	nd
RBBP5	-0.221419	0.049872	79	0.228858	FALSE	nd
CRP	0.216019	0.0498314	83	0.228858	FALSE	nd
DDX17	-0.213377	0.0499074	85	0.228858	FALSE	nd
CRYL1	-0.213387	0.0498966	85	0.228858	FALSE	nd
FGL1	0.218444	0.0500935	81	0.229337	FALSE	nd
LAMP2	0.212955	0.0503723	85	0.229864	FALSE	nd
B2M.1	0.213014	0.0503072	85	0.229864	FALSE	nd
NKX2-8;NKX2-2	-0.215246	0.0506756	83	0.230255	FALSE	nd
ARL2BP	0.222059	0.0507036	78	0.230255	FALSE	nd
UBLCP1	-0.217937	0.0506415	81	0.230255	FALSE	nd
GIPC2	-0.21359	0.0510779	84	0.23158	FALSE	nd
NDUFV2	0.212063	0.0513679	85	0.23252	FALSE	nd
TACO1	-0.29865	0.0517363	43	0.233812	FALSE	nd
SF3B2	0.211552	0.0519441	85	0.234374	FALSE	nd
MAPK14	-0.228111	0.0522567	73	0.235406	FALSE	nd
ESPN	0.249388	0.0525949	61	0.236407	FALSE	nd
WASHC4	-0.236037	0.052647	68	0.236407	FALSE	nd
PPM1F	-0.210768	0.0528408	85	0.236899	FALSE	nd
WBP2	-0.235703	0.0529924	68	0.236939	FALSE	nd
CYB5A	0.210395	0.0532712	85	0.236939	FALSE	nd
NUMA1	0.210581	0.0530556	85	0.236939	FALSE	nd
ABHD14B	-0.210444	0.0532144	85	0.236939	FALSE	nd
CMBL	-0.210405	0.0532598	85	0.236939	FALSE	nd
OGN	0.209904	0.0538418	85	0.239099	FALSE	nd
GOT1	-0.209796	0.0539681	85	0.239281	FALSE	nd
PNN	0.258597	0.0543061	56	0.240023	FALSE	nd
PSMB8	-0.209531	0.0542789	85	0.240023	FALSE	nd
F13A1	0.216983	0.054757	79	0.241636	FALSE	nd
KHSRP	-0.209002	0.0549049	85	0.241909	FALSE	nd
COPS7A	-0.211343	0.0551178	83	0.242467	FALSE	nd
NADK2	-0.208688	0.0552787	85	0.242795	FALSE	nd
EIF3M	-0.208158	0.0559142	85	0.245203	FALSE	nd
SORBS3	-0.21443	0.0561308	80	0.245769	FALSE	nd
GNAI3	-0.351907	0.0565099	30	0.247044	FALSE	nd
PRPH	0.228542	0.0570457	70	0.248999	FALSE	nd
ACTN1	0.206883	0.0574686	85	0.249122	FALSE	nd
HSP90AA2P	-0.206902	0.0574444	85	0.249122	FALSE	nd
PSMA3.1	-0.206951	0.057384	85	0.249122	FALSE	nd
RBBP4	0.208105	0.0574868	84	0.249122	FALSE	nd
RBMX	0.206843	0.0575169	85	0.249122	FALSE	nd
ADA2	0.207969	0.0576545	84	0.249334	FALSE	nd
EEF1D	0.20652	0.0579174	85	0.250086	FALSE	nd
CUL3	-0.206284	0.05821	85	0.250579	FALSE	nd
GPHN	-0.206323	0.0581611	85	0.250579	FALSE	nd
LTF	0.206166	0.0583568	85	0.250827	FALSE	nd
PLCH1	0.205313	0.0594299	85	0.253611	FALSE	nd
STEAP3	0.226419	0.0594556	70	0.253611	FALSE	nd
ACLY	0.205431	0.0592809	85	0.253611	FALSE	nd
GALK2	-0.209223	0.0592351	82	0.253611	FALSE	nd
MAGOH	-0.235296	0.0591885	65	0.253611	FALSE	nd
ANP32A	-0.204999	0.0598286	85	0.25443	FALSE	nd
CAPRIN1	0.204999	0.0598286	85	0.25443	FALSE	nd
PVR	0.246317	0.0600254	59	0.254881	FALSE	nd
TOP1	0.204754	0.0601416	85	0.25499	FALSE	nd
RPS21	0.209696	0.0602608	81	0.25511	FALSE	nd
TTC37	-0.288717	0.0604275	43	0.255431	FALSE	nd
IL18	0.206669	0.0608502	83	0.25568	FALSE	nd
ANP32E	-0.233849	0.0608125	65	0.25568	FALSE	nd
LMAN2	-0.20553	0.0607149	84	0.25568	FALSE	nd
DNAJB11	0.210691	0.0606646	80	0.25568	FALSE	nd
MACF1	0.204057	0.0610379	85	0.256086	FALSE	nd
ENO1	-0.203959	0.061165	85	0.256237	FALSE	nd
RP2	0.205088	0.0612836	84	0.256352	FALSE	nd
PSMD10	0.203616	0.0616115	85	0.25678	FALSE	nd
SCP2	0.203616	0.0616115	85	0.25678	FALSE	nd
ABHD11	0.204797	0.06166	84	0.25678	FALSE	nd
GALM	-0.203459	0.0618166	85	0.257051	FALSE	nd
FSCN1	-0.203017	0.0623961	85	0.258144	FALSE	nd
RPL19	-0.219307	0.0622962	73	0.258144	FALSE	nd
CES3	0.209139	0.0626304	80	0.258144	FALSE	nd
HINT2	0.203076	0.0623186	85	0.258144	FALSE	nd
SNRPD3	0.202978	0.0624479	85	0.258144	FALSE	nd
PF4	0.227086	0.062562	68	0.258144	FALSE	nd
PSMD8	-0.202586	0.0629671	85	0.258178	FALSE	nd
SLC4A1AP	-0.208878	0.0629663	80	0.258178	FALSE	nd
CES2	0.202556	0.0630062	85	0.258178	FALSE	nd
IPO9	-0.202713	0.062798	85	0.258178	FALSE	nd
SLC25A3	0.237464	0.063109	62	0.258223	FALSE	nd
SMAP	-0.222762	0.0638015	70	0.260677	FALSE	nd
TSN	-0.201614	0.0642673	85	0.262199	FALSE	nd
STAB1	0.201389	0.0645724	85	0.263063	FALSE	nd
HSPA8	-0.201202	0.0648254	85	0.263325	FALSE	nd
NDUFV1	0.203677	0.0647682	83	0.263325	FALSE	nd
IFIT1	-0.315438	0.0649179	35	0.263325	FALSE	nd
BLVRB	-0.201045	0.0650391	85	0.263436	FALSE	nd
ATL3	-0.212457	0.0653932	76	0.263979	FALSE	nd
UAP1	-0.200859	0.0652935	85	0.263979	FALSE	nd
GYS2	-0.200712	0.065495	85	0.263979	FALSE	nd
PRDX3	0.200673	0.0655488	85	0.263979	FALSE	nd
EIF5A	-0.200319	0.0660346	85	0.264798	FALSE	nd
PRKAG1	-0.201642	0.0658672	84	0.264798	FALSE	nd
TARS	-0.200319	0.0660346	85	0.264798	FALSE	nd
RELCH	-0.224026	0.0662789	68	0.265399	FALSE	nd
ATP5F1A	0.199927	0.0665779	85	0.266111	FALSE	nd
ATP6V1C1	0.199878	0.066646	85	0.266111	FALSE	nd
ASPDH	-0.199721	0.0668645	85	0.266605	FALSE	nd
OLFML3	0.225071	0.067072	67	0.267053	FALSE	nd
EEF2	-0.19928	0.0674821	85	0.268057	FALSE	nd
NIF3L1	-0.20045	0.067515	84	0.268057	FALSE	nd
MTA2	-0.307873	0.0677448	36	0.26859	FALSE	nd
PALMD	0.200081	0.068032	84	0.269349	FALSE	nd
ARG1	0.19875	0.0682293	85	0.269372	FALSE	nd
COQ9	0.198769	0.0682016	85	0.269372	FALSE	nd
PPCS	-0.198406	0.0687172	85	0.269845	FALSE	nd
AP1S1	-0.198534	0.0685357	85	0.269845	FALSE	nd
TXNRD2	0.198328	0.0688291	85	0.269845	FALSE	nd
SCRN3	-0.198475	0.0686194	85	0.269845	FALSE	nd
MBL2	0.198377	0.0687592	85	0.269845	FALSE	nd
LSP1	0.208403	0.0689354	77	0.269885	FALSE	nd
UGT2B10	-0.199327	0.0690988	84	0.270149	FALSE	nd
SNRNP200	0.198043	0.069236	85	0.270309	FALSE	nd
GYG2	-0.197769	0.0696307	85	0.271473	FALSE	nd
RPL29	-0.201095	0.0700492	82	0.272726	FALSE	nd
METTL7B	-0.200836	0.0704184	82	0.272827	FALSE	nd
ANXA1	0.19719	0.0704683	85	0.272827	FALSE	nd
BAG6	0.285329	0.0705603	41	0.272827	FALSE	nd
LAMA5	0.203317	0.0704755	80	0.272827	FALSE	nd
GSTP1	0.197259	0.0703685	85	0.272827	FALSE	nd
NDUFA4	0.271446	0.0712774	45	0.274646	FALSE	nd
SUCLA2	-0.200184	0.0713542	82	0.274646	FALSE	nd
RPL4	-0.196405	0.071617	85	0.274646	FALSE	nd
CBX3	-0.205134	0.0715989	78	0.274646	FALSE	nd
MCTS1	-0.198934	0.071395	83	0.274646	FALSE	nd
EIF4A1	-0.196464	0.0715303	85	0.274646	FALSE	nd
SMU1	0.197123	0.0722928	84	0.27686	FALSE	nd
CNPY3	-0.217587	0.0724979	69	0.277267	FALSE	nd
DNAJC11	0.203049	0.072698	79	0.277278	FALSE	nd
TOP2B	0.208492	0.0726454	75	0.277278	FALSE	nd
MYBBP1A	-0.236473	0.0739111	58	0.278878	FALSE	nd
WDR82	-0.297626	0.0736084	37	0.278878	FALSE	nd
SUCLG2	0.195306	0.0732504	85	0.278878	FALSE	nd
D2HGDH	0.195022	0.0736782	85	0.278878	FALSE	nd
XPO1	-0.194914	0.073841	85	0.278878	FALSE	nd
GSN	0.195189	0.0734272	85	0.278878	FALSE	nd
DIAPH1	-0.194914	0.073841	85	0.278878	FALSE	nd
TAT	-0.198725	0.0734856	82	0.278878	FALSE	nd
TJP1	0.194777	0.0740486	85	0.278984	FALSE	nd
AMDHD1	-0.194718	0.0741377	85	0.278984	FALSE	nd
SOD3	0.1946	0.0743162	85	0.279282	FALSE	nd
HMGCS2	-0.194453	0.0745398	85	0.279748	FALSE	nd
CGN	0.194257	0.0748387	85	0.279862	FALSE	nd
EIF1AY;EIF1AX	-0.212855	0.0747175	71	0.279862	FALSE	nd
GLUL	-0.194237	0.0748687	85	0.279862	FALSE	nd
POLR2B	-0.208067	0.0752535	74	0.280062	FALSE	nd
IBA57	-0.195201	0.075174	84	0.280062	FALSE	nd
ILF3	0.193962	0.075289	85	0.280062	FALSE	nd
RANBP1	-0.197496	0.0753209	82	0.280062	FALSE	nd
TK2	-0.232801	0.0759997	59	0.282213	FALSE	nd
IGKV1D-33	0.198123	0.0762262	81	0.282681	FALSE	nd
ACSM5	-0.194137	0.0768091	84	0.284092	FALSE	nd
CTSG	0.208437	0.0767866	73	0.284092	FALSE	nd
EPB41L3	-0.222324	0.0774452	64	0.286069	FALSE	nd
SCCPDH	-0.194738	0.0777031	83	0.286645	FALSE	nd
NIPSNAP1	-0.192177	0.0780672	85	0.287314	FALSE	nd
PDIA4	0.192098	0.0781912	85	0.287314	FALSE	nd
COPS8	-0.193259	0.0781779	84	0.287314	FALSE	nd
GGT5	0.191892	0.0785174	85	0.288136	FALSE	nd
RANGAP1	-0.192805	0.0788947	84	0.288927	FALSE	nd
HDHD3	0.191627	0.0789383	85	0.288927	FALSE	nd
RMDN2	0.270596	0.0792535	43	0.289327	FALSE	nd
HAT1	-0.209749	0.0791576	71	0.289327	FALSE	nd
ESRRB	-0.204313	0.0807911	74	0.289404	FALSE	nd
CYP3A4	-0.191695	0.0806672	84	0.289404	FALSE	nd
HIST4H4	0.19048	0.0807834	85	0.289404	FALSE	nd
RPS25	-0.191235	0.0795653	85	0.289404	FALSE	nd
LYRM2	0.287243	0.080361	38	0.289404	FALSE	nd
SRP72	-0.238093	0.0800397	55	0.289404	FALSE	nd
KLKB1	0.207661	0.0800569	72	0.289404	FALSE	nd
BTF3L4	-0.191245	0.0795496	85	0.289404	FALSE	nd
RAB14	-0.192103	0.0800113	84	0.289404	FALSE	nd
TOM1L1	-0.195466	0.0803322	81	0.289404	FALSE	nd
MRTO4	0.195676	0.0800006	81	0.289404	FALSE	nd
CAVIN1	-0.190431	0.080863	85	0.289404	FALSE	nd
GLOD4	-0.190617	0.0805609	85	0.289404	FALSE	nd
PPIF	0.190764	0.0803229	85	0.289404	FALSE	nd
GMPR2	-0.19096	0.0800066	85	0.289404	FALSE	nd
MAPK9	-0.202843	0.0809221	75	0.289404	FALSE	nd
RAD23A	-0.190225	0.0811981	85	0.290023	FALSE	nd
MVP	0.191217	0.0814399	84	0.290517	FALSE	nd
H2AFZ;H2AFV	0.191127	0.0815857	84	0.290669	FALSE	nd
PTX3	0.203546	0.0819608	74	0.291267	FALSE	nd
TECR	-0.307336	0.0818901	33	0.291267	FALSE	nd
RPA1	-0.190628	0.0824014	84	0.292463	FALSE	nd
SRSF2	-0.192428	0.0832764	82	0.292695	FALSE	nd
SLC25A13	0.190201	0.0831034	84	0.292695	FALSE	nd
NUDT19	0.192461	0.083222	82	0.292695	FALSE	nd
CACYBP	-0.189175	0.0829224	85	0.292695	FALSE	nd
WDR77	-0.191556	0.0827763	83	0.292695	FALSE	nd
AUH	0.189234	0.082825	85	0.292695	FALSE	nd
SBDS	-0.192413	0.0833	82	0.292695	FALSE	nd
ACY3	-0.189145	0.0829712	85	0.292695	FALSE	nd
EIF1	-0.191166	0.0834158	83	0.292736	FALSE	nd
SNRNP70	-0.188606	0.0838692	85	0.293594	FALSE	nd
LRBA	-0.189793	0.0837787	84	0.293594	FALSE	nd
ITIH4	0.188341	0.0843129	85	0.294781	FALSE	nd
RAB7A	-0.189155	0.0848427	84	0.296264	FALSE	nd
STAB2	0.196217	0.0851159	78	0.296849	FALSE	nd
IGFBP7	0.187654	0.0854718	85	0.297722	FALSE	nd
ADSS	-0.187272	0.086123	85	0.299618	FALSE	nd
AGL	-0.187075	0.0864584	85	0.300414	FALSE	nd
UGT2B4	-0.186497	0.0874541	85	0.302045	FALSE	nd
EIF3E	-0.186536	0.0873863	85	0.302045	FALSE	nd
PTRHD1	-0.189953	0.0873967	82	0.302045	FALSE	nd
GPD1	-0.186428	0.0875728	85	0.302045	FALSE	nd
ALDH1B1	0.186477	0.087488	85	0.302045	FALSE	nd
BRCC3	-0.190107	0.0871355	82	0.302045	FALSE	nd
CBX1	-0.192055	0.0878806	80	0.302736	FALSE	nd
GCN1	-0.195534	0.0883376	77	0.303938	FALSE	nd
USP15	-0.18582	0.0886299	85	0.304571	FALSE	nd
PSMB4	-0.185722	0.0888014	85	0.304787	FALSE	nd
PXDN	0.191275	0.0892023	80	0.305407	FALSE	nd
RPS19	-0.188711	0.0895252	82	0.305407	FALSE	nd
EIF3A	-0.185417	0.0893345	85	0.305407	FALSE	nd
F10	0.206169	0.0892073	69	0.305407	FALSE	nd
STAG1	0.247807	0.0894698	48	0.305407	FALSE	nd
KRT13	0.200051	0.0897089	73	0.305663	FALSE	nd
CUTA	0.184946	0.090165	85	0.306474	FALSE	nd
CUL2	-0.184956	0.0901477	85	0.306474	FALSE	nd
PPP4C	-0.187058	0.0903953	83	0.306886	FALSE	nd
DCTN1	0.184584	0.0908094	85	0.307919	FALSE	nd
PPIB	0.184054	0.0917563	85	0.310755	FALSE	nd
AGFG1	-0.189476	0.0923101	80	0.312255	FALSE	nd
TBC1D9B;TBC1D9B;TBC1D9	-0.207212	0.0924715	67	0.312425	FALSE	nd
ACADSB	-0.183465	0.0928176	85	0.313217	FALSE	nd
SPARC	0.196457	0.0934243	74	0.314134	FALSE	nd
ITIH1	0.183181	0.093334	85	0.314134	FALSE	nd
HYI	-0.183161	0.0933696	85	0.314134	FALSE	nd
GDA.1	-0.296729	0.0935701	33	0.314248	FALSE	nd
UBA1	-0.182916	0.0938168	85	0.314385	FALSE	nd
CRKL	-0.182906	0.0938347	85	0.314385	FALSE	nd
FGB	0.182337	0.0948786	85	0.317038	FALSE	nd
GSTA2	-0.182327	0.0948967	85	0.317038	FALSE	nd
HPCAL1	0.182229	0.0950777	85	0.317038	FALSE	nd
SDHB	0.182249	0.0950414	85	0.317038	FALSE	nd
SERPINA7	0.184183	0.0955478	83	0.317555	FALSE	nd
COPS6	-0.18417	0.0955715	83	0.317555	FALSE	nd
RMDN3	0.182033	0.0954404	85	0.317555	FALSE	nd
PROC	0.205103	0.0959125	67	0.318312	FALSE	nd
BCAP31	0.189796	0.096046	78	0.318379	FALSE	nd
FKBP4	-0.181366	0.0966817	85	0.318489	FALSE	nd
ARRB1	-0.197183	0.0968715	72	0.318489	FALSE	nd
LDAH	0.226188	0.0968092	55	0.318489	FALSE	nd
IFI30	0.186919	0.0968724	80	0.318489	FALSE	nd
ACADVL	0.181434	0.0965533	85	0.318489	FALSE	nd
FECH	0.189454	0.096657	78	0.318489	FALSE	nd
BID	-0.181336	0.0967367	85	0.318489	FALSE	nd
FKBP2	0.18116	0.0970675	85	0.318758	FALSE	nd
XPO7	-0.202424	0.0978292	68	0.320884	FALSE	nd
AFDN	0.180404	0.0984928	85	0.321025	FALSE	nd
GP1BA	0.246821	0.0981987	46	0.321025	FALSE	nd
RPL13A	-0.180512	0.0982882	85	0.321025	FALSE	nd
FAM114A2	-0.186205	0.0981784	80	0.321025	FALSE	nd
KIAA1671	0.222983	0.0985573	56	0.321025	FALSE	nd
CNPY2	0.181551	0.098377	84	0.321025	FALSE	nd
TMED10	-0.180188	0.0989031	85	0.321778	FALSE	nd
PHGDH	-0.18009	0.09909	85	0.322014	FALSE	nd
STAT6	-0.251687	0.0993344	44	0.322435	FALSE	nd
AKR7A2	-0.179855	0.0995397	85	0.322729	FALSE	nd
IGHV2-70D;IGHV2-70	0.243004	0.0997915	47	0.323173	FALSE	nd
SAP30BP	0.21617	0.10009	59	0.323767	FALSE	nd
ZNF511-PRAP1;PRAP1;PRAP1;PRAP1	0.22368	0.100667	55	0.32526	FALSE	nd
GARS	-0.179188	0.100823	85	0.325387	FALSE	nd
DAG1	0.180189	0.100971	84	0.325492	FALSE	nd
MOV10	-0.18334	0.101353	81	0.326349	FALSE	nd
PSAP	0.178786	0.101602	85	0.326778	FALSE	nd
CPB2	0.190066	0.102406	75	0.328986	FALSE	nd
FDX1	0.177755	0.103621	85	0.33073	FALSE	nd
EPB41L2	-0.183459	0.103325	80	0.33073	FALSE	nd
LDHB	-0.177775	0.103582	85	0.33073	FALSE	nd
SUGT1	-0.177981	0.103176	85	0.33073	FALSE	nd
VIL1	-0.182136	0.103655	81	0.33073	FALSE	nd
AGO2	-0.212175	0.103628	60	0.33073	FALSE	nd
GOSR2;GOSR2;GOSR2;GOSR2;GOSR2;GOSR2;GOSR2;GOSR2;GOSR2;GOSR2;;GOSR2;GOSR2;GOSR2;GOSR2;GOSR2	0.180815	0.104025	82	0.331535	FALSE	nd
PSMD11	-0.177147	0.104827	85	0.333713	FALSE	nd
COA4	0.1873	0.105199	76	0.333762	FALSE	nd
ADIRF	-0.178142	0.104968	84	0.333762	FALSE	nd
HNMT	-0.17702	0.105081	85	0.333762	FALSE	nd
THNSL1	-0.182368	0.105428	80	0.334113	FALSE	nd
S100A10	0.176745	0.105631	85	0.334378	FALSE	nd
GART	-0.178677	0.106057	83	0.335349	FALSE	nd
AADAC	-0.184301	0.106248	78	0.335576	FALSE	nd
DDX42	0.181774	0.106588	80	0.336273	FALSE	nd
;PTGR2	-0.176176	0.106776	85	0.336488	FALSE	nd
NONO	0.176009	0.107113	85	0.337174	FALSE	nd
LSS	-0.175862	0.107412	85	0.337735	FALSE	nd
HLA-DPB1	0.199635	0.108038	66	0.339323	FALSE	nd
LYPLAL1	-0.175342	0.108472	85	0.339927	FALSE	nd
EPDR1	0.18687	0.10842	75	0.339927	FALSE	nd
RDH11	-0.209211	0.108657	60	0.340129	FALSE	nd
SHTN1	0.175116	0.108934	85	0.340616	FALSE	nd
PSMB10	-0.174714	0.109762	85	0.342443	FALSE	nd
PPP4R2	-0.194241	0.109757	69	0.342443	FALSE	nd
RAC1	-0.174655	0.109884	85	0.342443	FALSE	nd
POLR2D	-0.18354	0.110083	77	0.342684	FALSE	nd
PUDP	-0.176527	0.110397	83	0.342901	FALSE	nd
CCAR2	0.174449	0.11031	85	0.342901	FALSE	nd
SULT1A2	-0.178439	0.110979	81	0.344329	FALSE	nd
PYURF	0.186566	0.111478	74	0.344735	FALSE	nd
NDRG1	0.176116	0.111242	83	0.344735	FALSE	nd
TBC1D24	-0.178238	0.111388	81	0.344735	FALSE	nd
RPS26	-0.177818	0.112247	81	0.346733	FALSE	nd
MDH1	-0.173351	0.112606	85	0.34746	FALSE	nd
SLC27A2	-0.172929	0.113498	85	0.349635	FALSE	nd
PYGM	-0.172899	0.11356	85	0.349635	FALSE	nd
NUDC	-0.172752	0.113872	85	0.350213	FALSE	nd
GLYAT	0.172419	0.114583	85	0.352013	FALSE	nd
GLS2	-0.192913	0.11499	68	0.352879	FALSE	nd
ACACB	-0.171997	0.115486	85	0.353693	FALSE	nd
QDPR	-0.171987	0.115507	85	0.353693	FALSE	nd
SEC24D	-0.171879	0.115739	85	0.354018	FALSE	nd
THAP4	-0.195167	0.116324	66	0.35542	FALSE	nd
HSD17B2	-0.186396	0.116947	72	0.356163	FALSE	nd
MAOA	-0.229388	0.1168	48	0.356163	FALSE	nd
PTPN11	-0.171349	0.116883	85	0.356163	FALSE	nd
SCLY	-0.172198	0.11728	84	0.356789	FALSE	nd
RPS14	-0.170898	0.117864	85	0.358181	FALSE	nd
ISOC2	0.170613	0.118486	85	0.358826	FALSE	nd
DCXR	-0.170535	0.118658	85	0.358826	FALSE	nd
PLEC	0.200207	0.118715	62	0.358826	FALSE	nd
DPYSL2	0.170574	0.118572	85	0.358826	FALSE	nd
AKR7A3	-0.170672	0.118358	85	0.358826	FALSE	nd
NECTIN2	0.171189	0.119476	84	0.360737	FALSE	nd
TCEA1	-0.170853	0.120213	84	0.361797	FALSE	nd
EMILIN1	0.169838	0.120194	85	0.361797	FALSE	nd
HAO1	0.169937	0.119977	85	0.361797	FALSE	nd
FUBP1	-0.169515	0.120912	85	0.36288	FALSE	nd
DPY30	-0.170542	0.120899	84	0.36288	FALSE	nd
SUMO2	-0.199021	0.12096	62	0.36288	FALSE	nd
Unnamed: 672	0.169142	0.121744	85	0.363294	FALSE	nd
IMPACT	-0.200334	0.121615	61	0.363294	FALSE	nd
MLYCD	-0.16926	0.121481	85	0.363294	FALSE	nd
AADAT	-0.16922	0.121569	85	0.363294	FALSE	nd
POLR2A	0.179233	0.121335	76	0.363294	FALSE	nd
ETFB	-0.168357	0.123509	85	0.365549	FALSE	nd
SRP9	0.168543	0.123088	85	0.365549	FALSE	nd
JUP	-0.168367	0.123487	85	0.365549	FALSE	nd
CD99	-0.176019	0.123191	78	0.365549	FALSE	nd
METTL7A	-0.168661	0.122823	85	0.365549	FALSE	nd
PABPN1	0.172516	0.12354	81	0.365549	FALSE	nd
NCKAP1	-0.199789	0.122653	61	0.365549	FALSE	nd
TUBA4A	-0.178294	0.123331	76	0.365549	FALSE	nd
LAMA2	0.269012	0.123941	34	0.366349	FALSE	nd
PLOD1	0.200697	0.12415	60	0.366583	FALSE	nd
COMMD3	-0.177455	0.125133	76	0.369098	FALSE	nd
CSTA	0.167091	0.126397	85	0.369721	FALSE	nd
PSMD6	-0.167111	0.126352	85	0.369721	FALSE	nd
TOM1	-0.167425	0.125631	85	0.369721	FALSE	nd
PICALM	-0.167209	0.126126	85	0.369721	FALSE	nd
COL12A1	-0.168194	0.126179	84	0.369721	FALSE	nd
WARS	-0.167258	0.126014	85	0.369721	FALSE	nd
LMNB2	0.167297	0.125923	85	0.369721	FALSE	nd
PFN2	-0.168322	0.125888	84	0.369721	FALSE	nd
DCPS	-0.166895	0.126849	85	0.370274	FALSE	nd
ECHDC2.1	0.166925	0.126781	85	0.370274	FALSE	nd
RPL18A	-0.166611	0.127507	85	0.370649	FALSE	nd
GPX1	-0.166621	0.127485	85	0.370649	FALSE	nd
APP	0.177498	0.127637	75	0.370649	FALSE	nd
EIF2A	-0.169746	0.127358	82	0.370649	FALSE	nd
HIBADH	0.16666	0.127394	85	0.370649	FALSE	nd
TMOD1	0.167473	0.127836	84	0.370844	FALSE	nd
CRK	-0.166307	0.128214	85	0.371142	FALSE	nd
APBA1	-0.262046	0.128336	35	0.371142	FALSE	nd
AGXT2	-0.167247	0.128359	84	0.371142	FALSE	nd
RBM12	0.261959	0.128467	35	0.371142	FALSE	nd
SRSF1	-0.170051	0.129079	81	0.372143	FALSE	nd
hCG_2043426;DDX19B;;DDX19B;DDX19A;DDX19A;DDX19A;DDX19B;DDX19B;DDX19B	-0.222206	0.129026	48	0.372143	FALSE	nd
GOLGB1	0.165875	0.129221	85	0.372173	FALSE	nd
MIEN1	0.187141	0.129413	67	0.372345	FALSE	nd
RPS3	-0.165659	0.129727	85	0.372867	FALSE	nd
PSMC3	-0.166484	0.130134	84	0.372956	FALSE	nd
UGP2	-0.186881	0.129956	67	0.372956	FALSE	nd
CARS	-0.165424	0.130281	85	0.372956	FALSE	nd
CHORDC1	-0.176292	0.130289	75	0.372956	FALSE	nd
IVD	0.165306	0.130559	85	0.373347	FALSE	nd
CAMP	0.216373	0.131239	50	0.373393	FALSE	nd
ACOX1.1	0.175887	0.131188	75	0.373393	FALSE	nd
PAQR8	-0.165149	0.130929	85	0.373393	FALSE	nd
PCCB	0.165208	0.13079	85	0.373393	FALSE	nd
UBE2K	-0.165051	0.131162	85	0.373393	FALSE	nd
GTF2I	0.22301	0.131872	47	0.374601	FALSE	nd
ASGR1	0.164727	0.13193	85	0.374601	FALSE	nd
AHCY	-0.164658	0.132093	85	0.374687	FALSE	nd
PRRC2C	-0.245074	0.132651	39	0.375889	FALSE	nd
XYLB	-0.165183	0.133206	84	0.377082	FALSE	nd
SEPTIN8	0.165053	0.133515	84	0.377576	FALSE	nd
PPM1B	-0.164939	0.133788	84	0.377969	FALSE	nd
GRPEL1	0.163874	0.133972	85	0.378107	FALSE	nd
CASP3	-0.163766	0.134232	85	0.378461	FALSE	nd
ALDOC	-0.163648	0.134516	85	0.378502	FALSE	nd
PRKDC	-0.167751	0.134414	81	0.378502	FALSE	nd
WDR44	-0.165418	0.135046	83	0.37872	FALSE	nd
HSPB1	0.163452	0.13499	85	0.37872	FALSE	nd
STAM	0.170765	0.134963	78	0.37872	FALSE	nd
SLTM	-0.174135	0.135132	75	0.37872	FALSE	nd
HACL1	0.167944	0.136462	80	0.380929	FALSE	nd
WBP11	0.19145	0.136059	62	0.380929	FALSE	nd
FN3K	-0.162853	0.136444	85	0.380929	FALSE	nd
HSPA1L	-0.162902	0.136325	85	0.380929	FALSE	nd
RPS16	-0.163757	0.136635	84	0.381034	FALSE	nd
ARSB	-0.165637	0.136968	82	0.381584	FALSE	nd
HSD11B1	-0.162539	0.137212	85	0.381813	FALSE	nd
PROCR	0.164473	0.137322	83	0.381813	FALSE	nd
TPD52	0.162353	0.137669	85	0.382399	FALSE	nd
RPL18	-0.164217	0.137945	83	0.382786	FALSE	nd
PDIA4.1	-0.184386	0.138319	66	0.383445	FALSE	nd
LYZ	0.16199	0.138563	85	0.383745	FALSE	nd
RPS20	-0.163511	0.13967	83	0.385699	FALSE	nd
MYH14	0.182461	0.139452	67	0.385699	FALSE	nd
OSBP	-0.161539	0.139681	85	0.385699	FALSE	nd
TP53I3	0.16147	0.139851	85	0.385792	FALSE	nd
SPARCL1	-0.218286	0.140471	47	0.387122	FALSE	nd
RNASET2	-0.160872	0.141345	85	0.389148	FALSE	nd
RPS29	-0.217645	0.141669	47	0.389537	FALSE	nd
PTGR1	-0.160705	0.141763	85	0.389537	FALSE	nd
NUCB1	0.160293	0.142801	85	0.391241	FALSE	nd
ACOT12	-0.166402	0.142735	79	0.391241	FALSE	nd
ACOT6	0.170911	0.142626	75	0.391241	FALSE	nd
EIF3I	-0.160116	0.143247	85	0.392082	FALSE	nd
RPL30	-0.160913	0.143675	84	0.392109	FALSE	nd
GORASP2	0.160944	0.143598	84	0.392109	FALSE	nd
CYP2C19	-0.211981	0.143676	49	0.392109	FALSE	nd
VCAN	0.175065	0.144222	71	0.392457	FALSE	nd
USP14	-0.159753	0.144169	85	0.392457	FALSE	nd
DDAH2	-0.159753	0.144169	85	0.392457	FALSE	nd
RTN4	-0.160526	0.144654	84	0.392872	FALSE	nd
SNRNP40	0.195668	0.144654	57	0.392872	FALSE	nd
ALDH18A1	-0.161266	0.145262	83	0.393851	FALSE	nd
CYP4A11	-0.159312	0.145295	85	0.393851	FALSE	nd
POLR2H	-0.163173	0.14553	81	0.394108	FALSE	nd
EGFLAM	0.240294	0.146174	38	0.394333	FALSE	nd
VPS26B	-0.159047	0.145974	85	0.394333	FALSE	nd
AKAP12	-0.173029	0.146088	72	0.394333	FALSE	nd
S100B	-0.22555	0.145873	43	0.394333	FALSE	nd
SYNJ2BP-COX16;SYNJ2BP-COX16;SYNJ2BP-COX16;SYNJ2BP	0.163806	0.14653	80	0.394915	FALSE	nd
ISG15	-0.161461	0.147289	82	0.395477	FALSE	nd
EPS15L1	0.159524	0.147211	84	0.395477	FALSE	nd
INF2	-0.18309	0.147583	64	0.395477	FALSE	nd
WASHC3	0.168892	0.147474	75	0.395477	FALSE	nd
EHD3	-0.158566	0.147212	85	0.395477	FALSE	nd
WDR61	0.165594	0.147366	78	0.395477	FALSE	nd
SEPTIN10	-0.161557	0.149615	81	0.399779	FALSE	nd
RSL1D1	-0.188435	0.149342	60	0.399779	FALSE	nd
S100A16	0.166887	0.149613	76	0.399779	FALSE	nd
ANXA4	0.157173	0.150845	85	0.4023	FALSE	nd
NSFL1C	-0.157183	0.150819	85	0.4023	FALSE	nd
ICAM2	-0.15962	0.152019	82	0.405049	FALSE	nd
CHI3L1	0.193697	0.152605	56	0.406225	FALSE	nd
NT5E	0.211494	0.153555	47	0.408366	FALSE	nd
DCTN4	0.1609	0.153928	80	0.40897	FALSE	nd
NHLRC3	0.157847	0.1541	83	0.409042	FALSE	nd
EEF1A1;EEF1A1P5	-0.155751	0.154623	85	0.409135	FALSE	nd
HSPB11	-0.16054	0.154863	80	0.409135	FALSE	nd
CES1.1	-0.170723	0.154598	71	0.409135	FALSE	nd
PPARD	0.196293	0.154858	54	0.409135	FALSE	nd
TOMM22	0.1577	0.15449	83	0.409135	FALSE	nd
HADH	0.249062	0.155477	34	0.409454	FALSE	nd
SAE1	-0.156338	0.155566	84	0.409454	FALSE	nd
CSK	-0.157365	0.155377	83	0.409454	FALSE	nd
SUMF2	0.155515	0.155255	85	0.409454	FALSE	nd
ADRM1	0.15527	0.155915	85	0.409989	FALSE	nd
PFKM	-0.167725	0.156081	73	0.410041	FALSE	nd
DCTN3	0.155074	0.156445	85	0.410466	FALSE	nd
SMC3	-0.231309	0.156535	39	0.410466	FALSE	nd
GPC1	0.209776	0.157001	47	0.411304	FALSE	nd
ABLIM3	0.248026	0.15726	34	0.4116	FALSE	nd
GNS	0.154691	0.157483	85	0.411798	FALSE	nd
COX6B1	0.154603	0.157723	85	0.412043	FALSE	nd
FABP3	0.154495	0.158016	85	0.412427	FALSE	nd
SIAE	-0.154407	0.158257	85	0.412672	FALSE	nd
CREG1	0.155279	0.158422	84	0.41272	FALSE	nd
SF3A2	-0.159051	0.158778	80	0.412882	FALSE	nd
PPM1A	-0.155159	0.158747	84	0.412882	FALSE	nd
DERA	-0.155047	0.159051	84	0.41321	FALSE	nd
FAM107B	0.15947	0.160374	79	0.413886	FALSE	nd
RPL7A	-0.153828	0.159842	85	0.413886	FALSE	nd
PTGES2	-0.226692	0.15953	40	0.413886	FALSE	nd
FOLR2	-0.167258	0.160229	72	0.413886	FALSE	nd
TXNDC12	0.153592	0.160489	85	0.413886	FALSE	nd
ENO3	-0.153592	0.160489	85	0.413886	FALSE	nd
HK1	0.153622	0.160408	85	0.413886	FALSE	nd
FNDC3A	0.180498	0.160354	62	0.413886	FALSE	nd
LRRFIP2	0.156371	0.160644	82	0.413904	FALSE	nd
RPL12	0.15317	0.161655	85	0.415748	FALSE	nd
C1QB	0.15317	0.161655	85	0.415748	FALSE	nd
SARS	-0.152915	0.162363	85	0.416508	FALSE	nd
HYOU1	0.152915	0.162363	85	0.416508	FALSE	nd
MMP1	0.157699	0.162395	80	0.416508	FALSE	nd
PTK2	0.152778	0.162745	85	0.416517	FALSE	nd
KRT18	0.152807	0.162663	85	0.416517	FALSE	nd
GNAI1	-0.222032	0.16295	41	0.416517	FALSE	nd
HADHB	0.15269	0.162991	85	0.416517	FALSE	nd
PFKFB1	-0.174969	0.163302	65	0.416931	FALSE	nd
DHRS7	0.155083	0.164162	82	0.418748	FALSE	nd
RECQL	-0.169282	0.164366	69	0.418888	FALSE	nd
CALML4	0.155643	0.165293	81	0.420284	FALSE	nd
XRCC6	0.151895	0.165218	85	0.420284	FALSE	nd
HGS	-0.152761	0.165363	84	0.420284	FALSE	nd
CYP4F3	-0.168709	0.165822	69	0.421071	FALSE	nd
ITGA1	0.151571	0.166131	85	0.421165	FALSE	nd
MLEC	0.151562	0.166159	85	0.421165	FALSE	nd
GALT	-0.151405	0.166603	85	0.421911	FALSE	nd
HTRA1	0.242105	0.167733	34	0.42349	FALSE	nd
F12	0.156765	0.16768	79	0.42349	FALSE	nd
MIA3	-0.152012	0.167471	84	0.42349	FALSE	nd
CSNK2A1	0.150973	0.167829	85	0.42349	FALSE	nd
CAPZB	0.150796	0.168333	85	0.42438	FALSE	nd
GBP1	-0.150698	0.168613	85	0.424706	FALSE	nd
AIDA	0.18302	0.169086	58	0.425135	FALSE	nd
CHID1	0.162709	0.169015	73	0.425135	FALSE	nd
CHMP6	0.193496	0.169308	52	0.425313	FALSE	nd
PPP2R1A	-0.149835	0.171094	85	0.429416	FALSE	nd
F13B	0.202277	0.172712	47	0.43309	FALSE	nd
TXNRD1	-0.149148	0.173087	85	0.433643	FALSE	nd
PECAM1	0.225495	0.173445	38	0.433746	FALSE	nd
AKR1C3	-0.148972	0.173602	85	0.433746	FALSE	nd
GPT	-0.14906	0.173344	85	0.433746	FALSE	nd
COPB2	-0.148923	0.173745	85	0.433746	FALSE	nd
COQ3	0.187627	0.17427	54	0.43467	FALSE	nd
IGFALS	-0.164104	0.174623	70	0.435032	FALSE	nd
CLC	0.157315	0.174725	76	0.435032	FALSE	nd
LSM4	-0.149402	0.17497	84	0.435258	FALSE	nd
GNG12	0.150543	0.177016	82	0.439957	FALSE	nd
F7	0.173551	0.17734	62	0.440374	FALSE	nd
MACF1.1	0.174901	0.177601	61	0.440632	FALSE	nd
PPIC	0.153133	0.17787	79	0.44091	FALSE	nd
GABARAPL1	0.209103	0.178397	43	0.441828	FALSE	nd
GPX2	-0.149969	0.178692	82	0.442167	FALSE	nd
ACP2	0.148949	0.178974	83	0.442477	FALSE	nd
CC2D1A	0.154695	0.179162	77	0.442553	FALSE	nd
NDUFAB1	0.147499	0.180593	84	0.445694	FALSE	nd
BCKDK	-0.161726	0.18104	70	0.446015	FALSE	nd
DBNL	-0.14827	0.180985	83	0.446015	FALSE	nd
CPOX	0.146215	0.18179	85	0.446196	FALSE	nd
ST13	-0.146146	0.181998	85	0.446196	FALSE	nd
PLXNB2	-0.148022	0.181725	83	0.446196	FALSE	nd
CCDC22	-0.149002	0.181541	82	0.446196	FALSE	nd
AKR1C1	-0.146205	0.18182	85	0.446196	FALSE	nd
NAPG	0.154709	0.182066	76	0.446196	FALSE	nd
DSG2	0.145891	0.18277	85	0.447117	FALSE	nd
PLS3	-0.145842	0.182919	85	0.447117	FALSE	nd
NAGLU	0.14593	0.182651	85	0.447117	FALSE	nd
RPS23	-0.146111	0.184776	84	0.448019	FALSE	nd
EIF5B	-0.1462	0.184505	84	0.448019	FALSE	nd
CPS1	0.145195	0.184891	85	0.448019	FALSE	nd
LAMTOR2	-0.149856	0.184587	80	0.448019	FALSE	nd
GSTA3.1	-0.145146	0.185041	85	0.448019	FALSE	nd
PDIA5	0.145607	0.183634	85	0.448019	FALSE	nd
LAMTOR1	0.15015	0.183716	80	0.448019	FALSE	nd
DDOST	0.151062	0.183878	79	0.448019	FALSE	nd
CDC5L	0.147871	0.184915	82	0.448019	FALSE	nd
NMI	-0.146147	0.184665	84	0.448019	FALSE	nd
RPA2	-0.155836	0.18489	74	0.448019	FALSE	nd
LAIR2;LAIR2;LAIR1;LAIR1;LAIR2;LAIR1;LAIR1;LAIR2;LAIR1;LAIR1;LAIR1;LAIR2;LAIR1;LAIR1;LAIR1;LAIR1;LAIR2;LAIR1;LAIR1;LAIR1;LAIR1;LAIR1;LAIR1;LAIR2;LAIR2;LAIR1	0.232587	0.185599	34	0.448983	FALSE	nd
HIST1H1E	-0.144861	0.185913	85	0.449082	FALSE	nd
DNASE2	-0.145722	0.185959	84	0.449082	FALSE	nd
DNAJC1	0.152267	0.186167	77	0.449175	FALSE	nd
RPS7	0.144626	0.186637	85	0.449175	FALSE	nd
TCP1	0.144724	0.186335	85	0.449175	FALSE	nd
HDGF	-0.144665	0.186516	85	0.449175	FALSE	nd
RELA	-0.17879	0.187364	56	0.44925	FALSE	nd
TXNDC17	0.145216	0.187509	84	0.44925	FALSE	nd
ABAT	0.144253	0.187787	85	0.44925	FALSE	nd
DCD	-0.168183	0.187641	63	0.44925	FALSE	nd
BPHL	0.144547	0.186878	85	0.44925	FALSE	nd
GCAT	-0.173975	0.187568	59	0.44925	FALSE	nd
PSME3	0.145226	0.187478	84	0.44925	FALSE	nd
ATXN10	-0.150551	0.188282	78	0.450051	FALSE	nd
LDHA	-0.143968	0.188668	85	0.450592	FALSE	nd
TPP2	-0.143576	0.189889	85	0.45281	FALSE	nd
POLDIP2	0.143566	0.189919	85	0.45281	FALSE	nd
HCLS1	-0.144548	0.192307	83	0.45503	FALSE	nd
BUB3	-0.146409	0.192153	81	0.45503	FALSE	nd
HIST2H2AB	-0.14283	0.192224	85	0.45503	FALSE	nd
RPL17;RPL17-C18orf32;RPL17;RPL17;RPL17;RPL17	-0.14284	0.192193	85	0.45503	FALSE	nd
ATPAF2	-0.144647	0.191999	83	0.45503	FALSE	nd
ITIH3	0.155478	0.19219	72	0.45503	FALSE	nd
BLOC1S1	0.155734	0.191448	72	0.45503	FALSE	nd
TAGLN2	0.143085	0.191422	85	0.45503	FALSE	nd
TMED7-TICAM2;TICAM2;TMED7;TMED7	-0.240966	0.191604	31	0.45503	FALSE	nd
SHMT2.1	-0.179598	0.193777	54	0.458122	FALSE	nd
SCYL1	-0.14581	0.193997	81	0.458257	FALSE	nd
DFFA	-0.14479	0.194339	82	0.458679	FALSE	nd
DNAJC17	-0.227531	0.195614	34	0.4613	FALSE	nd
PPL	0.141682	0.195858	85	0.46149	FALSE	nd
SLC9A3R1	-0.141594	0.19614	85	0.461766	FALSE	nd
YWHAE	0.141516	0.19639	85	0.461969	FALSE	nd
PRPF19	-0.141398	0.196767	85	0.462467	FALSE	nd
CTSH	0.141231	0.1973	85	0.46251	FALSE	nd
LAMA4	0.14199	0.197607	84	0.46251	FALSE	nd
VWA5A	0.161996	0.197312	65	0.46251	FALSE	nd
ERAP1	0.141162	0.197521	85	0.46251	FALSE	nd
EDEM3	0.185336	0.197546	50	0.46251	FALSE	nd
PDCD6IP	0.140986	0.198088	85	0.462863	FALSE	nd
C4A	0.141874	0.197978	84	0.462863	FALSE	nd
TTC1	0.186313	0.199919	49	0.463673	FALSE	nd
ACAD11	-0.188559	0.199322	48	0.463673	FALSE	nd
VARS	-0.140535	0.199542	85	0.463673	FALSE	nd
HMGCL	0.140446	0.199827	85	0.463673	FALSE	nd
ACAD8	0.153138	0.199047	72	0.463673	FALSE	nd
HYPK	0.150983	0.199118	74	0.463673	FALSE	nd
HNRNPC	0.140486	0.1997	85	0.463673	FALSE	nd
FAM136A	-0.140535	0.199542	85	0.463673	FALSE	nd
USO1	-0.140456	0.199795	85	0.463673	FALSE	nd
UGT2A3	-0.150534	0.200474	74	0.463813	FALSE	nd
MCCC1	-0.143775	0.200359	81	0.463813	FALSE	nd
HSPA8.1	0.16631	0.200196	61	0.463813	FALSE	nd
TOMM70	-0.140191	0.200653	85	0.463846	FALSE	nd
HIST2H2AC	-0.139691	0.202281	85	0.467224	FALSE	nd
AGXT	0.139563	0.202697	85	0.467802	FALSE	nd
LEMD2	-0.160758	0.204444	64	0.468719	FALSE	nd
GLTP	-0.140113	0.20366	84	0.468719	FALSE	nd
TCOF1	0.143475	0.204203	80	0.468719	FALSE	nd
TRIM25	-0.138945	0.204724	85	0.468719	FALSE	nd
VPS25	-0.139775	0.204762	84	0.468719	FALSE	nd
TFRC	-0.163653	0.203738	62	0.468719	FALSE	nd
MYDGF	0.139377	0.203307	85	0.468719	FALSE	nd
ACOT2	0.138965	0.204659	85	0.468719	FALSE	nd
SRPRA	0.139083	0.204272	85	0.468719	FALSE	nd
ZYX	-0.140887	0.203935	83	0.468719	FALSE	nd
CUL1	-0.139564	0.205455	84	0.469921	FALSE	nd
CLIC1	-0.138494	0.206213	85	0.471272	FALSE	nd
NID2	0.140922	0.206652	82	0.471892	FALSE	nd
ACOX2	-0.137837	0.208395	85	0.474715	FALSE	nd
PDE12	0.142245	0.208152	80	0.474715	FALSE	nd
DES	0.137847	0.208363	85	0.474715	FALSE	nd
EML4	-0.137533	0.20941	85	0.476642	FALSE	nd
ARID1A	0.1805	0.209703	50	0.476922	FALSE	nd
OSBPL9	-0.149476	0.210132	72	0.477041	FALSE	nd
RPL7	-0.137278	0.210265	85	0.477041	FALSE	nd
ENOPH1	-0.137307	0.210166	85	0.477041	FALSE	nd
LACTB2	0.137219	0.210462	85	0.477104	FALSE	nd
LASP1	-0.137032	0.211088	85	0.477369	FALSE	nd
SYNE3	0.155975	0.211078	66	0.477369	FALSE	nd
SOD2.1	-0.159775	0.210996	63	0.477369	FALSE	nd
ATP6V1D	-0.147787	0.212118	73	0.47816	FALSE	nd
HSD17B12	-0.167955	0.211727	57	0.47816	FALSE	nd
PAK2	-0.136748	0.212047	85	0.47816	FALSE	nd
NADK2.1	-0.199188	0.211833	41	0.47816	FALSE	nd
CDH5	-0.137456	0.212449	84	0.478426	FALSE	nd
MANF	0.136591	0.212577	85	0.478426	FALSE	nd
ASGR2	0.139	0.212973	82	0.478541	FALSE	nd
NRBP1	-0.170557	0.213139	55	0.478541	FALSE	nd
ECHDC3	0.136503	0.212875	85	0.478541	FALSE	nd
UBXN4	0.137111	0.213612	84	0.479219	FALSE	nd
ITIH5	0.191147	0.213895	44	0.479473	FALSE	nd
SERPINB1	-0.13612	0.214173	85	0.479713	FALSE	nd
HSBP1	0.138577	0.214382	82	0.4798	FALSE	nd
SAFB	0.135855	0.215074	85	0.479888	FALSE	nd
PPP1CB	-0.138459	0.214776	82	0.479888	FALSE	nd
FCN2	0.221851	0.214669	33	0.479888	FALSE	nd
PPP1R18	-0.190653	0.215105	44	0.479888	FALSE	nd
BAG3	0.221068	0.216333	33	0.480341	FALSE	nd
SLC22A1	-0.167989	0.215874	56	0.480341	FALSE	nd
HNRNPM	0.135502	0.21628	85	0.480341	FALSE	nd
AIF1	0.135531	0.216179	85	0.480341	FALSE	nd
PGAM5	-0.138869	0.216312	81	0.480341	FALSE	nd
YARS	0.135649	0.215777	85	0.480341	FALSE	nd
CYP2C8	-0.135423	0.216549	85	0.480441	FALSE	nd
COX5B	0.135286	0.21702	85	0.481106	FALSE	nd
RPS27L	-0.138502	0.217538	81	0.481305	FALSE	nd
AP1M1	-0.13506	0.217794	85	0.481305	FALSE	nd
DEK	-0.139312	0.217779	80	0.481305	FALSE	nd
PPIL3	-0.136792	0.217525	83	0.481305	FALSE	nd
RPL14	-0.136413	0.218811	83	0.482384	FALSE	nd
CTNNB1	-0.134521	0.219655	85	0.482384	FALSE	nd
HNRNPA1	-0.134815	0.218639	85	0.482384	FALSE	nd
MSRB2	-0.143479	0.219423	75	0.482384	FALSE	nd
HSPD1	0.13458	0.219452	85	0.482384	FALSE	nd
MYL4	0.158178	0.219485	62	0.482384	FALSE	nd
RALA;RALB;RALB;RALB	0.137088	0.219395	82	0.482384	FALSE	nd
NKTR	-0.144577	0.219073	74	0.482384	FALSE	nd
EXOC7	-0.180304	0.220074	48	0.482925	FALSE	nd
COL6A2	0.190841	0.220253	43	0.482941	FALSE	nd
UFSP2	-0.144091	0.220643	74	0.483419	FALSE	nd
GMDS	-0.134948	0.220992	84	0.483806	FALSE	nd
MAPK1	-0.133834	0.22204	85	0.485723	FALSE	nd
ACTN4.1	-0.136181	0.22249	82	0.485737	FALSE	nd
PPP6C	-0.136159	0.222565	82	0.485737	FALSE	nd
BAIAP2	-0.13624	0.222289	82	0.485737	FALSE	nd
AFMID	-0.133628	0.222759	85	0.485783	FALSE	nd
SLC9A3R2.1	-0.133569	0.222964	85	0.485852	FALSE	nd
AKR1A1	-0.13352	0.223136	85	0.485852	FALSE	nd
DDX6	-0.133236	0.224133	85	0.487645	FALSE	nd
ARPC3.1	0.133138	0.224477	85	0.488016	FALSE	nd
PPP4R3A	-0.198741	0.225168	39	0.489139	FALSE	nd
;MYCBP	-0.139742	0.225463	77	0.489357	FALSE	nd
PLS1	-0.132814	0.225616	85	0.489357	FALSE	nd
RMDN1	0.132627	0.226274	85	0.490405	FALSE	nd
RCN3	0.145344	0.226513	71	0.490546	FALSE	nd
SEC22B	0.132353	0.227246	85	0.491753	FALSE	nd
ELANE	0.132107	0.228116	85	0.493256	FALSE	nd
RPS9	-0.13197	0.228604	85	0.493932	FALSE	nd
REEP6	-0.131117	0.231654	85	0.498071	FALSE	nd
FAM114A1	0.131195	0.231373	85	0.498071	FALSE	nd
PGP	-0.132935	0.230894	83	0.498071	FALSE	nd
DNAJA3	0.141013	0.230768	74	0.498071	FALSE	nd
HSP90AA1	-0.131185	0.231408	85	0.498071	FALSE	nd
CPQ	0.131087	0.23176	85	0.498071	FALSE	nd
LAMTOR3	0.132079	0.231056	84	0.498071	FALSE	nd
DLST	0.130979	0.232148	85	0.498338	FALSE	nd
EIF4EBP1	-0.150246	0.232239	65	0.498338	FALSE	nd
RPS28	-0.130577	0.233597	85	0.498898	FALSE	nd
ALDH2	0.178769	0.234556	46	0.498898	FALSE	nd
MIF	0.130273	0.234697	85	0.498898	FALSE	nd
SNRPA1	-0.13041	0.2342	85	0.498898	FALSE	nd
PSMD14	-0.130234	0.23484	85	0.498898	FALSE	nd
RARS	-0.130155	0.235124	85	0.498898	FALSE	nd
BROX	-0.148388	0.234412	66	0.498898	FALSE	nd
CYB5R3	-0.129998	0.235694	85	0.498898	FALSE	nd
IFIT3	-0.188041	0.233048	42	0.498898	FALSE	nd
MMUT	-0.130616	0.233456	85	0.498898	FALSE	nd
HMGCS1	-0.131441	0.233338	84	0.498898	FALSE	nd
SNRPN;SNRPB;SNRPB;SNRPB;SNRPN;SNRPN	0.130028	0.235587	85	0.498898	FALSE	nd
ENO2	-0.130263	0.234733	85	0.498898	FALSE	nd
DHX9	0.130724	0.233066	85	0.498898	FALSE	nd
ACBD5	-0.148095	0.235346	66	0.498898	FALSE	nd
CPSF7	0.169453	0.234537	51	0.498898	FALSE	nd
PIN4	-0.131702	0.235288	83	0.498898	FALSE	nd
DMGDH	0.130381	0.234307	85	0.498898	FALSE	nd
EIF3D	-0.129949	0.235872	85	0.4989	FALSE	nd
HLA-A	-0.139125	0.237134	74	0.499294	FALSE	nd
DNAJB2	0.193822	0.237091	39	0.499294	FALSE	nd
LGALS3	0.129557	0.237302	85	0.499294	FALSE	nd
SEC23IP	-0.138129	0.237278	75	0.499294	FALSE	nd
LANCL1	-0.130575	0.236458	84	0.499294	FALSE	nd
TIGAR	-0.18202	0.236992	44	0.499294	FALSE	nd
PON1	0.129704	0.236765	85	0.499294	FALSE	nd
LRRC40	-0.129302	0.238235	85	0.499778	FALSE	nd
COX7A2	-0.131695	0.238243	82	0.499778	FALSE	nd
TPD52L1	-0.131003	0.237806	83	0.499778	FALSE	nd
DUSP23	-0.13338	0.238203	80	0.499778	FALSE	nd
DIP2B	-0.144893	0.238439	68	0.499815	FALSE	nd
TCERG1	0.131474	0.239039	82	0.50025	FALSE	nd
PACSIN3	-0.132214	0.239353	81	0.50025	FALSE	nd
MYO1B	-0.132213	0.239358	81	0.50025	FALSE	nd
CLCC1	0.157003	0.239202	58	0.50025	FALSE	nd
SEC16A	0.131264	0.2398	82	0.500428	FALSE	nd
EIF3G	0.12889	0.239747	85	0.500428	FALSE	nd
HSCB	0.128223	0.242209	85	0.504706	FALSE	nd
IST1	-0.129031	0.242094	84	0.504706	FALSE	nd
IPO4	-0.129615	0.242856	83	0.50518	FALSE	nd
RPL31	0.131159	0.243155	81	0.50518	FALSE	nd
EEFSEC	-0.194121	0.24288	38	0.50518	FALSE	nd
ESD	-0.127997	0.243045	85	0.50518	FALSE	nd
HSP90B1	0.127899	0.243409	85	0.505335	FALSE	nd
PGM1	-0.12785	0.243592	85	0.505341	FALSE	nd
NHLRC2	-0.128513	0.244007	84	0.505456	FALSE	nd
NPL	0.127742	0.243993	85	0.505456	FALSE	nd
IFI35	-0.128217	0.245104	84	0.507355	FALSE	nd
MRPS27	0.183064	0.245875	42	0.508577	FALSE	nd
GNPDA1	-0.127094	0.246411	85	0.509311	FALSE	nd
GUSB	0.126977	0.246853	85	0.509848	FALSE	nd
TJP2;;TJP2;TJP2;TJP2;TJP2;TJP2;TJP2;TJP2	0.127425	0.248055	84	0.511762	FALSE	nd
LONP1	-0.126633	0.248144	85	0.511762	FALSE	nd
ACSM2B	-0.126525	0.24855	85	0.512225	FALSE	nd
SLC2A1	0.167903	0.248834	49	0.512433	FALSE	nd
Unnamed: 1861	-0.127866	0.249328	83	0.5127	FALSE	nd
ZC3HC1	0.132911	0.249183	77	0.5127	FALSE	nd
ACSL5	-0.12859	0.249592	82	0.512867	FALSE	nd
EFHD1	-0.126152	0.249958	85	0.513245	FALSE	nd
RNH1	-0.125937	0.250776	85	0.51352	FALSE	nd
EIF4H	-0.133303	0.250975	76	0.51352	FALSE	nd
CLYBL	0.125868	0.251037	85	0.51352	FALSE	nd
RBKS	-0.126035	0.250404	85	0.51352	FALSE	nd
SPAG9	-0.126591	0.251188	84	0.51352	FALSE	nd
EEF1E1-BLOC1S5;EEF1E1;EEF1E1;EEF1E1	0.125966	0.250664	85	0.51352	FALSE	nd
VCAM1	0.126484	0.251595	84	0.513977	FALSE	nd
FUCA2	0.130443	0.251869	79	0.514163	FALSE	nd
FAM49B	-0.12527	0.253315	85	0.514622	FALSE	nd
ZC3HAV1	-0.208279	0.252654	32	0.514622	FALSE	nd
ACOT13	0.125289	0.25324	85	0.514622	FALSE	nd
QKI	0.147207	0.253558	62	0.514622	FALSE	nd
COMT	-0.126801	0.253323	83	0.514622	FALSE	nd
MARCKSL1	-0.198454	0.253104	35	0.514622	FALSE	nd
SPRYD4	0.12523	0.253465	85	0.514622	FALSE	nd
DTD1	-0.135488	0.253076	73	0.514622	FALSE	nd
TUBA1C	-0.161013	0.254155	52	0.515462	FALSE	nd
TARDBP	-0.14007	0.254596	68	0.515612	FALSE	nd
RPS2	-0.124936	0.254591	85	0.515612	FALSE	nd
SULT1B1	-0.125311	0.256055	84	0.518194	FALSE	nd
STK24	0.138398	0.256758	69	0.519243	FALSE	nd
RUVBL1	0.126609	0.257021	82	0.5194	FALSE	nd
ATP1B1	0.123876	0.258674	85	0.52058	FALSE	nd
SAFB2	0.139078	0.258007	68	0.52058	FALSE	nd
CRIP2	-0.129528	0.258368	78	0.52058	FALSE	nd
SIRT3	0.126137	0.258813	82	0.52058	FALSE	nd
ADPRHL2	-0.124004	0.25818	85	0.52058	FALSE	nd
SELENOM	0.150748	0.25867	58	0.52058	FALSE	nd
RTCA	0.130242	0.258901	77	0.52058	FALSE	nd
BAX	0.123739	0.259206	85	0.520678	FALSE	nd
PRDX1	0.12371	0.25932	85	0.520678	FALSE	nd
PPP1R7	-0.123592	0.259777	85	0.520852	FALSE	nd
ARPC2	-0.123621	0.259663	85	0.520852	FALSE	nd
HDLBP	-0.123337	0.26077	85	0.521889	FALSE	nd
RPS24	-0.124809	0.260917	83	0.521889	FALSE	nd
ACTR3	0.123327	0.260808	85	0.521889	FALSE	nd
PYGL	-0.123268	0.261037	85	0.521889	FALSE	nd
UBTF	-0.151116	0.261827	57	0.522724	FALSE	nd
LIPC	0.123847	0.261693	84	0.522724	FALSE	nd
ARHGEF7	0.159983	0.262106	51	0.52291	FALSE	nd
RPL27A	-0.124282	0.262952	83	0.523549	FALSE	nd
TNXB.1	0.138685	0.263038	67	0.523549	FALSE	nd
EPN1	0.12268	0.263339	85	0.523549	FALSE	nd
DYNC1LI2	-0.141899	0.263358	64	0.523549	FALSE	nd
GLDC	-0.122699	0.263262	85	0.523549	FALSE	nd
PSMD9	0.122366	0.264572	85	0.525591	FALSE	nd
PSME1	-0.122228	0.265112	85	0.525922	FALSE	nd
PHB	0.134058	0.265031	71	0.525922	FALSE	nd
VTI1B	0.134693	0.266266	70	0.527837	FALSE	nd
PAWR	-0.209282	0.267033	30	0.527868	FALSE	nd
CD2AP	0.123325	0.266676	83	0.527868	FALSE	nd
PPIA	-0.121797	0.266817	85	0.527868	FALSE	nd
RPN1	0.121748	0.267011	85	0.527868	FALSE	nd
RPL8	-0.12516	0.26864	80	0.529186	FALSE	nd
ERP29	0.121394	0.268411	85	0.529186	FALSE	nd
DNPEP	-0.121365	0.268528	85	0.529186	FALSE	nd
LDLR	0.186791	0.268299	37	0.529186	FALSE	nd
ANXA6.1	0.142696	0.268556	62	0.529186	FALSE	nd
H6PD	0.121159	0.269348	85	0.530207	FALSE	nd
EHD2	-0.121467	0.271041	84	0.533167	FALSE	nd
RPL22	-0.121041	0.272741	84	0.535014	FALSE	nd
SSB	-0.120423	0.272288	85	0.535014	FALSE	nd
BCL2L13	0.120335	0.272642	85	0.535014	FALSE	nd
L3HYPDH	-0.132965	0.272505	70	0.535014	FALSE	nd
ALDH9A1	-0.120149	0.273391	85	0.535915	FALSE	nd
MECP2	-0.129626	0.274383	73	0.536736	FALSE	nd
HMGB3	-0.120703	0.27409	84	0.536736	FALSE	nd
SH3GLB2	-0.125335	0.274231	78	0.536736	FALSE	nd
AP3B1	0.120248	0.275918	84	0.537496	FALSE	nd
COPS3	-0.119648	0.275408	85	0.537496	FALSE	nd
LHPP	-0.11956	0.275765	85	0.537496	FALSE	nd
CMAS	-0.119589	0.275646	85	0.537496	FALSE	nd
LAMP1	0.120299	0.275714	84	0.537496	FALSE	nd
TIMM9	-0.124225	0.275375	79	0.537496	FALSE	nd
MAOB	0.119315	0.276759	85	0.538759	FALSE	nd
SERPINA3	0.11904	0.277874	85	0.538855	FALSE	nd
CCT4	-0.11906	0.277794	85	0.538855	FALSE	nd
SNRPB2	-0.148841	0.278128	55	0.538855	FALSE	nd
HIP1	0.130469	0.27815	71	0.538855	FALSE	nd
PPA1	-0.118981	0.278113	85	0.538855	FALSE	nd
SNU13	0.119788	0.27777	84	0.538855	FALSE	nd
AP4E1	-0.129658	0.27769	72	0.538855	FALSE	nd
CAPN1	0.118687	0.279312	85	0.540735	FALSE	nd
FH	0.118481	0.280154	85	0.54199	FALSE	nd
NDUFA2	-0.12795	0.280685	73	0.542036	FALSE	nd
TRAP1	0.118334	0.280756	85	0.542036	FALSE	nd
CDO1	-0.127091	0.280566	74	0.542036	FALSE	nd
PEX14	0.181929	0.28118	37	0.542482	FALSE	nd
ARF4	0.121816	0.281739	80	0.542796	FALSE	nd
GNL1	-0.144994	0.281871	57	0.542796	FALSE	nd
PABPC4	0.118049	0.281922	85	0.542796	FALSE	nd
AP2B1	0.117833	0.282809	85	0.543388	FALSE	nd
CNTFR	0.153313	0.28278	51	0.543388	FALSE	nd
FGF2	0.17883	0.282713	38	0.543388	FALSE	nd
PODN	0.1298	0.284182	70	0.545279	FALSE	nd
SULT2A1	-0.117529	0.284062	85	0.545279	FALSE	nd
FAM98B	-0.14663	0.285411	55	0.547264	FALSE	nd
CSTF1	-0.120797	0.285814	80	0.547663	FALSE	nd
SNX6	-0.118433	0.286256	83	0.548137	FALSE	nd
DHX36	-0.191012	0.286959	33	0.548338	FALSE	nd
DST	0.121991	0.287336	78	0.548338	FALSE	nd
KRT2	0.116754	0.287272	85	0.548338	FALSE	nd
SEC31A	-0.116842	0.286905	85	0.548338	FALSE	nd
NENF	0.117524	0.287022	84	0.548338	FALSE	nd
VTN	0.116636	0.287761	85	0.548459	FALSE	nd
RRBP1.1	0.133835	0.287844	65	0.548459	FALSE	nd
ST6GAL1	0.118012	0.287985	83	0.548459	FALSE	nd
ALDH1A3	0.117122	0.288685	84	0.548708	FALSE	nd
AP2A2	-0.116411	0.288701	85	0.548708	FALSE	nd
ACO1	-0.116479	0.288415	85	0.548708	FALSE	nd
TIAL1	0.12396	0.289331	75	0.549533	FALSE	nd
DCTD	-0.117455	0.290281	83	0.550965	FALSE	nd
NPLOC4	0.11739	0.290553	83	0.551109	FALSE	nd
FAM120A	-0.120063	0.291907	79	0.551308	FALSE	nd
NOP16	0.130633	0.292031	67	0.551308	FALSE	nd
DHTKD1	-0.115724	0.291575	85	0.551308	FALSE	nd
PSMA2	-0.115626	0.291987	85	0.551308	FALSE	nd
RPL24	-0.116484	0.291335	84	0.551308	FALSE	nd
LARS	-0.118688	0.291275	81	0.551308	FALSE	nd
UBE2V1	-0.115714	0.291616	85	0.551308	FALSE	nd
SNX4	-0.123207	0.292293	75	0.551433	FALSE	nd
ADH1A	-0.115351	0.293142	85	0.552294	FALSE	nd
GCKR	-0.124742	0.293023	73	0.552294	FALSE	nd
AKAP2	-0.115243	0.293597	85	0.552781	FALSE	nd
GYG1	0.115184	0.293846	85	0.552878	FALSE	nd
VPS28	0.11718	0.294437	82	0.55362	FALSE	nd
RFTN1	-0.155666	0.296095	47	0.556286	FALSE	nd
PCYT1A	0.144777	0.29625	54	0.556286	FALSE	nd
PFDN2	0.114458	0.296919	85	0.557169	FALSE	nd
NRM	-0.129114	0.297728	67	0.558078	FALSE	nd
EIF3J	-0.114898	0.297999	84	0.558078	FALSE	nd
FASN	0.114233	0.297879	85	0.558078	FALSE	nd
PGM5	-0.114682	0.298914	84	0.558321	FALSE	nd
MPRIP	0.170661	0.298923	39	0.558321	FALSE	nd
SORBS1	0.113997	0.298882	85	0.558321	FALSE	nd
GGCT	-0.114007	0.29884	85	0.558321	FALSE	nd
NAGA	-0.113821	0.299636	85	0.558582	FALSE	nd
CYP4F2	-0.113821	0.299636	85	0.558582	FALSE	nd
UGT1A1	0.127626	0.299659	68	0.558582	FALSE	nd
ELOB	-0.113703	0.30014	85	0.559107	FALSE	nd
MCMBP	-0.147433	0.301869	51	0.561956	FALSE	nd
RPL27	-0.113232	0.302159	85	0.562124	FALSE	nd
NAP1L1	0.114481	0.302755	83	0.562859	FALSE	nd
PIK3R1	0.118402	0.305083	77	0.566812	FALSE	nd
CUL4A	-0.116048	0.305315	80	0.56687	FALSE	nd
TPM4.1	0.112388	0.305799	85	0.567393	FALSE	nd
TMPO	-0.112271	0.306309	85	0.567929	FALSE	nd
NDUFA5	0.175297	0.306492	36	0.567929	FALSE	nd
HOGA1	0.112173	0.306734	85	0.568004	FALSE	nd
HSD17B6	-0.112035	0.307331	85	0.56836	FALSE	nd
OTUB1	-0.112035	0.307331	85	0.56836	FALSE	nd
DYNC1I2	-0.111898	0.307928	85	0.568421	FALSE	nd
KYNU	-0.111888	0.307971	85	0.568421	FALSE	nd
USP7	0.111947	0.307715	85	0.568421	FALSE	nd
SEPHS1	-0.1118	0.308355	85	0.568757	FALSE	nd
SCO1	0.112377	0.308797	84	0.568883	FALSE	nd
APOL2	0.115214	0.308828	80	0.568883	FALSE	nd
STARD10	-0.111349	0.310324	85	0.571265	FALSE	nd
UQCRC1	0.112648	0.310611	83	0.571418	FALSE	nd
MYL12A;MYL12B;MYL12A	0.111182	0.311054	85	0.571486	FALSE	nd
NAXE	-0.111201	0.310968	85	0.571486	FALSE	nd
LRRC59	0.111769	0.31144	84	0.571607	FALSE	nd
PGK1	-0.111074	0.311527	85	0.571607	FALSE	nd
TST	0.110917	0.312215	85	0.572497	FALSE	nd
DYNLL1	-0.110721	0.313077	85	0.572685	FALSE	nd
CASK	-0.11073	0.313034	85	0.572685	FALSE	nd
LETM1	0.115693	0.313133	78	0.572685	FALSE	nd
FUOM	-0.110789	0.312776	85	0.572685	FALSE	nd
FMC1	-0.113323	0.313787	81	0.572741	FALSE	nd
EIF3C	0.110515	0.313984	85	0.572741	FALSE	nd
PLD3	-0.111123	0.314261	84	0.572741	FALSE	nd
;VPS4A	-0.17256	0.314225	36	0.572741	FALSE	nd
CYP2B6	-0.127759	0.314386	64	0.572741	FALSE	nd
MSN	0.110524	0.313941	85	0.572741	FALSE	nd
LGMN	-0.115312	0.314741	78	0.573017	FALSE	nd
CTSZ	-0.110142	0.31563	85	0.573353	FALSE	nd
SLC25A24	0.124469	0.315592	67	0.573353	FALSE	nd
SYAP1	0.11584	0.315742	77	0.573353	FALSE	nd
USP47	-0.110813	0.315621	84	0.573353	FALSE	nd
CAPZA2	-0.109789	0.317193	85	0.574776	FALSE	nd
PRTN3	0.110422	0.317344	84	0.574776	FALSE	nd
COMMD10	0.113977	0.317231	79	0.574776	FALSE	nd
TBC1D13	-0.1388	0.316848	54	0.574776	FALSE	nd
DDI2	-0.109602	0.318021	85	0.575632	FALSE	nd
SEC24B	-0.113292	0.320167	79	0.578772	FALSE	nd
ILVBL	-0.142027	0.320133	51	0.578772	FALSE	nd
HINT1	-0.109043	0.320511	85	0.578855	FALSE	nd
CPVL	0.109603	0.320966	84	0.578855	FALSE	nd
TGM2	-0.108945	0.320949	85	0.578855	FALSE	nd
SH3BGRL3	0.108925	0.321037	85	0.578855	FALSE	nd
SORD.1	-0.118295	0.322333	72	0.580819	FALSE	nd
BRK1	0.125537	0.322948	64	0.581555	FALSE	nd
IAH1	-0.108288	0.323895	85	0.582513	FALSE	nd
SERPINA11	0.142455	0.323702	50	0.582513	FALSE	nd
RAP1B	-0.108811	0.324501	84	0.58323	FALSE	nd
MAPRE1	-0.107856	0.325839	85	0.584031	FALSE	nd
VPS26A	-0.107905	0.325618	85	0.584031	FALSE	nd
NPM1	-0.107778	0.326193	85	0.584031	FALSE	nd
FABP5	0.108538	0.325721	84	0.584031	FALSE	nd
ACTR10	-0.115727	0.326159	74	0.584031	FALSE	nd
PUF60	0.107935	0.325485	85	0.584031	FALSE	nd
TOLLIP	0.107277	0.328457	85	0.58771	FALSE	nd
EIF2B1	-0.112787	0.328751	77	0.587861	FALSE	nd
NNT	0.181084	0.329615	31	0.588658	FALSE	nd
RBP5	-0.107713	0.329436	84	0.588658	FALSE	nd
PAIP1	-0.106836	0.330463	85	0.589798	FALSE	nd
HNRNPA3	-0.108082	0.330756	83	0.589816	FALSE	nd
ILF2	0.106649	0.331312	85	0.589816	FALSE	nd
PIP4K2B	0.112982	0.331176	76	0.589816	FALSE	nd
UFM1	0.106738	0.33091	85	0.589816	FALSE	nd
CD109	0.159397	0.332415	39	0.59103	FALSE	nd
PSMB7	-0.106424	0.332342	85	0.59103	FALSE	nd
EIF3B	0.106267	0.33306	85	0.591802	FALSE	nd
MGLL.1	0.106198	0.333374	85	0.591987	FALSE	nd
GLRX	0.106012	0.334228	85	0.592118	FALSE	nd
CARHSP1	0.160981	0.334284	38	0.592118	FALSE	nd
PTBP1	0.10611	0.333779	85	0.592118	FALSE	nd
MYH7	0.145603	0.334291	46	0.592118	FALSE	nd
PFDN6	0.105551	0.336347	85	0.594636	FALSE	nd
SDSL	-0.106892	0.336138	83	0.594636	FALSE	nd
COX4I1	0.128623	0.335927	58	0.594636	FALSE	nd
NAPA	0.105482	0.336663	85	0.594821	FALSE	nd
EIF3L	-0.105286	0.337568	85	0.595296	FALSE	nd
FUCA1	0.105354	0.337251	85	0.595296	FALSE	nd
COL6A3	0.105315	0.337432	85	0.595296	FALSE	nd
COPZ1	0.105237	0.337794	85	0.595322	FALSE	nd
OSTF1	0.106204	0.339278	83	0.597563	FALSE	nd
PLBD1	0.11173	0.339906	75	0.598293	FALSE	nd
PLCB3	-0.142099	0.340692	47	0.599303	FALSE	nd
XRN2	0.10452	0.34111	85	0.599663	FALSE	nd
OCIAD1	-0.110497	0.341992	76	0.600463	FALSE	nd
DCN	0.104354	0.341885	85	0.600463	FALSE	nd
ATAD3A	0.108029	0.343304	79	0.600889	FALSE	nd
PPP2CA	0.104216	0.342525	85	0.600889	FALSE	nd
LILRB2	0.162663	0.343198	36	0.600889	FALSE	nd
HIST1H4G	0.114221	0.342892	71	0.600889	FALSE	nd
PGD	-0.104138	0.34289	85	0.600889	FALSE	nd
THUMPD1	-0.104559	0.343873	84	0.60151	FALSE	nd
RTN4.1	-0.103785	0.344538	85	0.601551	FALSE	nd
ACP1.1	-0.10449	0.344196	84	0.601551	FALSE	nd
RPL35	-0.111456	0.344449	74	0.601551	FALSE	nd
FKBP5	-0.109118	0.344826	77	0.60168	FALSE	nd
ARFGAP2	-0.108304	0.345245	78	0.602038	FALSE	nd
EXOSC4	-0.115272	0.345588	69	0.602262	FALSE	nd
DDX1	-0.103343	0.346606	85	0.603661	FALSE	nd
DDX3X	-0.105135	0.347204	82	0.603822	FALSE	nd
DECR1	0.103186	0.347343	85	0.603822	FALSE	nd
SUB1	0.103265	0.346974	85	0.603822	FALSE	nd
VWA1	0.109963	0.347645	75	0.603974	FALSE	nd
TLN2	0.102961	0.348404	85	0.604918	FALSE	nd
FCGR3A	0.102853	0.348912	85	0.605427	FALSE	nd
NDUFAF2	-0.151877	0.349511	40	0.606043	FALSE	nd
ATP6V1A	0.102686	0.349698	85	0.606043	FALSE	nd
DDX39B	-0.102382	0.351135	85	0.607944	FALSE	nd
CCS	-0.102362	0.351227	85	0.607944	FALSE	nd
LRRC20	0.126709	0.352071	56	0.608162	FALSE	nd
NDUFS1	-0.102244	0.351785	85	0.608162	FALSE	nd
HDHD2	-0.102117	0.352389	85	0.608162	FALSE	nd
TIMM13	0.102107	0.352435	85	0.608162	FALSE	nd
MINDY3	-0.111195	0.352426	72	0.608162	FALSE	nd
DHRS4	-0.10195	0.35318	85	0.609073	FALSE	nd
ATP2B4	0.122416	0.355664	59	0.609779	FALSE	nd
HSP90AB4P	-0.1049	0.354423	80	0.609779	FALSE	nd
SDHAF4	0.121344	0.355708	60	0.609779	FALSE	nd
STRN3	-0.10255	0.356247	83	0.609779	FALSE	nd
SYNE2	0.131751	0.356743	51	0.609779	FALSE	nd
NME1	-0.105617	0.354249	79	0.609779	FALSE	nd
UBE2L6	-0.103938	0.355797	81	0.609779	FALSE	nd
SOD1	-0.101283	0.356355	85	0.609779	FALSE	nd
NDUFA8	0.112671	0.356657	69	0.609779	FALSE	nd
GATD3B;GATD3A	0.101185	0.356824	85	0.609779	FALSE	nd
;BCKDHA	-0.102687	0.355601	83	0.609779	FALSE	nd
NISCH	-0.104199	0.354583	81	0.609779	FALSE	nd
PALM2-AKAP2	-0.114349	0.356843	67	0.609779	FALSE	nd
GSTT2B	-0.129826	0.354166	53	0.609779	FALSE	nd
TIMM8A	0.101411	0.355747	85	0.609779	FALSE	nd
TPSB2;TPSB2;TPSAB1;TPSB2;TPSAB1	-0.101067	0.357387	85	0.610283	FALSE	nd
GAPDHS	0.102223	0.357789	83	0.610283	FALSE	nd
NQO2	-0.100989	0.357762	85	0.610283	FALSE	nd
EIF3H	0.100891	0.358232	85	0.610296	FALSE	nd
CNP	0.102139	0.358188	83	0.610296	FALSE	nd
SFXN1	-0.111398	0.358566	70	0.610495	FALSE	nd
GDI2	-0.100567	0.359784	85	0.610843	FALSE	nd
EIF2S1	0.100351	0.360821	85	0.610843	FALSE	nd
DHX15	-0.101633	0.360584	83	0.610843	FALSE	nd
RACK1	-0.100331	0.360916	85	0.610843	FALSE	nd
SORBS2.1	0.101047	0.360414	84	0.610843	FALSE	nd
IARS2	-0.1004	0.360585	85	0.610843	FALSE	nd
AZU1	0.123274	0.360943	57	0.610843	FALSE	nd
CACHD1	0.1528	0.359746	38	0.610843	FALSE	nd
STAT3	-0.101736	0.360097	83	0.610843	FALSE	nd
ADA	0.107897	0.360171	74	0.610843	FALSE	nd
HNRNPH2	-0.172711	0.361419	30	0.6112	FALSE	nd
STX12	0.105405	0.361589	77	0.6112	FALSE	nd
STAT1	-0.100106	0.362002	85	0.611264	FALSE	nd
SGCE	0.131665	0.362061	50	0.611264	FALSE	nd
FCSK	-0.102542	0.362328	81	0.611308	FALSE	nd
PGM3	-0.0999979	0.362522	85	0.611308	FALSE	nd
EXOSC9	0.099939	0.362806	85	0.61142	FALSE	nd
RAP1GDS1	-0.101726	0.363146	82	0.611626	FALSE	nd
LYPLA1	-0.10024	0.36428	84	0.613169	FALSE	nd
ACSM2A	-0.0994975	0.364941	85	0.613602	FALSE	nd
GFER	0.128227	0.364974	52	0.613602	FALSE	nd
LAMB1	0.10975	0.365763	70	0.614443	FALSE	nd
SNX18	-0.162551	0.366095	33	0.614443	FALSE	nd
HIBCH	-0.0992523	0.36613	85	0.614443	FALSE	nd
DDT	0.0990364	0.367178	85	0.615708	FALSE	nd
RAE1	-0.102796	0.367322	79	0.615708	FALSE	nd
ARG1.1	0.102677	0.367881	79	0.616277	FALSE	nd
EEF1D.1	-0.118223	0.368306	60	0.616622	FALSE	nd
COMMD8	-0.10908	0.368714	70	0.616718	FALSE	nd
MYH9	0.0987029	0.368802	85	0.616718	FALSE	nd
RETREG2	0.118019	0.36914	60	0.616917	FALSE	nd
PGK2	0.0997885	0.369414	83	0.617006	FALSE	nd
ACAA2	-0.102476	0.371974	78	0.61871	FALSE	nd
SNTB1	-0.0981437	0.371535	85	0.61871	FALSE	nd
AHNAK	0.098075	0.371871	85	0.61871	FALSE	nd
TPM4	0.0981142	0.371679	85	0.61871	FALSE	nd
KPNA3	0.098878	0.370868	84	0.61871	FALSE	nd
ATP1A1	0.0982025	0.371246	85	0.61871	FALSE	nd
GSTM3	-0.10551	0.370959	74	0.61871	FALSE	nd
PRG4	0.122616	0.372484	55	0.619192	FALSE	nd
STBD1	0.0978592	0.372929	85	0.619565	FALSE	nd
CSNK2B	-0.121025	0.374266	56	0.621051	FALSE	nd
ZFR	-0.117816	0.374166	59	0.621051	FALSE	nd
ACSS3	0.0980952	0.374686	84	0.621383	FALSE	nd
HNRNPD.1	-0.0971823	0.376261	85	0.623626	FALSE	nd
CPSF3	-0.115139	0.37691	61	0.624333	FALSE	nd
APOL3	0.161333	0.377709	32	0.62492	FALSE	nd
MMP8	0.105525	0.377668	72	0.62492	FALSE	nd
ROCK2	-0.0986332	0.377992	82	0.625021	FALSE	nd
NCBP1	-0.104616	0.378409	73	0.625342	FALSE	nd
GCDH	-0.0964563	0.379854	85	0.627361	FALSE	nd
HSP90AA4P	0.0986791	0.380785	81	0.627817	FALSE	nd
SF3B1	-0.0963484	0.380389	85	0.627817	FALSE	nd
SCRN2	-0.0962208	0.381023	85	0.627817	FALSE	nd
ALDH4A1	0.0962503	0.380877	85	0.627817	FALSE	nd
PTPRK	-0.111042	0.382373	64	0.629672	FALSE	nd
CENPU	-0.145509	0.38339	38	0.630258	FALSE	nd
SPTBN2	0.0957892	0.383173	85	0.630258	FALSE	nd
PSMA3.2	-0.102101	0.383401	75	0.630258	FALSE	nd
UGT2B7	-0.0954556	0.38484	85	0.630522	FALSE	nd
PNPO	-0.0955047	0.384594	85	0.630522	FALSE	nd
STXBP2	-0.0972177	0.384908	82	0.630522	FALSE	nd
DGUOK	-0.0998199	0.384559	78	0.630522	FALSE	nd
ACTR1B	-0.0973785	0.384118	82	0.630522	FALSE	nd
TPM1.1	0.126945	0.38474	49	0.630522	FALSE	nd
OLA1	0.0953477	0.38538	85	0.630928	FALSE	nd
DGLUCY	-0.10444	0.386064	71	0.631313	FALSE	nd
METTL1	-0.116002	0.385862	58	0.631313	FALSE	nd
CD82	-0.13366	0.387057	44	0.632569	FALSE	nd
BCCIP	0.0966118	0.387891	82	0.633066	FALSE	nd
ADH7	-0.0954316	0.387856	84	0.633066	FALSE	nd
TALDO1	-0.0948179	0.388038	85	0.633066	FALSE	nd
PLXNB1	0.0952485	0.388771	84	0.633896	FALSE	nd
VCL	0.0945432	0.38942	85	0.634333	FALSE	nd
FBP1	0.0944844	0.389717	85	0.634333	FALSE	nd
DYNC1H1	-0.0944844	0.389717	85	0.634333	FALSE	nd
DPYS	-0.0943274	0.390508	85	0.635254	FALSE	nd
JPT2	-0.0960154	0.390841	82	0.635427	FALSE	nd
MMAB	0.0951627	0.392125	83	0.636044	FALSE	nd
KRT16	-0.103192	0.391795	71	0.636044	FALSE	nd
IGFBP3	0.112655	0.391447	60	0.636044	FALSE	nd
PRKAR1A	0.0940135	0.392094	85	0.636044	FALSE	nd
MOCOS	0.100764	0.392979	74	0.636947	FALSE	nd
ELP1	-0.102095	0.393452	72	0.636947	FALSE	nd
UBE3A	-0.125967	0.393588	48	0.636947	FALSE	nd
SND1	0.0937878	0.393237	85	0.636947	FALSE	nd
GON7	-0.0938558	0.395776	84	0.639707	FALSE	nd
HNRNPH1	-0.0932483	0.395976	85	0.639707	FALSE	nd
TBCA	-0.0932581	0.395927	85	0.639707	FALSE	nd
DYNLL2	0.0930913	0.396776	85	0.64063	FALSE	nd
MINDY1	0.124947	0.397462	48	0.64137	FALSE	nd
NUP62	0.111137	0.397901	60	0.64171	FALSE	nd
KRT19	0.0927774	0.398377	85	0.642108	FALSE	nd
RALY	0.0926891	0.398828	85	0.642467	FALSE	nd
PLIN4	-0.0937287	0.399331	83	0.64291	FALSE	nd
UGGT1	0.0925125	0.399731	85	0.643184	FALSE	nd
HSD17B13	0.0929926	0.400154	84	0.643497	FALSE	nd
PCYOX1	-0.0928845	0.400705	84	0.643696	FALSE	nd
CTTN	-0.0923163	0.400735	85	0.643696	FALSE	nd
SNRPC	-0.107398	0.402141	63	0.644112	FALSE	nd
KRT73	0.0968536	0.402054	77	0.644112	FALSE	nd
EIF2S3	-0.0926547	0.401876	84	0.644112	FALSE	nd
FBL	0.0969302	0.40168	77	0.644112	FALSE	nd
SCFD2	0.101821	0.401615	70	0.644112	FALSE	nd
ASAH1	0.0919631	0.402548	85	0.644397	FALSE	nd
SPAG7	-0.104687	0.402855	66	0.644522	FALSE	nd
EFHD2	0.0918061	0.403355	85	0.644954	FALSE	nd
SELENOF	0.0933686	0.404093	82	0.645768	FALSE	nd
DLAT	-0.0915805	0.404516	85	0.646077	FALSE	nd
GATD1	0.0926118	0.404997	83	0.646111	FALSE	nd
EFTUD2	0.0914922	0.404971	85	0.646111	FALSE	nd
STAM2	0.103858	0.406611	66	0.646483	FALSE	nd
SPTAN1.1	0.093473	0.406538	81	0.646483	FALSE	nd
ATP6V1F	0.0953409	0.406354	78	0.646483	FALSE	nd
SIRT5	-0.0918313	0.40609	84	0.646483	FALSE	nd
VPS36	-0.0919329	0.405568	84	0.646483	FALSE	nd
HIST1H2AE;HIST3H2A	0.157373	0.406236	30	0.646483	FALSE	nd
ARPC3	0.0921895	0.407152	83	0.646978	FALSE	nd
PCDH1	0.0914565	0.408016	84	0.647985	FALSE	nd
PRPSAP2	-0.0908153	0.40847	85	0.64834	FALSE	nd
PRDX4	0.0905798	0.409692	85	0.648924	FALSE	nd
RBMXL1	0.091079	0.409963	84	0.648924	FALSE	nd
UCHL1	-0.129007	0.409668	43	0.648924	FALSE	nd
UGT2B15	0.0905798	0.409692	85	0.648924	FALSE	nd
VASN	0.0939894	0.409993	79	0.648924	FALSE	nd
RAB5C	-0.0904425	0.410405	85	0.649211	FALSE	nd
OLFML1	0.0908211	0.411295	84	0.650253	FALSE	nd
DHRS11	-0.0930458	0.411696	80	0.650522	FALSE	nd
SLC9A3R2	-0.105918	0.412594	62	0.651574	FALSE	nd
FDPS	-0.0899029	0.413214	85	0.652187	FALSE	nd
SEPTIN9	-0.0897263	0.414136	85	0.653275	FALSE	nd
SEC16B	0.130846	0.414828	41	0.653999	FALSE	nd
DPYSL3	0.0900841	0.415117	84	0.654089	FALSE	nd
TUBB6	-0.0927862	0.416039	79	0.65444	FALSE	nd
EIF2B2	-0.0916461	0.415812	81	0.65444	FALSE	nd
ACE	0.0893731	0.415984	85	0.65444	FALSE	nd
ACOX1	0.089226	0.416755	85	0.6552	FALSE	nd
TPP2.1	0.113701	0.417564	53	0.655761	FALSE	nd
RPS6	-0.089069	0.417578	85	0.655761	FALSE	nd
PEX19	0.0891589	0.419944	84	0.659108	FALSE	nd
RBM39	0.10665	0.42142	59	0.65928	FALSE	nd
NOL3	0.112819	0.421211	53	0.65928	FALSE	nd
GABARAP	-0.149982	0.420636	31	0.65928	FALSE	nd
MOGS	-0.112759	0.421461	53	0.65928	FALSE	nd
ARPC4-TTLL3;ARPC4;ARPC4	-0.0884804	0.420674	85	0.65928	FALSE	nd
TPP1	0.0895179	0.420937	83	0.65928	FALSE	nd
G6PD	0.0898522	0.422101	82	0.659915	FALSE	nd
RPA3	0.0885578	0.423097	84	0.660999	FALSE	nd
PAFAH1B2	-0.0879899	0.423265	85	0.660999	FALSE	nd
IARS	-0.0884575	0.423625	84	0.661193	FALSE	nd
SPTA1	0.0878623	0.42394	85	0.661318	FALSE	nd
EIF4G3	-0.126613	0.424286	42	0.661491	FALSE	nd
CSNK2A2	0.0922477	0.424909	77	0.662095	FALSE	nd
PAK1	0.089727	0.425683	81	0.662934	FALSE	nd
PSMA7	-0.087362	0.426594	85	0.663984	FALSE	nd
HNRNPF	-0.0877005	0.427618	84	0.665209	FALSE	nd
XRCC5	-0.0866655	0.430304	85	0.666031	FALSE	nd
ACAT1	-0.087878	0.432411	82	0.666031	FALSE	nd
SRRM2	-0.08966	0.428993	80	0.666031	FALSE	nd
CAMK2D	0.14012	0.429303	34	0.666031	FALSE	nd
HNRNPDL	-0.0870094	0.431282	84	0.666031	FALSE	nd
SSRP1	-0.088773	0.43064	81	0.666031	FALSE	nd
PPP1R2;PPP1R2;PPP1R2;PPP1R2B	0.109566	0.430298	54	0.666031	FALSE	nd
ASMTL	-0.087146	0.430556	84	0.666031	FALSE	nd
ADH1B.1	-0.102484	0.431904	61	0.666031	FALSE	nd
HK3	-0.0874529	0.431775	83	0.666031	FALSE	nd
HIBCH.1	0.0877366	0.430276	83	0.666031	FALSE	nd
KTN1	0.086999	0.428525	85	0.666031	FALSE	nd
NME3	-0.0870837	0.430887	84	0.666031	FALSE	nd
ETHE1	0.0874467	0.431807	83	0.666031	FALSE	nd
PYCARD	0.0867145	0.430042	85	0.666031	FALSE	nd
HERC4	-0.0906166	0.430107	78	0.666031	FALSE	nd
GANAB	0.0863515	0.431983	85	0.666031	FALSE	nd
MFAP4	0.0953484	0.432354	70	0.666031	FALSE	nd
NAGK	-0.0861357	0.433139	85	0.666138	FALSE	nd
DKC1	-0.0876475	0.433623	82	0.666138	FALSE	nd
UBE2J1	0.0950784	0.433665	70	0.666138	FALSE	nd
ACADS	-0.0861946	0.432823	85	0.666138	FALSE	nd
PRPF8	-0.0860474	0.433612	85	0.666138	FALSE	nd
CPM	0.0991765	0.435568	64	0.666462	FALSE	nd
RO60	0.0856452	0.435773	85	0.666462	FALSE	nd
EEF1A2	-0.0859395	0.434191	85	0.666462	FALSE	nd
IDH2	0.0856648	0.435667	85	0.666462	FALSE	nd
TANGO2	0.117773	0.435679	46	0.666462	FALSE	nd
MATN2	0.0884895	0.435067	80	0.666462	FALSE	nd
OAT	-0.0862819	0.435159	84	0.666462	FALSE	nd
PRUNE1	-0.127136	0.434356	40	0.666462	FALSE	nd
EPHX2	-0.085498	0.436564	85	0.666585	FALSE	nd
OXSR1	0.0860989	0.436137	84	0.666585	FALSE	nd
UQCRH	-0.128266	0.436461	39	0.666585	FALSE	nd
PTMS	-0.085292	0.437675	85	0.667917	FALSE	nd
WDR91	0.10106	0.438362	61	0.668241	FALSE	nd
HPD.2	0.113293	0.438294	49	0.668241	FALSE	nd
PDCD5	-0.0848015	0.440324	85	0.670867	FALSE	nd
MT-CO2	0.110324	0.440886	51	0.671203	FALSE	nd
APOD	0.0857141	0.441021	83	0.671203	FALSE	nd
RPL32	-0.0851026	0.441485	84	0.671544	FALSE	nd
BASP1	-0.0927151	0.44188	71	0.671719	FALSE	nd
ACAA1	0.0844777	0.442077	85	0.671719	FALSE	nd
PPAT	-0.0852439	0.443541	83	0.672189	FALSE	nd
THOC2	0.099839	0.443943	61	0.672189	FALSE	nd
PEA15	0.0859088	0.442835	82	0.672189	FALSE	nd
ELAVL1	0.0847121	0.44359	84	0.672189	FALSE	nd
C12orf10	-0.0842227	0.443462	85	0.672189	FALSE	nd
ACTR3B	-0.0884963	0.444061	77	0.672189	FALSE	nd
RAB1A	-0.0841736	0.443728	85	0.672189	FALSE	nd
ARPC5L	0.0850542	0.44456	83	0.672582	FALSE	nd
RBM8A	0.0837419	0.446077	85	0.674515	FALSE	nd
SERPINB9	-0.0834771	0.447522	85	0.67561	FALSE	nd
ACADL	-0.0850423	0.447466	82	0.67561	FALSE	nd
SGCD	0.101689	0.44752	58	0.67561	FALSE	nd
CYP3A5	-0.0866299	0.447769	79	0.675619	FALSE	nd
OGDH	0.0831729	0.449184	85	0.677391	FALSE	nd
MARS	0.0910302	0.450256	71	0.678643	FALSE	nd
GBA3	-0.0829179	0.450581	85	0.678769	FALSE	nd
DHRS1	0.087721	0.451141	76	0.679249	FALSE	nd
CBR1	-0.0825941	0.452357	85	0.680715	FALSE	nd
RPS13	-0.0823685	0.453598	85	0.682217	FALSE	nd
B2M	0.121508	0.455131	40	0.682698	FALSE	nd
RPL26L1;;RPL26;RPL26;RPL26;RPL26;RPL26L1	-0.0825902	0.455132	84	0.682698	FALSE	nd
PTGDS	0.0975158	0.454671	61	0.682698	FALSE	nd
PARVG	0.141869	0.454567	30	0.682698	FALSE	nd
UGP2.2	-0.0821036	0.455056	85	0.682698	FALSE	nd
SUPT5H	0.0862865	0.455565	77	0.682983	FALSE	nd
PSMB1	-0.0818878	0.456246	85	0.68364	FALSE	nd
TSC22D1	-0.127902	0.457244	36	0.684405	FALSE	nd
SUPV3L1	0.103336	0.457127	54	0.684405	FALSE	nd
QARS	-0.0814071	0.458903	85	0.684475	FALSE	nd
C20orf27	0.0845334	0.458875	79	0.684475	FALSE	nd
FMO4	0.0850666	0.458995	78	0.684475	FALSE	nd
ENTPD5	0.0815738	0.457981	85	0.684475	FALSE	nd
ALDH5A1	0.0814365	0.45874	85	0.684475	FALSE	nd
SCFD1	-0.0814954	0.458415	85	0.684475	FALSE	nd
CYP8B1	0.0834841	0.458709	81	0.684475	FALSE	nd
EMD	-0.0885621	0.459435	72	0.684476	FALSE	nd
PON2	0.0867083	0.459483	75	0.684476	FALSE	nd
C11orf54	-0.081201	0.460045	85	0.684873	FALSE	nd
OTC	0.0811226	0.46048	85	0.684873	FALSE	nd
TTC38	-0.0811618	0.460262	85	0.684873	FALSE	nd
YTHDF3;YTHDF3;YTHDF3;YTHDF3;YTHDF1	-0.0870063	0.461053	74	0.685363	FALSE	nd
ARHGAP1	-0.0809558	0.461405	85	0.685386	FALSE	nd
MCAM	-0.0834894	0.461557	80	0.685386	FALSE	nd
PYM1	-0.081871	0.461849	83	0.685459	FALSE	nd
PKM	0.0807105	0.462768	85	0.68613	FALSE	nd
NAA10	-0.0811987	0.46279	84	0.68613	FALSE	nd
KIAA1217	0.08555	0.465525	75	0.689821	FALSE	nd
GLRX5	-0.0799944	0.466761	85	0.691288	FALSE	nd
ATPAF1	-0.0797982	0.467858	85	0.692184	FALSE	nd
C1S	0.0798374	0.467639	85	0.692184	FALSE	nd
PGPEP1	-0.0961984	0.468582	59	0.692891	FALSE	nd
ADD3	-0.0794057	0.470057	85	0.694705	FALSE	nd
MXRA7	0.115915	0.470478	41	0.694962	FALSE	nd
LAMC1	0.0790231	0.472205	85	0.697148	FALSE	nd
TUBB	-0.0792772	0.473479	84	0.697966	FALSE	nd
FBXO22	-0.0835378	0.473096	76	0.697966	FALSE	nd
TBC1D23	-0.0935085	0.473505	61	0.697966	FALSE	nd
PPP6R3	-0.0863151	0.474157	71	0.698561	FALSE	nd
LTBP4	-0.0945419	0.47631	59	0.701366	FALSE	nd
EML2	0.0786774	0.476843	84	0.701783	FALSE	nd
ACP6	0.0805063	0.477772	80	0.702782	FALSE	nd
TIPRL	-0.0779734	0.478128	85	0.702939	FALSE	nd
ATP5IF1	-0.077581	0.480353	85	0.704827	FALSE	nd
AKAP8	0.114842	0.480416	40	0.704827	FALSE	nd
MTHFD1	-0.0776791	0.479796	85	0.704827	FALSE	nd
CNOT1	-0.0780525	0.480361	84	0.704827	FALSE	nd
NIPSNAP3A	-0.0784247	0.480976	83	0.705281	FALSE	nd
RAB6A	0.0771199	0.482973	85	0.70784	FALSE	nd
LYN	-0.0774139	0.483971	84	0.708933	FALSE	nd
ITGAE	0.0772135	0.485107	84	0.710227	FALSE	nd
ALDOB	0.0766882	0.485433	85	0.710335	FALSE	nd
DLG1	0.0764135	0.487002	85	0.71226	FALSE	nd
MATR3	-0.0763449	0.487395	85	0.712464	FALSE	nd
MFAP1	0.102614	0.487664	48	0.712487	FALSE	nd
PSMA3	-0.0982778	0.488219	52	0.712556	FALSE	nd
CSTF2	0.0786332	0.488107	80	0.712556	FALSE	nd
MTTP	0.0760898	0.488855	85	0.712909	FALSE	nd
ALDH1A1	-0.0760702	0.488968	85	0.712909	FALSE	nd
H3F3B	0.0758445	0.490261	85	0.714424	FALSE	nd
ARPC1B	0.0781501	0.490792	80	0.714828	FALSE	nd
EPRS	0.0757072	0.49105	85	0.714832	FALSE	nd
RPL15	-0.0755895	0.491726	85	0.715446	FALSE	nd
COMMD2	-0.128151	0.49206	31	0.715562	FALSE	nd
SWAP70	-0.102595	0.492568	47	0.715798	FALSE	nd
DENR	-0.079348	0.492732	77	0.715798	FALSE	nd
RPS10-NUDT3	-0.0750891	0.494605	85	0.717407	FALSE	nd
S100A11	0.0756046	0.494276	84	0.717407	FALSE	nd
STIP1	-0.0751186	0.494436	85	0.717407	FALSE	nd
SRP54	-0.0750008	0.495114	85	0.717775	FALSE	nd
TPK1	-0.0789672	0.497727	76	0.721191	FALSE	nd
SEC24A	-0.0744907	0.498061	85	0.721303	FALSE	nd
CYP27A1	-0.0747711	0.499061	84	0.722286	FALSE	nd
UBE2N	-0.0742847	0.499253	85	0.722286	FALSE	nd
MPDZ	-0.0765399	0.499796	80	0.722699	FALSE	nd
FAH.1	0.0740002	0.500903	85	0.722894	FALSE	nd
RPS8	0.0739904	0.50096	85	0.722894	FALSE	nd
PPT1	-0.0753915	0.500834	82	0.722894	FALSE	nd
TPR	0.074059	0.500561	85	0.722894	FALSE	nd
ENPP7;ENPP4	-0.0869023	0.501828	62	0.723776	FALSE	nd
UBE2L3	0.0731369	0.505925	85	0.728011	FALSE	nd
LYRM7	-0.124229	0.505513	31	0.728011	FALSE	nd
GNB1	0.0732055	0.505524	85	0.728011	FALSE	nd
GIMAP4	0.0744767	0.506059	82	0.728011	FALSE	nd
HLCS	-0.0907259	0.506056	56	0.728011	FALSE	nd
RPL10	-0.0739034	0.506697	83	0.728555	FALSE	nd
FKBP15	0.082334	0.50773	67	0.729667	FALSE	nd
GSTA4	0.0738833	0.509464	82	0.731716	FALSE	nd
ILK	-0.076277	0.509676	77	0.731716	FALSE	nd
GAS2	-0.0732183	0.510655	83	0.732373	FALSE	nd
PSPH	-0.0728002	0.510473	84	0.732373	FALSE	nd
STRN	-0.0787518	0.513878	71	0.736244	FALSE	nd
MAN2B1	0.0717928	0.513795	85	0.736244	FALSE	nd
AKR1B1	-0.0717045	0.514314	85	0.736493	FALSE	nd
ACTL6A	0.0733848	0.514997	81	0.737096	FALSE	nd
ACTBL2	-0.0714985	0.515526	85	0.737478	FALSE	nd
PSMB9	0.071371	0.516278	85	0.738177	FALSE	nd
LANCL2	-0.0782353	0.516651	71	0.738336	FALSE	nd
UBAP2L	-0.0720791	0.517272	83	0.738847	FALSE	nd
FMOD	0.0804072	0.517746	67	0.739149	FALSE	nd
COPS2	-0.071439	0.518432	84	0.739753	FALSE	nd
TPM3.1	0.0709099	0.518999	85	0.740185	FALSE	nd
SARDH	-0.0708314	0.519463	85	0.740471	FALSE	nd
KPNA1	-0.0952108	0.519759	48	0.740518	FALSE	nd
LAP3	0.0705371	0.521204	85	0.741686	FALSE	nd
RNPEPL1	0.0737582	0.521021	78	0.741686	FALSE	nd
;FIP1L1;FIP1L1;FIP1L1;FIP1L1	0.11571	0.52137	33	0.741686	FALSE	nd
PPP1R1A	-0.0788391	0.522779	68	0.743315	FALSE	nd
RPL5	-0.070646	0.523097	84	0.743391	FALSE	nd
CPSF6	-0.0709083	0.524118	83	0.744464	FALSE	nd
PCTP	-0.0699681	0.524579	85	0.744743	FALSE	nd
DARS	-0.0698896	0.525045	85	0.745029	FALSE	nd
DBI	0.0697719	0.525745	85	0.74527	FALSE	nd
PSMG1	-0.0706572	0.525592	83	0.74527	FALSE	nd
PBLD	-0.0695953	0.526796	85	0.745461	FALSE	nd
RPAP3	0.0915447	0.527206	50	0.745461	FALSE	nd
MSRA	-0.0697032	0.526154	85	0.745461	FALSE	nd
GSTA1	-0.0695757	0.526913	85	0.745461	FALSE	nd
PMPCB	0.0704042	0.527079	83	0.745461	FALSE	nd
KRT77	-0.0702221	0.528151	83	0.745904	FALSE	nd
FARSA	-0.0693402	0.528316	85	0.745904	FALSE	nd
STT3A	-0.0933149	0.528144	48	0.745904	FALSE	nd
MRPS36	-0.0737494	0.529468	75	0.747156	FALSE	nd
PDCD10	0.069401	0.530465	84	0.747437	FALSE	nd
POGLUT3	-0.0694159	0.530376	84	0.747437	FALSE	nd
IL16	0.0702841	0.530361	82	0.747437	FALSE	nd
SNRPD2	-0.0688791	0.531068	85	0.747538	FALSE	nd
AASDHPPT	-0.0701648	0.53106	82	0.747538	FALSE	nd
CNDP1	-0.0887267	0.531643	52	0.747973	FALSE	nd
[truncated: 813 more rows]
