# Supplementary material for: Integrated liver-secreted and plasma proteomics identify a predictive model that stratifies MASH
Source: Cell Rep Med. 2025 Apr 17;6(5):102085. doi: 10.1016/j.xcrm.2025.102085 (PMC12147855; doi:10.1016/j.xcrm.2025.102085)
Supplement: Table S15. Proteins significantly correlated with steatosis grade from the liver-secreted proteome, related to Figure 2 [file mmc9.xlsx]

## Sheet: Supp Table 15
Supplementary Table 15: Proteins significantly correlated to steatosis grade from the liver-secreted proteome, related to Figure 2.
n	r	CI95%	p-val	protein	pval_corrected	significant
96	-0.335475	[-0.5 -0.14]	0.00101167	AASS	0.0492556	TRUE
96	0.397629	[0.21 0.56]	7.92158e-05	AFM	0.0202366	TRUE
96	0.409629	[0.22 0.57]	4.55581e-05	AGRN	0.0129845	TRUE
96	0.36305	[0.17 0.53]	0.000348068	ALB	0.0350283	TRUE
96	-0.339549	[-0.51 -0.15]	0.000869342	ALDH6A1	0.0489461	TRUE
96	0.367188	[0.18 0.53]	0.000294067	ANPEP	0.0339816	TRUE
96	-0.33684	[-0.51 -0.14]	0.000961787	ARL3	0.0489461	TRUE
96	0.365291	[0.17 0.53]	0.000317789	C3	0.0339816	TRUE
96	0.415135	[0.23 0.57]	3.5096e-05	CAPG	0.0129845	TRUE
96	-0.354346	[-0.52 -0.16]	0.000492568	CASP6	0.0384	TRUE
96	0.415992	[0.23 0.57]	3.36841e-05	CAT	0.0129845	TRUE
96	0.463103	[0.29 0.61]	2.95045e-06	CDHR2	0.00326615	TRUE
96	0.338642	[0.14 0.51]	0.000899372	CFI	0.0489461	TRUE
96	-0.347567	[-0.51 -0.15]	0.000641206	CLIC4	0.0422582	TRUE
96	0.367149	[0.18 0.53]	0.000294536	CYCS	0.0339816	TRUE
96	-0.373244	[-0.54 -0.18]	0.000228835	CYP2C19	0.0305021	TRUE
96	0.380596	[0.19 0.54]	0.000167643	DPP4	0.0293023	TRUE
96	0.337163	[0.14 0.51]	0.000950315	ECI1	0.0489461	TRUE
96	0.439955	[0.26 0.59]	1.0213e-05	EPPK1	0.00678347	TRUE
96	0.376565	[0.19 0.54]	0.000199007	ETF1	0.030041	TRUE
96	0.372223	[0.18 0.54]	0.0002388	F2	0.0305021	TRUE
96	0.516398	[0.35 0.65]	1.16796e-07	FABP4	0.00038788	TRUE
96	0.344796	[0.15 0.51]	0.000712984	FCN3	0.0422825	TRUE
96	0.34818	[0.16 0.52]	0.000626252	FGG	0.0422582	TRUE
96	0.359638	[0.17 0.52]	0.00039929	FLNA	0.0359546	TRUE
96	0.372927	[0.18 0.54]	0.000231882	FLNB	0.0305021	TRUE
96	0.378818	[0.19 0.54]	0.000180873	FLNC	0.0300339	TRUE
96	-0.365285	[-0.53 -0.17]	0.000317856	FMO5	0.0339816	TRUE
96	0.361151	[0.17 0.53]	0.000375779	FN1	0.0359546	TRUE
96	-0.442558	[-0.59 -0.26]	8.92173e-06	GALE	0.00678347	TRUE
96	-0.393928	[-0.55 -0.21]	9.35571e-05	GCHFR.1	0.0210057	TRUE
96	0.337074	[0.14 0.51]	0.000953472	HPX	0.0489461	TRUE
96	0.409003	[0.22 0.57]	4.69178e-05	HRG	0.0129845	TRUE
96	0.47961	[0.31 0.62]	1.14965e-06	HSPG2	0.00190899	TRUE
96	0.337298	[0.14 0.51]	0.000945542	IGHG2	0.0489461	TRUE
96	0.345415	[0.15 0.51]	0.000696338	IGKC	0.0422765	TRUE
96	0.338175	[0.14 0.51]	0.000915168	IGKV3D-11	0.0489461	TRUE
96	0.336535	[0.14 0.51]	0.000972731	ITIH2	0.0489461	TRUE
96	0.354108	[0.16 0.52]	0.0004972	KNG1	0.0384	TRUE
96	-0.345272	[-0.51 -0.15]	0.000700154	LAGE3	0.0422765	TRUE
96	0.359966	[0.17 0.53]	0.000394077	LAMB2	0.0359546	TRUE
96	0.338021	[0.14 0.51]	0.00092045	LRG1	0.0489461	TRUE
96	0.352934	[0.16 0.52]	0.000520644	ME1	0.0384235	TRUE
96	-0.346252	[-0.51 -0.15]	0.000674401	MECP2	0.0422582	TRUE
96	0.347041	[0.15 0.51]	0.000654286	ORM1	0.0422582	TRUE
96	0.41401	[0.23 0.57]	3.70307e-05	ORM2	0.0129845	TRUE
96	-0.335859	[-0.51 -0.14]	0.000997397	PAICS	0.0492556	TRUE
96	-0.346572	[-0.51 -0.15]	0.000666172	PEBP1	0.0422582	TRUE
96	-0.347188	[-0.51 -0.15]	0.000650612	PHYHD1	0.0422582	TRUE
96	0.335164	[0.14 0.5 ]	0.00102338	PLEC.1	0.0492556	TRUE
96	0.388688	[0.2 0.55]	0.000118013	PLIN1	0.023929	TRUE
96	0.423802	[0.24 0.58]	2.30566e-05	PLIN2	0.0127618	TRUE
96	0.364913	[0.17 0.53]	0.000322709	PROS1	0.0339816	TRUE
96	-0.409084	[-0.57 -0.22]	4.67401e-05	PSMC4	0.0129845	TRUE
96	-0.393614	[-0.55 -0.21]	9.48766e-05	PTGES3	0.0210057	TRUE
96	0.364556	[0.17 0.53]	0.000327435	RAI14	0.0339816	TRUE
96	0.352957	[0.16 0.52]	0.00052017	S100A8	0.0384235	TRUE
96	0.382158	[0.19 0.54]	0.000156771	S100A9	0.0289243	TRUE
96	-0.387839	[-0.55 -0.2 ]	0.000122491	SAT2	0.023929	TRUE
96	0.373934	[0.18 0.54]	0.000222318	SERPINF1	0.0305021	TRUE
96	0.377387	[0.19 0.54]	0.000192202	SPTB	0.030041	TRUE
96	-0.356662	[-0.52 -0.16]	0.000449536	TBC1D23	0.0364124	TRUE
96	-0.359557	[-0.52 -0.17]	0.000400578	TRMT112	0.0359546	TRUE
96	-0.351373	[-0.52 -0.16]	0.00055337	UBA5	0.0399509	TRUE
96	-0.356893	[-0.52 -0.17]	0.000445427	UBE2D3	0.0364124	TRUE
96	-0.357256	[-0.52 -0.17]	0.000439059	UCHL5	0.0364124	TRUE
96	0.336713	[0.14 0.51]	0.000966341	UFD1	0.0489461	TRUE
96	-0.349098	[-0.52 -0.16]	0.00060443	UMPS	0.0422582	TRUE
96	0.356827	[0.17 0.52]	0.000446592	VPS13A	0.0364124	TRUE
