# Supplementary material for: Integrated liver-secreted and plasma proteomics identify a predictive model that stratifies MASH
Source: Cell Rep Med. 2025 Apr 17;6(5):102085. doi: 10.1016/j.xcrm.2025.102085 (PMC12147855; doi:10.1016/j.xcrm.2025.102085)
Supplement: Table S21. Characteristics of the validation cohort and comparison between histologically defined groups, related to Figure 4 — ALT, alanine aminotransferase; AST, aspartate aminotransferase; BMI, body mass index; HOMAIR, homeostatic model assessment for insulin resistance; NAS, NAFLD activity score; T2D, type 2 diabetes mellitus. Significance was assessed by one-way ANOVA with Bonferroni’s multiple comparisons or chi-squared test. MASLD endotypes were determined by Raverdy et al.35 (PMID: 39653777). Significance set at p < 0.05. MASH vs. no pathology, MASH vs. MASL. Data were expressed as mean ± standard deviation, and categorical variables were depicted as numbers with percentages within groupings. [file mmc10.xlsx]

## Sheet: Supp Table 21
	Supplementary Table 21: Characteristics of the validation cohort and comparison between histologically defined groups, related to Figure 4.
	Parameter	Total (n)	No pathology	MASL	MASH	P-value
			(n=30)	(n=52)	(n=24)
	Age (years)	106	40.43 ± 12.79	44.12 ± 11.26	44.25 ± 10.72	0.33
	Gender (male, %)	106	5 (16.67%)	9 (17.30%)	5 (20.83%)	0.76
	Height	106	1.66 ± 0.1	1.67 ± 0.1	1.68 ± 0.09	0.76
	T2D (n, %)	106	2 (6.67%)	14 (26.92%)	7 (29.17%)	0.053
	Hypertension (n,%)	106	9 (30.00%)	16 (30.77%)	14 (58.33%)	0.045
	Weight (kg)	106	119.04 ± 24.45	126.23 ± 22.95	129.15 ± 25.94	0.26
	MASLD endotype[1] (n)	91	27	44	20
	Liver specific (n,%)		1 (3.70%)	6 (13.63%)	2 (10.00%)	0.39
	Cardiometabolic (n,%)		0 (0.00%)	0 (0.00%)	1 (5.00%)	0.17
	Control (n,%)		17 (62.97%)	26 (59.10%)	12 (60.00%)	0.94
	Could not be determined (n,%)		9 (33.33%)	12 (27.27%)	5 (25.00%)
	Pre-op weight loss (kg)	83	-1.3 ± 5.0	-2.7 ± 6.2	-5.7 ± 6.3	0.22
	Pre-op weight loss (%/BW)	83	-1.3 ± 5.0	-1.9 ± 4.9	-3.7 ± 4.1	0.33
	BMI (kg/m2)	106	42.89 ± 7.91	45.57 ± 8.19	45.59 ± 8.32	0.31
	Urea (mmol/l)	104	4.37 ± 1.47	4.63 ± 1.84	4.96 ± 1.45	0.43
	Creatine (µmol/L)	104	66.03 ± 10.39	74.98 ± 38.54	70.29 ± 11.88	0.38
	Glucose (mmol/L)	100	5.41 ± 1.29	5.31 ± 1.38	6.28 ± 2.21†	0.052
	Albumin (g/L)	105	35.3 ± 4.81	37.67 ± 4.45	37 ± 3.28	0.06
	Bilirubin (µM)	105	8.87 ± 5.5	9.35 ± 5.18	11.38 ± 12.69	0.45
	ALT (U/L)	105	26.47 ± 15.18	54.96 ± 49.94*	60.88 ± 66.65*	0.01
	AST (U/L)	105	23.1 ± 9.49	40.35 ± 36.97	47.29 ± 49.64	0.03
	AST/ALT	104	0.96 ± 0.26	0.84 ± 0.33	0.81 ± 0.25	0.12
	GGT (U/L)	105	31.93 ± 27.12	43.43 ± 50.6	43.38 ± 37.01	0.43
	ALP (U/L)	105	78.37 ± 20.3	71.67 ± 19.26	72.21 ± 23.88	0.35
	Cholesterol (mmol/l)	104	3.99 ± 0.96	3.99 ± 0.88	4.22 ± 0.91	0.56
	HDL (mmol/l)	103	1.07 ± 0.29	0.98 ± 0.28	0.9 ± 0.16	0.06
	LDL (mmol/l)	102	2.41 ± 0.88	2.33 ± 0.78	2.47 ± 0.76	0.76
	Triglycerides (mmol/l)	104	1.11 ± 0.44	1.45 ± 0.46*	1.85 ± 0.93*†	0.0001
	Vitamin B12 (pmol/L)	98	326.34 ± 137.2	413.96 ± 229.89	382.41 ± 219.76	0.19
	Iron (µmol/L)	101	12.5 ± 3.79	11.77 ± 4.15	13.91 ± 5.01	0.14
	Ferritin (ng/mL)	102	83.17 ± 57.19	159.59 ± 197.88	125.58 ± 83.11	0.08
	Vitamin D (nmol/L)	97	65.78 ± 23.05	62.19 ± 22.68	55.45 ± 22.71	0.28
	HbA1c (%)	92	5.52 ± 0.53	5.73 ± 0.8	6.07 ± 1.36	0.1
	C-peptide (nmol/L)	97	0.73 ± 0.43	0.98 ± 0.37*	1.25 ± 0.72	0.0014
	Insulin (mU/L)	97	15.31 ± 37.57	10.05 ± 7.59	15.27 ± 11.28	0.47
	HOMA2B	90	96 ± 60.16	119.1 ± 60.61	105.45 ± 43.55	0.24
	HOMA2S	91	135.29 ± 90.78	101.21 ± 66.02	84.32 ± 63.04	0.049
	HOMA2IR	91	1.19 ± 0.96	1.47 ± 1.08*	2.07 ± 1.59	0.042
	Hemoglobin (g/L)	104	128.87 ± 12.59*	136.18 ± 10.79*	138.5 ± 12.34	0.0059
	White cell count (x 109)	104	7.16 ± 2.23	6.91 ± 2.26	8.21 ± 2.86	0.0925
	Platelet (109/L)	104	242.6 ± 55.05	250.7 ± 61.34	245.12 ± 59.15	0.82
	MCV (fl)	104	87.8 ± 4.47	87.92 ± 4.03	89.71 ± 4.31	0.18
	MCH (pg)	104	28.8 ± 1.75	28.76 ± 1.8*	30.17 ± 2.68*†	0.015
	MCHC (g/L)	104	329.5 ± 9.79	327.44 ± 11.13	330.5 ± 8.78	0.43
	Histology
	Steatosis score	106
	0		30 (100%)	0 (0%)	0 (0%)	<0.0001
	1		0 (0%)	29 (55.8%)	2 (8.3%)
	2		0 (0%)	18 (34.6%)	12 (50%)
	3		0 (0%)	5 (9.6%)	10 (41.7%)
	Inflammation score	106
	0		29 (96.7%)	23 (44.2%)	0 (0%)	<0.0001
	1		1 (3.3%)	27 (51.9%)	18 (75%)
	2		0 (0%)	2 (3.8%)	6 (25%)
	3		0 (0%)	0 (0%)	0 (0%)
	Ballooning	106				<0.0001
	0		30 (100%)	47 (90.4%)	0 (0%)
	1		0 (0%)	4 (7.7%)	17 (70.8%)
	2		0 (0%)	1 (1.9%)	7 (29.2%)
	NAFLD Activity score	106
	≤2		30 (100%)	35 (67.3%)	0 (0%)	<0.0001
	2024-04-03		0 (0%)	17 (32.7%)	8 (33.3%)
	≥5		0 (0%)	0 (0%)	16 (66.7%)
	Fibrosis	106				<0.0001
	F0		30 (100%)	28 (53.8%)	8 (33.3%)
	F1		0 (0%)	14 (26.9%)	11 (45.8%)
	F2		0 (0%)	9 (17.3%)	3 (12.5%)
	F3		0 (0%)	1 (1.9%)	2 (8.3%)
	F4		0 (0%)	0 (0%)	0 (0%)
	ALT, alanine aminotransferase; AST, aspartate aminotransferase; BMI, Body mass index, HOMAIR, Homeostatic model assessment for insulin resistance; NAS, NAFLD activity score; T2D, Type 2 diabetes mellitius. Significance was assessed by one-way ANOVA with Bonferroni’s multiple comparisons or chi-square test. MASLD endotypes were determined by Raverdy et al 2024 (PMID: 39653777). Significance set at…
	References:
	1. Raverdy, V., et al. (2024). "Data-driven cluster analysis identifies distinct types of metabolic dysfunction-associated steatotic liver disease." Nature medicine 30(12): 3624-3633.
